# Supplementary material for: Temperature-dependent modulation of odor-dependent behavior in three drosophilid fly species of differing thermal preference
Source: Commun Biol. 2023 Sep 4;6:905. doi: 10.1038/s42003-023-05280-5 (PMC10477191; doi:10.1038/s42003-023-05280-5)
Supplement: Supplementary file 3 — Supplementary Data 1 [file 42003_2023_5280_MOESM3_ESM.zip]

Archive with 63 entries (53 files):
- data/Main figures data/
- data/Main figures data/Figure 1 data.xlsx
- data/Main figures data/Figure 2a data. D.ezoana/
- data/Main figures data/Figure 2a data. D.ezoana/~$Data(sensilla type).xlsx
- data/Main figures data/Figure 2a data. D.ezoana/sensilla types/
- data/Main figures data/Figure 2a data. D.ezoana/sensilla types/~$ab6e.xlsx
- data/Main figures data/Figure 2a data. D.ezoana/sensilla types/ezoab1.xlsx
- data/Main figures data/Figure 2a data. D.ezoana/sensilla types/ezoab10.xlsx
- data/Main figures data/Figure 2a data. D.ezoana/sensilla types/ezoab2.xlsx
- data/Main figures data/Figure 2a data. D.ezoana/sensilla types/ezoab3.xlsx
- data/Main figures data/Figure 2a data. D.ezoana/sensilla types/ezoab4.xlsx
- data/Main figures data/Figure 2a data. D.ezoana/sensilla types/ezoab5.xlsx
- data/Main figures data/Figure 2a data. D.ezoana/sensilla types/ezoab6.xlsx
- data/Main figures data/Figure 2a data. D.ezoana/sensilla types/ezoab7.xlsx
- data/Main figures data/Figure 2a data. D.ezoana/sensilla types/ezoab8.xlsx
- data/Main figures data/Figure 2a data. D.ezoana/sensilla types/ezoab9.xlsx
- data/Main figures data/Figure 2b data. D. novamexicana/
- data/Main figures data/Figure 2b data. D. novamexicana/novab1.xlsx
- data/Main figures data/Figure 2b data. D. novamexicana/novab2.xlsx
- data/Main figures data/Figure 2b data. D. novamexicana/novab3.xlsx
- data/Main figures data/Figure 2b data. D. novamexicana/novab4.xlsx
- data/Main figures data/Figure 2b data. D. novamexicana/novab5.xlsx
- data/Main figures data/Figure 2b data. D. novamexicana/novab6.xlsx
- data/Main figures data/Figure 2b data. D. novamexicana/novab7.xlsx
- data/Main figures data/Figure 2b data. D. novamexicana/novab8.xlsx
- data/Main figures data/Figure 2b data. D. novamexicana/novab9.xlsx
- data/Main figures data/Figure 2c data. D. virilis/
- data/Main figures data/Figure 2c data. D. virilis/~$Sensilla type.xlsx
- data/Main figures data/Figure 2c data. D. virilis/virab1.xlsx
- data/Main figures data/Figure 2c data. D. virilis/virab10.xlsx
- data/Main figures data/Figure 2c data. D. virilis/virab11.xlsx
- data/Main figures data/Figure 2c data. D. virilis/virab2.xlsx
- data/Main figures data/Figure 2c data. D. virilis/virab3.xlsx
- data/Main figures data/Figure 2c data. D. virilis/virab4.xlsx
- data/Main figures data/Figure 2c data. D. virilis/virab5.xlsx
- data/Main figures data/Figure 2c data. D. virilis/virab6.xlsx
- data/Main figures data/Figure 2c data. D. virilis/virab7.xlsx
- data/Main figures data/Figure 2c data. D. virilis/virab8.xlsx
- data/Main figures data/Figure 2c data. D. virilis/virab9.xlsx
- data/Main figures data/Figure 2e data.xlsx
- data/Main figures data/Figure 3 data.xlsx
- data/Main figures data/Figure 4 data/
- data/Main figures data/Figure 4 data/data of flies reared at 18 degrees.xlsx
- data/Main figures data/Figure 4 data/data of flies reared at 25 degrees.xlsx
- data/Main figures data/Figure 5 data.xlsx
- data/Supplementay Figure data/
- data/Supplementay Figure data/Supplementary Figure 1 b data/
- data/Supplementay Figure data/Supplementary Figure 1 b data/~$D. Ezoana.xlsx
- data/Supplementay Figure data/Supplementary Figure 1 b data/D. Ezoana.xlsx
- data/Supplementay Figure data/Supplementary Figure 1 b data/D. novamexicana.xlsx
- data/Supplementay Figure data/Supplementary Figure 1 b data/D. virilis.xlsx
- data/Supplementay Figure data/Supplementary Figure 1 c data.xlsx
- data/Supplementay Figure data/Supplementary Figure 2 data/
- data/Supplementay Figure data/Supplementary Figure 2 data/D. ezoana.xlsx
- data/Supplementay Figure data/Supplementary Figure 2 data/D. virilis.xlsx
- data/Supplementay Figure data/Supplementary Figure 2 data/D.novamexicana.xlsx
- data/Supplementay Figure data/Supplementary Figure 2 data/Grad temp.xlsx
- data/Supplementay Figure data/Supplementary Figure 3.xlsx
- data/Supplementay Figure data/Supplementary Figure 4/
- data/Supplementay Figure data/Supplementary Figure 4/Supplementary Figure 4a. D. ezoana.xlsx
- data/Supplementay Figure data/Supplementary Figure 4/Supplementary Figure 4b. D. novamexicana.xlsx
- data/Supplementay Figure data/Supplementary Figure 4/Supplementary Figure 4c. D. virilis.xlsx
- data/Supplementay Figure data/Supplementary figures 5 and 6 data.xlsx
