# Supplementary material for: Temperature-dependent modulation of odor-dependent behavior in three drosophilid fly species of differing thermal preference
Source: Commun Biol. 2023 Sep 4;6:905. doi: 10.1038/s42003-023-05280-5 (PMC10477191; doi:10.1038/s42003-023-05280-5)
Supplement: Supplementary file 3 — Supplementary Data 1 [file 42003_2023_5280_MOESM3_ESM.zip › data/Main figures data/Figure 2a data. D.ezoana/sensilla types/ezoab1.xlsx]

## Sheet: Sheet1
																													A	B	C	D
		Ethyl acetate	72	61	6	53	24	9	34	124	112	50	70	55	35	85	89	23	56.375									Ethyl acetate	56.375	4.18175	3.04975	1.76375
		Ethyl lactate	-47	76	20	84	144	133	66	30	27	6	136	98	51	93	127	81	70.3125									Ethyl lactate	17.5781	70.3125	16.5341	15.2481
		Methyl salicylate	-17	55	11	106	64	72	67	44	34	67	78	24	21	77	96	34	52.0625									Methyl salicylate	13.0156	13.1036	11.9716	52.0625
		Methyl acetate	39	71	2	133	39	50	12	26	50	56	78	40	33	91	53	18	49.4375									Methyl acetate	12.3594	12.4474	11.3154	10.0294
		Ethyl-3-hydroxybutyrate	8	52	-6	114	29	39	34	3	69	46	82	118	43	65	74	77	52.9375									Ethyl-3-hydroxybutyrate	52.9375	3.32238	2.19037	1.90437
		ethyl hexanoate	14	76	-8	84	16	62	31	28	65	74	57	43	28	90	53	46	47.4375									ethyl hexanoate	11.8594	11.9474	10.8154	9.52937
		2-heptanone	39	70	1	107	13	34	49	-10	57	64	43	38	42	93	47	74	47.5625									2-heptanone	11.8906	11.9786	10.8466	9.56062
		E2-hexanal	59	84	-9	79	18	11	79	26	73	69	70	41	46	110	70	28	53.375									E2-hexanal	53.375	3.43175	2.29975	1.01375
		geosmin	9	64	28	92	44	13	48	42	79	79	63	23	21	63	58	34	47.5									geosmin	11.875	11.963	10.831	9.545
		geranyl acetate	38	55	-1	90	33	-1	44	35	65	90	70	14	46	73	94	40	49.0625									geranyl acetate	12.2656	12.3536	11.2216	9.93562
		pentyl acetate	17	82	1	71	36	21	53	171	97	88	63	19	40	101	97	44	62.5625									pentyl acetate	5.64062	62.5625	1.59662	1.31062
		1-octen-3-ol	17	58	-9	30	13	17	30	45	82	84	57	100	40	55	76	62	47.3125									1-octen-3-ol	11.8281	11.9161	10.7841	9.49812
		guiacol	16	83	6	81	15	51	30	49	97	55	34	76	33	95	1	19	46.3125									guiacol	11.5781	11.6661	10.5341	9.24812
		ethyl benzoate	29	61	2	47	23	56	25	68	104	66	56	13	32	69	-3	36	42.75									ethyl benzoate	10.6875	10.7755	9.6435	8.3575
		Ethyl crotonate	37	70	-12	36	18	59	54	5	73	86	52	26	44	71	43	34	43.5									Ethyl crotonate	10.875	10.963	9.831	8.545
		acetoin	9	49	18	114	158	82	85	95	52	42	164	150	59	83	88	31	79.9375									acetoin	79.9375	2.07238	8.94037	7.65437
		linalool	44	74	25	89	19	10	26	56	73	53	70	22	21	84	21	25	44.5									linalool	11.125	11.213	10.081	8.795
		2 phenyalcohol	43	70	-7	61	15	38	52	13	85	77	33	24	24	62	9	29	39.25									2 phenyalcohol	9.8125	9.9005	8.7685	7.4825
		benzyl butyrate	42	74	4	55	23	5	77	32	100	77	54	15	28	74	42	12	44.625									benzyl butyrate	11.1562	11.2442	10.1122	8.82625
		2-butanone	50	66	8	75	15	26	48	47	84	71	35	46	47	38	39	33	45.5									2-butanone	11.375	11.463	10.331	9.045
		ethyl butanoate	36	77	-1	46	13	7	69	63	86	79	50	46	46	57	48	16	46.125									ethyl butanoate	11.5312	11.6192	10.4872	9.20125
		isopropyl benzoate	8	76	-9	65	17	12	0	16	71	70	54	12	44	76	35	19	35.375									isopropyl benzoate	8.84375	8.93175	7.79975	6.51375
		Dimethyl disulphide	42	65	-1	46	8	8	30	27	33	40	33	68	35	72	52	15	35.8125									Dimethyl disulphide	8.95312	9.04112	7.90912	6.62312
		acetone	63	73	16	56	94	46	104	49	79	104	85	68	65	70	65	36	67.0625									acetone	67.0625	6.85363	5.72163	4.43562
		methyl benzoate	6	86	-1	22	44	70	38	31	29	0	53	41	38	73	24	28	36.375									methyl benzoate	9.09375	9.18175	8.04975	6.76375
		6-methyl-5-helpten-2-one	28	68	-5	47	13	33	84	19	19	11	66	6	54	45	40	66	37.125									6-methyl-5-helpten-2-one	9.28125	9.36925	8.23725	6.95125
		Hexyl acetate	21	91	-3	54	24	63	54	-2	106	61	43	8	42	100	39	37	46.125									Hexyl acetate	11.5312	11.6192	10.4872	9.20125
		Isopentyl propionate	37	99	9	44	36	6	61	56	100	76	52	26	55	38	24	45	47.75									Isopentyl propionate	11.9375	12.0255	10.8935	9.6075
		2-nonanol	18	63	3	38	22	1	59	41	136	69	40	78	48	71	53	31	48.1875									2-nonanol	12.0469	12.1349	11.0029	9.71687
		Isopentyl alcohol	37	68	3	55	31	12	52	32	98	98	56	30	53	49	34	22	45.625									Isopentyl alcohol	11.4062	11.4942	10.3622	9.07625
		1-hexanol	44	72	4	59	28	11	32	40	84	59	43	31	36	77	59	47	45.375									1-hexanol	11.3438	11.4317	10.2997	9.01375
		2-methyl phenol	25	68	0	67	25	32	26	44	105	81	45	46	48	74	52	29	47.9375									2-methyl phenol	11.9844	12.0724	10.9404	9.65437
		2-nonanone	29	53	8	68	20	19	70	29	110	76	54	31	48	47	42	30	45.875									2-nonanone	11.4688	11.5567	10.4247	9.13875
		Isopentyl acetate	26	81	2	68	37	30	58	34	98	72	44	33	63	82	33	34	49.6875									Isopentyl acetate	12.4219	12.5099	11.3779	10.0919
		4-methylphenol	37	54	25	72	29	15	73	53	88	71	48	79	63	77	82	24	55.625									4-methylphenol	3.90625	3.99425	2.86225	55.625
		Acetophenone	17	87	17	64	52	-11	21	34	78	69	31	45	70	71	46	34	45.3125									Acetophenone	11.3281	11.4161	10.2841	8.99812
		propyl acetate	32	69	-5	67	15	5	68	26	118	80	59	23	57	39	51	23	45.4375									propyl acetate	11.3594	11.4474	10.3154	9.02937
		citral	29	58	-5	55	12	36	43	97	113	66	48	59	60	67	44	3	49.0625									citral	12.2656	12.3536	11.2216	9.93562
		2,3-Butanediol	23	64	20	89	60	20	78	65	114	111	75	66	62	127	99	18	68.1875									2,3-Butanediol	7.04688	68.1875	6.00288	4.71687
		3-hexanone	34	106	5	89	81	46	31	45	108	97	70	36	59	62	63	17	59.3125									3-hexanone	4.82812	59.3125	3.78412	2.49812
		2-hexanone	29	80	5	73	35	17	38	61	125	78	53	24	58	57	68	35	52.25									2-hexanone	52.25	13.1505	12.0185	10.7325
		3-hexanol	33	73	0	79	-2	14	48	32	98	42	18	14	59	53	69	-2	39.25									3-hexanol	9.8125	9.9005	8.7685	7.4825
		2-hexanol	25	56	3	47	18	11	61	52	128	77	18	-3	55	83	44	18	43.3125									2-hexanol	10.8281	10.9161	9.78412	8.49812
		nonanal	23	59	23	71	14	21	55	48	105	81	26	14	69	47	37	14	44.1875									nonanal	11.0469	11.1349	10.0029	8.71687
		Phenol, 2,6-dimethoxy- (powder)	18	72	26	56	19	19	36	41	104	69	39	7	56	6	39	19	39.125									Phenol, 2,6-dimethoxy- (powder)	9.78125	9.86925	8.73725	7.45125
		3,4,5-Trimethoxyphenol (powder)	43	86	34	67	7	32	51	84	104	79	42	38	53	35	30	7	49.5									3,4,5-Trimethoxyphenol (powder)	12.375	12.463	11.331	10.045
		Tetradecane	-3	43	21	33	9	-8	22	17	44	35	36	41	28	51	25	9	25.1875									Tetradecane	6.29688	6.38488	5.25287	3.96687
		9-Octadecen-1-ol, (Z)-	22	19	5	56	13	10	27	48	38	41	44	30	32	33	5	13	27.25									9-Octadecen-1-ol, (Z)-	6.8125	6.9005	5.7685	4.4825
		Oleic acid	30	45	5	47	-26	-7	51	38	62	51	42	58	50	49	6	-26	29.6875									Oleic acid	7.42188	7.50988	6.37787	5.09187
		9-Octadecenoic acid (Z)-, methyl ester	36	7	16	45	0	-9	39	49	41	34	41	48	20	49	34	0	28.125									9-Octadecenoic acid (Z)-, methyl ester	7.03125	7.11925	5.98725	4.70125
		oleamide	66	79	32	57	54	23	28	56	95	35	41	27	35	38	2	54	45.125									oleamide	11.2812	11.3692	10.2372	8.95125
		4-​Ethylguaiacol	10	21	-2	35	0	37	26	35	48	29	31	42	10	60	28	0	25.625									4-​Ethylguaiacol	6.40625	6.49425	5.36225	4.07625
		phenol	-2	42	5	37	14	-3	34	60	42	46	26	38	16	42	20	14	26.9375									phenol	6.73438	6.82238	5.69037	4.40437
		Acetovanillone	66	49	8	64	34	2	24	70	48	83	29	35	17	-17	13	34	34.9375									Acetovanillone	8.73438	8.82237	7.69037	6.40437
		Salicylaldehyde	30	35	3	37	24	6	34	17	-39	30	15	-39	-6	56	32	24	16.1875									Salicylaldehyde	4.04688	4.13488	3.00287	1.71687
		hexadecanamide	33	55	17	46	45	29	40	49	13	24	-1	-16	13	5	16	45	25.8125									hexadecanamide	6.45312	6.54113	5.40912	4.12312
		CO2	135	149	35	139	135	120	106	98	139	131	178	120	142	187	135	135	130.25									CO2	2.5625	2.6505	130.25	0.2325

## Sheet: A neuron
		CO2	2.5625
		Salicylaldehyde	4.04688
		pentyl acetate	5.64062
		4-​Ethylguaiacol	6.40625
		phenol	6.73438
		9-Octadecenoic acid (Z)-, methyl ester	7.03125
		Oleic acid	7.42188
		isopropyl benzoate	8.84375
		methyl benzoate	9.09375
		Phenol, 2,6-dimethoxy-	9.78125
		2 phenyalcohol	9.8125
		2-hexanol	10.8281
		nonanal	11.0469
		benzyl butyrate	11.1562
		Acetophenone	11.3281
		2-butanone	11.375
		2-nonanone	11.4688
		ethyl butanoate	11.5312
		1-octen-3-ol	11.8281
		geosmin	11.875
		Isopentyl propionate	11.9375
		2-nonanol	12.0469
		geranyl acetate	12.2656
		3,4,5-Trimethoxyphenol	12.375
		Methyl salicylate	13.0156
		2-hexanone	52.25
		E2-hexanal	53.375
		acetone	67.0625
		acetoin	79.9375
		Ethyl acetate	56.375
		Ethyl-3-hydroxybutyrate	52.9375
		Ethyl lactate	17.5781
		Isopentyl acetate	12.4219
		Methyl acetate	12.3594
		citral	12.2656
		2-methyl phenol	11.9844
		2-heptanone	11.8906
		ethyl hexanoate	11.8594
		guiacol	11.5781
		Hexyl acetate	11.5312
		Isopentyl alcohol	11.4062
		propyl acetate	11.3594
		1-hexanol	11.3438
		oleamide	11.2812
		linalool	11.125
		Ethyl crotonate	10.875
		ethyl benzoate	10.6875
		3-hexanol	9.8125
		6-methyl-5-helpten-2-one	9.28125
		Dimethyl disulphide	8.95312
		Acetovanillone	8.73438
		2,3-Butanediol	7.04688
		9-Octadecen-1-ol, (Z)-	6.8125
		hexadecanamide	6.45312
		Tetradecane	6.29688
		3-hexanone	4.82812
		4-methylphenol	3.90625

## Sheet: B neuron
		B
	acetoin	2.07238
	Ethyl-3-hydroxybutyrate	3.32238
	Salicylaldehyde	4.13488
	Tetradecane	6.38488
	hexadecanamide	6.54113
	acetone	6.85363
	9-Octadecenoic acid (Z)-, methyl ester	7.11925
	Acetovanillone	8.82237
	Dimethyl disulphide	9.04112
	6-methyl-5-helpten-2-one	9.36925
	3-hexanol	9.9005
	ethyl benzoate	10.7755
	Ethyl crotonate	10.963
	linalool	11.213
	oleamide	11.3692
	1-hexanol	11.4317
	2-butanone	11.463
	2-nonanone	11.5567
	ethyl butanoate	11.6192
	1-octen-3-ol	11.9161
	geosmin	11.963
	Isopentyl propionate	12.0255
	2-nonanol	12.1349
	geranyl acetate	12.3536
	3,4,5-Trimethoxyphenol (powder)	12.463
	Methyl salicylate	13.1036
	3-hexanone	59.3125
	2,3-Butanediol	68.1875
	Ethyl lactate	70.3125
	pentyl acetate	62.5625
	2-hexanone	13.1505
	Isopentyl acetate	12.5099
	Methyl acetate	12.4474
	citral	12.3536
	2-methyl phenol	12.0724
	2-heptanone	11.9786
	ethyl hexanoate	11.9474
	guiacol	11.6661
	Hexyl acetate	11.6192
	Isopentyl alcohol	11.4942
	propyl acetate	11.4474
	Acetophenone	11.4161
	benzyl butyrate	11.2442
	nonanal	11.1349
	2-hexanol	10.9161
	2 phenyalcohol	9.9005
	Phenol, 2,6-dimethoxy- (powder)	9.86925
	methyl benzoate	9.18175
	isopropyl benzoate	8.93175
	Oleic acid	7.50988
	9-Octadecen-1-ol, (Z)-	6.9005
	phenol	6.82238
	4-​Ethylguaiacol	6.49425
	Ethyl acetate	4.18175
	4-methylphenol	3.99425
	E2-hexanal	3.43175
	CO2	2.6505

## Sheet: C neuron
			C
		Ethyl-3-hydroxybutyrate	2.19037
		4-methylphenol	2.86225
		Ethyl acetate	3.04975
		Tetradecane	5.25287
		hexadecanamide	5.40912
		acetone	5.72163
		9-Octadecenoic acid (Z)-, methyl ester	5.98725
		Oleic acid	6.37787
		isopropyl benzoate	7.79975
		methyl benzoate	8.04975
		Phenol, 2,6-dimethoxy- (powder)	8.73725
		2 phenyalcohol	8.7685
		ethyl benzoate	9.6435
		Ethyl crotonate	9.831
		linalool	10.081
		oleamide	10.2372
		1-hexanol	10.2997
		2-butanone	10.331
		2-nonanone	10.4247
		ethyl butanoate	10.4872
		1-octen-3-ol	10.7841
		geosmin	10.831
		Isopentyl propionate	10.8935
		2-nonanol	11.0029
		geranyl acetate	11.2216
		3,4,5-Trimethoxyphenol (powder)	11.331
		Methyl salicylate	11.9716
		Ethyl lactate	16.5341
		CO2	130.25
		2-hexanone	12.0185
		Isopentyl acetate	11.3779
		Methyl acetate	11.3154
		citral	11.2216
		2-methyl phenol	10.9404
		2-heptanone	10.8466
		ethyl hexanoate	10.8154
		guiacol	10.5341
		Hexyl acetate	10.4872
		Isopentyl alcohol	10.3622
		propyl acetate	10.3154
		Acetophenone	10.2841
		benzyl butyrate	10.1122
		nonanal	10.0029
		2-hexanol	9.78412
		acetoin	8.94037
		3-hexanol	8.7685
		6-methyl-5-helpten-2-one	8.23725
		Dimethyl disulphide	7.90912
		Acetovanillone	7.69037
		2,3-Butanediol	6.00288
		9-Octadecen-1-ol, (Z)-	5.7685
		phenol	5.69037
		4-​Ethylguaiacol	5.36225
		3-hexanone	3.78412
		Salicylaldehyde	3.00287
		E2-hexanal	2.29975
		pentyl acetate	1.59662

## Sheet: D neuron
			D
		CO2	0.2325
		Salicylaldehyde	1.71687
		Ethyl-3-hydroxybutyrate	1.90437
		Tetradecane	3.96687
		hexadecanamide	4.12312
		acetone	4.43562
		9-Octadecenoic acid (Z)-, methyl ester	4.70125
		Oleic acid	5.09187
		isopropyl benzoate	6.51375
		methyl benzoate	6.76375
		Phenol, 2,6-dimethoxy- (powder)	7.45125
		2 phenyalcohol	7.4825
		ethyl benzoate	8.3575
		Ethyl crotonate	8.545
		linalool	8.795
		oleamide	8.95125
		1-hexanol	9.01375
		2-butanone	9.045
		2-nonanone	9.13875
		ethyl butanoate	9.20125
		1-octen-3-ol	9.49812
		geosmin	9.545
		Isopentyl propionate	9.6075
		2-nonanol	9.71687
		geranyl acetate	9.93562
		3,4,5-Trimethoxyphenol (powder)	10.045
		2-hexanone	10.7325
		Methyl salicylate	52.0625
		4-methylphenol	55.625
		Ethyl lactate	15.2481
		Isopentyl acetate	10.0919
		Methyl acetate	10.0294
		citral	9.93562
		2-methyl phenol	9.65437
		2-heptanone	9.56062
		ethyl hexanoate	9.52937
		guiacol	9.24812
		Hexyl acetate	9.20125
		Isopentyl alcohol	9.07625
		propyl acetate	9.02937
		Acetophenone	8.99812
		benzyl butyrate	8.82625
		nonanal	8.71687
		2-hexanol	8.49812
		acetoin	7.65437
		3-hexanol	7.4825
		6-methyl-5-helpten-2-one	6.95125
		Dimethyl disulphide	6.62312
		Acetovanillone	6.40437
		2,3-Butanediol	4.71687
		9-Octadecen-1-ol, (Z)-	4.4825
		phenol	4.40437
		4-​Ethylguaiacol	4.07625
		3-hexanone	2.49812
		Ethyl acetate	1.76375
		pentyl acetate	1.31062
		E2-hexanal	1.01375
