# Supplementary material for: Temperature-dependent modulation of odor-dependent behavior in three drosophilid fly species of differing thermal preference
Source: Commun Biol. 2023 Sep 4;6:905. doi: 10.1038/s42003-023-05280-5 (PMC10477191; doi:10.1038/s42003-023-05280-5)
Supplement: Supplementary file 3 — Supplementary Data 1 [file 42003_2023_5280_MOESM3_ESM.zip › data/Main figures data/Figure 2a data. D.ezoana/sensilla types/ezoab10.xlsx]

## Sheet: ab1 like
		Ethyl acetate	-3	58	4	7	39	8	60	15	-4	56	1	3	66	61	51	5	50	46	44	5	28.6					A	C
		Ethyl lactate	49	36	18	23	52	36	-1	13	48	34	15	19	71	96	86	33	-11	81	22	3	36.15				Ethyl acetate	7.15	9.3834
		Methyl salicylate	26	78	22	14	3	12	-1	-13	25	76	19	10	19	39	29	9	-11	24	64	-23	21.05				Ethyl lactate	9.0375	11.2709
		Methyl acetate	16	17	6	13	29	12	35	10	15	15	3	9	48	-3	-13	9	25	-18	3	0	11.55				Methyl salicylate	5.2625	7.4959
		Ethyl-3-hydroxybutyrate	19	56	3	13	12	11	21	0	18	54	0	9	83	52	42	8	11	37	42	-10	24.05				Methyl acetate	2.8875	5.1209
		ethyl hexanoate	-7	40	4	1	12	8	38	21	-8	38	1	-3	41	29	19	5	28	14	26	11	15.9				Ethyl-3-hydroxybutyrate	6.0125	8.2459
		2-heptanone	18	49	1	7	18	8	35	19	17	47	-2	3	39	42	32	5	25	27	35	9	21.7				ethyl hexanoate	3.975	6.2084
		E2-hexanal	20	37	-10	3	14	12	18	38	19	35	-13	-1	41	53	43	9	8	38	23	28	20.75				2-heptanone	5.425	7.6584
		geosmin	16	21	17	18	17	27	20	11	15	19	14	14	27	24	14	24	10	9	7	1	16.25				E2-hexanal	5.1875	7.4209
		geranyl acetate	16	29	10	16	10	8	35	19	15	27	7	12	37	5	-5	5	25	-10	15	9	14.25				geosmin	4.0625	6.2959
		pentyl acetate	23	45	21	26	21	3	12	14	22	43	18	22	32	29	19	0	2	14	31	4	20.05				geranyl acetate	3.5625	5.7959
		1-octen-3-ol	16	22	6	21	6	-8	40	9	15	20	3	17	38	-1	-11	-11	30	-16	8	-1	10.15				pentyl acetate	5.0125	7.2459
		guiacol	11	36	14	11	14	-19	37	-2	10	34	11	7	36	57	47	-22	27	42	22	-12	18.05				1-octen-3-ol	2.5375	4.7709
		ethyl benzoate	7	44	17	3	17	-10	57	-13	6	42	14	-1	12	22	12	-13	47	7	30	-23	13.85				guiacol	4.5125	6.7459
		Ethyl crotonate	4	38	-10	7	-10	19	50	-4	3	36	-13	3	41	25	15	16	40	10	24	-14	14				ethyl benzoate	3.4625	5.6959
		acetoin	17	36	20	22	20	11	18	25	16	34	17	18	106	68	58	8	8	53	22	15	29.6				Ethyl crotonate	3.5	5.7334
		linalool	12	42	12	8	12	10	30	17	11	40	9	4	26	44	34	7	20	29	28	7	20.1				acetoin	7.4	9.6334
		2 phenyalcohol	10	32	-9	10	-9	11	48	16	9	30	-12	6	37	35	25	8	38	20	18	6	16.45				linalool	5.025	7.2584
		benzyl butyrate	-9	28	0	8	0	0	50	17	-10	26	-3	4	32	38	28	-3	40	23	14	7	14.5				2 phenyalcohol	4.1125	6.3459
		2-butanone	23	44	18	16	18	-17	63	6	22	42	15	12	27	46	36	-20	53	31	30	-4	23.05				benzyl butyrate	3.625	5.8584
		ethyl butanoate	14	48	1	5	1	-6	48	-11	13	46	-2	1	14	30	20	-9	38	15	34	-21	13.95				2-butanone	5.7625	7.9959
		isopropyl benzoate	14	67	-32	-8	-32	10	43	0	13	65	-35	-12	12	62	52	7	33	47	53	-10	17.45				ethyl butanoate	3.4875	5.7209
		Dimethyl disulphide	9	21	6	11	6	51	12	16	8	19	3	7	34	46	36	48	2	31	7	6	18.95				isopropyl benzoate	4.3625	6.5959
		acetone	45	83	99	72	62	57	59	57	93	73	107	87	101	27	91	90	94	74	93	63	76.35				Dimethyl disulphide	4.7375	6.9709
		methyl benzoate	-2	41	11	10	-2	10	48	3	37	5	-3	38	13	50	35	2	28	9	15	14	18.1				acetone	76.35	2.3209
		6-methyl-5-helpten-2-one	24	10	12	-2	24	11	31	-4	6	-7	23	21	34	53	18	-10	11	10	3	15	14.15				methyl benzoate	5.1334	6.7584
		Hexyl acetate	1	20	13	1	1	12	29	21	16	-4	0	19	17	35	16	-7	9	11	6	16	11.6				6-methyl-5-helpten-2-one	4.525	5.7709
		Isopentyl propionate	-2	28	15	16	-2	14	41	14	24	11	-3	31	19	59	28	8	21	13	21	18	18.7				Hexyl acetate	3.5375	5.1334
		2-nonanol	9	25	-3	5	9	-4	42	9	21	0	8	32	15	27	29	-3	22	-5	10	0	12.4				Isopentyl propionate	2.9	6.9084
		Isopentyl alcohol	14	31	-6	1	14	-7	43	19	27	-4	13	33	24	40	30	-7	23	-8	6	-3	14.15				2-nonanol	4.675	5.3334
		1-hexanol	22	35	3	7	22	2	31	-2	31	2	21	21	7	16	18	-1	11	1	12	6	13.25				Isopentyl alcohol	3.1	5.7709
		2-methyl phenol	5	22	1	13	5	0	53	5	18	8	4	43	38	24	40	5	33	-1	18	4	16.9				1-hexanol	3.5375	5.5459
		2-nonanone	0	24	3	8	0	2	41	16	20	3	-1	31	47	13	28	0	21	1	13	6	13.8				2-methyl phenol	3.3125	6.4584
		Isopentyl acetate	-1	27	-2	1	-1	-3	57	3	23	-4	-2	47	20	-1	44	-7	37	-4	6	1	12.05				2-nonanone	4.225	5.6834
		4-methylphenol	10	44	12	6	10	11	55	9	40	1	9	45	24	21	42	-2	35	10	11	15	20.4				Isopentyl acetate	3.45	5.2459
		Acetophenone	19	33	12	9	19	11	44	9	29	4	18	34	7	34	31	1	24	10	14	15	18.85				4-methylphenol	3.0125	7.3334
		propyl acetate	6	36	13	7	6	12	34	21	32	2	5	24	19	39	21	-1	14	11	12	16	16.45				Acetophenone	5.1	6.9459
		citral	15	55	11	4	15	10	43	14	51	-1	14	33	32	-3	30	-4	23	9	9	14	18.7				propyl acetate	4.7125	6.3459
		2,3-Butanediol	4	47	-4	-4	4	-5	11	43	43	-9	3	1	60	46	-2	-12	-9	-6	1	-1	10.55				citral	4.1125	6.9084
		3-hexanone	21	39	7	7	7	6	42	36	35	2	6	32	55	46	29	-1	22	5	12	10	20.9				2,3-Butanediol	4.675	4.8709
		2-hexanone	1	54	5	5	5	4	22	13	50	0	4	12	34	55	9	-3	2	3	10	8	14.65				3-hexanone	2.6375	7.4584
		3-hexanol	5	37	2	2	2	1	37	-14	33	-3	1	27	25	20	24	-6	17	0	7	5	11.1				2-hexanone	5.225	5.8959
		2-hexanol	4	50	4	4	4	3	51	10	46	-1	3	41	28	37	38	-4	31	2	9	7	18.35				3-hexanol	3.6625	5.0084
		nonanal	-12	50	3	3	3	2	45	14	46	-2	2	35	33	-10	32	-5	25	1	8	6	13.95				2-hexanol	2.775	6.8209
		Phenol, 2,6-dimethoxy- (powder)	7	15	-2	-2	-2	-3	19	12	11	-7	-3	9	32	-11	6	-10	-1	-4	3	1	3.5				nonanal	4.5875	5.7209
		3,4,5-Trimethoxyphenol (powder)	11	15	-6	-6	-6	-7	66	18	11	-11	-7	56	20	23	53	-14	46	-8	-1	-3	12.5				Phenol, 2,6-dimethoxy- (powder)	3.4875	3.1084
		Tetradecane	3	22	0	0	0	-1	3	-2	18	-5	-1	-7	9	8	-10	-8	-17	-2	5	3	0.9				3,4,5-Trimethoxyphenol (powder)	0.875	5.3584
		9-Octadecen-1-ol, (Z)-	4	35	6	6	6	5	19	13	31	1	5	9	-4	-1	6	-2	-1	4	11	9	8.1				Tetradecane	3.125	2.4584
		Oleic acid	5	35	-1	-1	-1	-2	19	-4	31	-6	-2	9	11	5	6	-9	-1	-3	4	2	4.85				9-Octadecen-1-ol, (Z)-	0.225	4.2584
		9-Octadecenoic acid (Z)-, methyl ester	7	32	-1	-1	-1	-2	31	10	28	-6	-2	21	31	7	18	-9	11	-3	4	2	8.85				Oleic acid	2.025	3.4459
		oleamide (DMSO)	11	-9	8	8	8	7	55	8	-13	3	7	45	-29	8	42	0	35	6	13	11	11.2				9-Octadecenoic acid (Z)-, methyl ester	1.2125	4.4459
		4-​Ethylguaiacol	-1	19	3	3	3	2	17	8	15	-2	2	7	-6	14	4	-5	-3	1	8	6	4.75				oleamide (DMSO)	2.2125	5.0334
		phenol	-14	28	0	0	0	-1	24	10	24	-5	-1	14	21	1	11	-8	4	-2	5	3	5.7				4-​Ethylguaiacol	2.8	3.4209
		Acetovanillone (powder) (DMSO)	7	24	12	12	-6	11	58	21	20	7	-7	48	29	3	45	4	38	10	17	15	18.4				phenol	1.1875	3.6584
		Salicylaldehyde (DMSO)	-6	28	12	12	4	11	34	9	24	7	3	24	8	11	21	4	14	10	17	15	13.1				Acetovanillone (powder) (DMSO)	1.425	6.8334
		hexadecanamide (powder) (DMSO)	12	13	13	13	-3	12	36	10	9	8	-4	26	23	5	23	5	16	11	18	16	13.1				Salicylaldehyde (DMSO)	4.6	5.5084
		CO2	25	79	41	44	49	62	108	139	104	120	87	56	94	76	98	84	172	123	116	100	88.85				hexadecanamide (powder) (DMSO)	3.275	5.5084
																											CO2	3.275	88.85

## Sheet: Neuron A
				A
			9-Octadecen-1-ol, (Z)-	0.225
			phenol	1.1875
			Acetovanillone (powder) (DMSO)	1.425
			oleamide (DMSO)	2.2125
			3-hexanone	2.6375
			4-​Ethylguaiacol	2.8
			Isopentyl propionate	2.9
			Isopentyl alcohol	3.1
			CO2	3.275
			2-methyl phenol	3.3125
			ethyl benzoate	3.4625
			ethyl butanoate	3.4875
			1-hexanol	3.5375
			geranyl acetate	3.5625
			3-hexanol	3.6625
			geosmin	4.0625
			2 phenyalcohol	4.1125
			isopropyl benzoate	4.3625
			6-methyl-5-helpten-2-one	4.525
			Salicylaldehyde	4.6
			2-nonanol	4.675
			Dimethyl disulphide	4.7375
			Acetophenone	5.1
			E2-hexanal	5.1875
			Methyl salicylate	5.2625
			2-butanone	5.7625
			Ethyl acetate	7.15
			Ethyl lactate	9.0375
			acetone	76.35
			acetoin	7.4
			Ethyl-3-hydroxybutyrate	6.0125
			2-heptanone	5.425
			2-hexanone	5.225
			methyl benzoate	5.1334
			linalool	5.025
			pentyl acetate	5.0125
			propyl acetate	4.7125
			2,3-Butanediol	4.675
			nonanal	4.5875
			guiacol	4.5125
			2-nonanone	4.225
			citral	4.1125
			ethyl hexanoate	3.975
			benzyl butyrate	3.625
			Hexyl acetate	3.5375
			Ethyl crotonate	3.5
			Phenol, 2,6-dimethoxy- (powder)	3.4875
			Isopentyl acetate	3.45
			hexadecanamide (powder) (DMSO)	3.275
			Tetradecane	3.125
			4-methylphenol	3.0125
			Methyl acetate	2.8875
			2-hexanol	2.775
			1-octen-3-ol	2.5375
			Oleic acid	2.025
			9-Octadecenoic acid (Z)-, methyl ester	1.2125
			3,4,5-Trimethoxyphenol (powder)	0.875

## Sheet: Neuron C
				C
			Tetradecane	2.4584
			4-​Ethylguaiacol	3.4209
			phenol	3.6584
			9-Octadecenoic acid (Z)-, methyl ester	4.4459
			2,3-Butanediol	4.8709
			oleamide (DMSO)	5.0334
			Hexyl acetate	5.1334
			2-nonanol	5.3334
			hexadecanamide (powder) (DMSO)	5.5084
			1-hexanol	5.5459
			ethyl benzoate	5.6959
			ethyl butanoate	5.7209
			Isopentyl alcohol	5.7709
			geranyl acetate	5.7959
			2-hexanone	5.8959
			geosmin	6.2959
			2 phenyalcohol	6.3459
			isopropyl benzoate	6.5959
			methyl benzoate	6.7584
			Acetovanillone (powder) (DMSO)	6.8334
			Isopentyl propionate	6.9084
			Dimethyl disulphide	6.9709
			linalool	7.2584
			E2-hexanal	7.4209
			Methyl salicylate	7.4959
			2-butanone	7.9959
			Ethyl acetate	9.3834
			Ethyl lactate	11.2709
			CO2	88.85
			acetoin	9.6334
			Ethyl-3-hydroxybutyrate	8.2459
			2-heptanone	7.6584
			3-hexanone	7.4584
			4-methylphenol	7.3334
			pentyl acetate	7.2459
			Acetophenone	6.9459
			citral	6.9084
			2-hexanol	6.8209
			guiacol	6.7459
			2-methyl phenol	6.4584
			propyl acetate	6.3459
			ethyl hexanoate	6.2084
			benzyl butyrate	5.8584
			6-methyl-5-helpten-2-one	5.7709
			Ethyl crotonate	5.7334
			nonanal	5.7209
			2-nonanone	5.6834
			Salicylaldehyde (DMSO)	5.5084
			3,4,5-Trimethoxyphenol (powder)	5.3584
			Isopentyl acetate	5.2459
			Methyl acetate	5.1209
			3-hexanol	5.0084
			1-octen-3-ol	4.7709
			9-Octadecen-1-ol, (Z)-	4.2584
			Oleic acid	3.4459
			Phenol, 2,6-dimethoxy- (powder)	3.1084
			acetone	2.3209
