# Supplementary material for: Temperature-dependent modulation of odor-dependent behavior in three drosophilid fly species of differing thermal preference
Source: Commun Biol. 2023 Sep 4;6:905. doi: 10.1038/s42003-023-05280-5 (PMC10477191; doi:10.1038/s42003-023-05280-5)
Supplement: Supplementary file 3 — Supplementary Data 1 [file 42003_2023_5280_MOESM3_ESM.zip › data/Main figures data/Figure 2a data. D.ezoana/sensilla types/ezoab2.xlsx]

## Sheet: Sheet1
																																		or59b	or85a
																																		A	B
		Ethyl acetate	33	25	20	9	59	41	18	14	52	7	29	50	33	64	34	95	56	36	82	55	65	58	29	39	40	71	42.8462				Ethyl acetate	21.4231	18.1676
		Ethyl lactate	29	20	36	13	14	24	9	43	20	-7	13	54	36	34	18	91	60	11	55	21	66	72	6	40	36	54	33.3846				Ethyl lactate	16.6923	13.4368
		Methyl salicylate	34	29	51	23	34	11	5	29	1	15	20	34	19	44	25	32	46	28	42	17	53	38	35	12	29	34	28.4615				Methyl salicylate	14.2308	10.9753
		Methyl acetate	49	17	14	3	37	28	25	40	35	10	-11	71	26	54	18	75	59	47	56	104	65	68	101	45	51	100	45.6538				Methyl acetate	45.6538	1.57143
		Ethyl-3-hydroxybutyrate	112	47	88	31	44	46	12	48	19	27	17	75	84	107	80	101	79	22	91	71	88	125	44	54	32	40	60.9231				Ethyl-3-hydroxybutyrate	3.46154	60.9231
		ethyl hexanoate	75	30	36	40	16	34	21	63	13	28	23	48	40	49	27	84	67	27	36	33	56	70	21	47	33	23	40				ethyl hexanoate	20	16.7445
		2-heptanone	28	19	17	7	2	34	10	12	4	29	12	14	-10	45	36	46	-1	6	23	19	57	9	25	14	14	8	18.4231				2-heptanone	9.21154	5.95605
		E2-hexanal	30	10	9	9	10	20	4	18	21	13	-14	28	25	18	27	-9	38	-8	26	0	31	25	14	14	17	18	15.1538				E2-hexanal	7.57692	4.32143
		geosmin	92	49	71	41	77	55	22	41	53	34	46	58	49	70	43	91	81	58	81	56	76	72	44	47	36	60	57.8077				geosmin	28.9038	25.6484
		geranyl acetate	33	12	35	12	-2	21	21	19	8	8	11	46	40	39	23	57	7	41	60	19	35	58	10	28	18	33	26.6154				geranyl acetate	13.3077	10.0522
		pentyl acetate	48	22	24	-2	17	19	41	33	8	33	0	44	55	37	27	50	27	20	42	20	48	46	4	37	55	54	31.1154				pentyl acetate	15.5577	12.3022
		1-octen-3-ol	14	14	10	-4	1	42	20	24	5	16	5	11	14	41	30	39	18	-2	12	23	12	11	2	19	18	19	15.9231				1-octen-3-ol	7.96154	4.70605
		guiacol	19	9	19	39	17	19	18	2	4	7	-1	18	27	39	0	31	31	9	15	2	31	4	-20	18	32	37	16.3846				guiacol	8.19231	4.93682
		ethyl benzoate	76	60	70	34	53	28	54	54	36	45	50	58	79	113	56	114	55	40	80	91	99	164	68	58	90	81	69.4615				ethyl benzoate	4.73077	69.4615
		Ethyl crotonate	58	17	63	16	57	73	39	61	42	36	5	66	60	23	-9	131	90	39	81	79	62	108	135	151	43	72	61.4615				Ethyl crotonate	3.73077	61.4615
		acetoin	25	11	32	31	17	36	18	36	27	26	2	37	42	37	13	21	29	24	32	29	38	28	28	33	27	33	27.3846				acetoin	13.6923	10.4368
		linalool	44	12	8	5	6	27	13	21	8	-1	18	47	20	9	18	62	39	35	36	32	29	8	13	23	21	21	22.0769				linalool	11.0385	7.78297
		2 phenyalcohol	43	27	49	28	34	32	13	38	36	-14	1	25	30	46	40	39	35	28	52	25	74	59	35	44	29	36	34				2 phenyalcohol	17	13.7445
		benzyl butyrate	31	31	54	34	92	33	-12	37	56	3	67	12	15	101	54	29	102	8	75	25	95	72	22	52	36	11	43.6538				benzyl butyrate	43.6538	8.57143
		2-butanone	10	21	47	-2	32	19	37	53	10	26	10	31	40	39	0	46	24	20	32	17	17	43	-2	16	34	40	25.3846				2-butanone	12.6923	9.43682
		ethyl butanoate	29	30	44	18	72	42	37	57	53	48	18	61	57	105	27	75	40	16	65	91	44	72	90	61	41	55	51.8462				ethyl butanoate	5.92308	51.8462
		isopropyl benzoate	68	50	76	38	73	46	101	101	46	44	27	100	107	165	41	138	113	56	73	169	78	138	178	153	125	67	91.1923				isopropyl benzoate	5.59615	91.1923
		Dimethyl disulphide	28	39	39	17	22	25	61	51	18	43	39	65	50	30	19	64	4	32	19	98	45	1	123	33	60	64	41.8846				Dimethyl disulphide	20.9423	17.6868
		acetone	44	36	31	13	49	58	80	75	72	37	32	78	79	85	43	169	73	81	47	87	81	65	125	143	106	127	73.6923				acetone	73.6923	3.59066
		methyl benzoate	37	39	53	5	41	33	55	40	32	46	10	94	67	79	42	33	15	33	77	87	74	88	122	170	28	54	55.9231				methyl benzoate	55.9231	4.70605
		6-methyl-5-helpten-2-one	41	37	43	19	40	35	22	60	12	60	2	38	-12	50	36	50	24	7	68	-6	60	58	34	47	32	8	33.2692				6-methyl-5-helpten-2-one	16.6346	13.3791
		Hexyl acetate	42	17	45	23	33	21	25	51	40	48	9	38	16	81	34	42	32	17	62	33	84	68	12	48	39	29	38.0385				Hexyl acetate	19.0192	15.7637
		Isopentyl propionate	33	30	50	27	38	18	33	42	13	21	18	35	23	40	48	73	31	10	35	21	91	31	8	23	24	26	32.3846				Isopentyl propionate	16.1923	12.9368
		2-nonanol	16	-2	26	-8	30	30	17	14	-3	22	19	20	21	18	15	53	28	23	21	22	12	31	29	19	21	4	19.1538				2-nonanol	9.57692	6.32143
		Isopentyl alcohol	43	32	13	21	20	34	28	35	17	17	8	34	38	29	43	39	20	17	44	20	53	67	12	34	44	23	30.1923				Isopentyl alcohol	15.0962	11.8407
		1-hexanol	30	28	28	16	6	26	16	28	10	9	-13	29	19	44	47	33	36	15	21	7	24	22	10	17	23	31	21.6154				1-hexanol	10.8077	7.5522
		2-methyl phenol	34	8	26	2	12	19	5	18	0	0	30	19	23	45	23	32	25	4	31	21	25	32	6	32	20	20	19.6923				2-methyl phenol	9.84615	6.59066
		2-nonanone	22	-3	28	17	16	23	9	17	-9	-5	30	20	37	24	19	35	14	17	19	10	28	23	-8	14	22	3	16.2308				2-nonanone	8.11538	4.85989
		Isopentyl acetate	24	15	27	30	36	26	7	38	8	28	0	14	24	11	31	18	12	17	32	9	48	24	12	41	45	12	22.6538				Isopentyl acetate	11.3269	8.07143
		4-methylphenol	22	19	4	7	1	37	13	38	14	2	-7	7	21	29	23	13	15	14	10	25	25	20	13	14	10	18	15.6538				4-methylphenol	7.82692	4.57143
		Acetophenone	16	28	17	10	-3	19	13	30	25	6	11	14	22	42	23	43	5	10	17	15	32	42	24	29	53	58	23.1154				Acetophenone	11.5577	8.3022
		propyl acetate	25	19	31	-3	43	30	3	35	36	31	23	23	19	36	18	24	49	24	56	23	77	52	6	45	30	16	29.6538				propyl acetate	14.8269	11.5714
		citral	-7	43	21	-5	9	34	19	14	11	16	25	35	21	27	20	35	-3	26	42	21	4	19	6	16	20	12	18.5				citral	9.25	5.99451
		2,3-Butanediol	23	9	21	19	29	46	21	21	10	32	-2	13	19	32	29	18	28	28	41	3	18	28	30	27	16	21	22.3077				2,3-Butanediol	11.1538	7.89836
		3-hexanone	26	23	51	19	25	45	14	33	16	35	-35	37	33	60	43	32	35	21	34	41	72	42	10	47	37	30	31.7692				3-hexanone	15.8846	12.6291
		2-hexanone	36	23	28	26	22	17	17	21	13	37	4	29	15	27	24	18	9	19	23	17	38	9	24	22	21	20	21.5				2-hexanone	10.75	7.49451
		3-hexanol	15	19	11	10	20	29	8	-9	6	20	-10	34	21	41	31	25	25	12	37	17	47	34	2	15	28	18	19.4615				3-hexanol	9.73077	6.47528
		2-hexanol	17	37	27	17	5	19	0	8	9	-6	26	23	11	32	45	33	-13	17	29	11	48	21	13	10	21	1	17.7308				2-hexanol	8.86538	5.60989
		nonanal	21	26	39	19	14	27	4	19	5	0	1	12	32	59	19	27	26	14	28	19	50	38	-8	22	25	20	21.4615				nonanal	10.7308	7.47528
		Phenol, 2,6-dimethoxy-	13	25	15	-3	27	14	12	21	-2	-5	-6	10	20	21	19	42	-10	21	21	12	30	37	-8	0	-4	3	12.5				Phenol, 2,6-dimethoxy-	6.25	2.99451
		3,4,5-Trimethoxyphenol	6	23	42	7	5	5	10	33	16	18	10	13	16	28	23	24	21	7	11	10	44	16	1	8	3	12	15.8462				3,4,5-Trimethoxyphenol	7.92308	4.66759
		Tetradecane	29	17	28	18	5	28	6	22	14	28	4	12	22	47	17	18	-11	30	15	18	47	36	-12	22	14	13	18.7308				Tetradecane	9.36538	6.10989
		9-Octadecen-1-ol, (Z)-	9	29	19	19	16	16	7	29	18	13	-11	23	22	27	13	44	4	22	10	6	29	18	16	22	35	28	18.5769				9-Octadecen-1-ol, (Z)-	9.28846	6.03297
		Oleic acid	32	35	57	42	35	37	24	57	23	39	-7	56	37	92	48	48	15	23	72	32	121	77	50	44	19	34	43.9231				Oleic acid	43.9231	8.70605
		9-Octadecenoic acid (Z)-, methyl ester	31	23	33	8	27	33	4	27	17	10	-6	18	32	17	41	40	17	5	3	11	55	10	28	30	33	20	21.8077				9-Octadecenoic acid (Z)-, methyl ester	10.9038	7.64836
		oleamide	32	27	34	22	16	22	0	27	-1	32	10	25	21	71	30	44	11	20	8	32	14	55	56	0	21	21	25				oleamide	12.5	9.24451
		4-​Ethylguaiacol	18	12	12	24	20	13	-11	28	6	-17	6	20	13	25	19	15	9	15	15	0	13	30	-2	19	24	19	13.2692				4-​Ethylguaiacol	6.63462	3.37913
		phenol	24	20	20	-16	3	4	27	30	4	49	-8	32	37	29	38	30	20	-20	31	18	43	59	18	16	30	14	21.2308				phenol	10.6154	7.35989
		Acetovanillone	11	17	7	21	7	32	-5	22	9	4	18	31	13	5	24	34	-10	40	13	9	10	7	21	35	15	16	15.6154				Acetovanillone	7.80769	4.5522
		Salicylaldehyde	20	34	20	6	19	-2	-8	0	2	-11	8	14	18	21	27	23	6	28	24	35	-3	-1	14	26	6	14	13.0769				Salicylaldehyde	6.53846	3.28297
		hexadecanamide	34	42	42	21	13	13	14	19	11	15	-6	49	24	26	48	20	-9	13	27	19	0	19	16	8	18	7	19.3462				hexadecanamide	9.67308	6.41759
		CO2	-9	5	-11	13	11	2	-8	9	0	27	0	3	-34	-4	-4	-8	5	-31	-2	3	-14	20	3	12	-1	3	-0.384615				CO2	-0.192308	-3.4478

## Sheet: Neuron A
		A
	Ethyl-3-hydroxybutyrate	3.46154
	ethyl benzoate	4.73077
	ethyl butanoate	5.92308
	Salicylaldehyde	6.53846
	E2-hexanal	7.57692
	4-methylphenol	7.82692
	1-octen-3-ol	7.96154
	guiacol	8.19231
	geosmin	8.90385
	2-heptanone	9.21154
	9-Octadecen-1-ol, (Z)-	9.28846
	2-nonanol	9.57692
	3-hexanol	9.73077
	nonanal	10.7308
	1-hexanol	10.8077
	linalool	11.0385
	Isopentyl acetate	11.3269
	oleamide	12.5
	geranyl acetate	13.3077
	propyl acetate	14.8269
	pentyl acetate	15.5577
	Isopentyl propionate	16.1923
	Ethyl lactate	16.6923
	Hexyl acetate	19.0192
	Dimethyl disulphide	20.9423
	Oleic acid	43.9231
	methyl benzoate	55.9231
	acetone	73.6923
	Methyl acetate	45.6538
	benzyl butyrate	43.6538
	Ethyl acetate	21.4231
	ethyl hexanoate	20
	2 phenyalcohol	17
	6-methyl-5-helpten-2-one	16.6346
	3-hexanone	15.8846
	Isopentyl alcohol	15.0962
	Methyl salicylate	14.2308
	acetoin	13.6923
	2-butanone	12.6923
	Acetophenone	11.5577
	2,3-Butanediol	11.1538
	9-Octadecenoic acid (Z)-, methyl ester	10.9038
	2-hexanone	10.75
	phenol	10.6154
	2-methyl phenol	9.84615
	hexadecanamide	9.67308
	Tetradecane	9.36538
	citral	9.25
	2-hexanol	8.86538
	2-nonanone	8.11538
	3,4,5-Trimethoxyphenol	7.92308
	Acetovanillone	7.80769
	4-​Ethylguaiacol	6.63462
	Phenol, 2,6-dimethoxy-	6.25
	isopropyl benzoate	5.59615
	Ethyl crotonate	3.73077
	CO2	-0.192308

## Sheet: Neuron B
				B
			CO2	-3.4478
			Phenol, 2,6-dimethoxy-	2.99451
			4-​Ethylguaiacol	3.37913
			E2-hexanal	4.32143
			4-methylphenol	4.57143
			1-octen-3-ol	4.70605
			2-nonanone	4.85989
			2-hexanol	5.60989
			2-heptanone	5.95605
			9-Octadecen-1-ol, (Z)-	6.03297
			2-nonanol	6.32143
			3-hexanol	6.47528
			phenol	7.35989
			2-hexanone	7.49451
			1-hexanol	7.5522
			linalool	7.78297
			Isopentyl acetate	8.07143
			benzyl butyrate	8.57143
			oleamide	9.24451
			geranyl acetate	10.0522
			Methyl salicylate	10.9753
			Isopentyl alcohol	11.8407
			3-hexanone	12.6291
			6-methyl-5-helpten-2-one	13.3791
			2 phenyalcohol	13.7445
			ethyl hexanoate	16.7445
			Ethyl acetate	18.1676
			Ethyl-3-hydroxybutyrate	60.9231
			ethyl benzoate	69.4615
			isopropyl benzoate	91.1923
			Ethyl crotonate	61.4615
			ethyl butanoate	51.8462
			Dimethyl disulphide	17.6868
			Hexyl acetate	15.7637
			Ethyl lactate	13.4368
			Isopentyl propionate	12.9368
			pentyl acetate	12.3022
			propyl acetate	11.5714
			acetoin	10.4368
			2-butanone	9.43682
			Oleic acid	8.70605
			Acetophenone	8.3022
			2,3-Butanediol	7.89836
			9-Octadecenoic acid (Z)-, methyl ester	7.64836
			nonanal	7.47528
			2-methyl phenol	6.59066
			hexadecanamide	6.41759
			Tetradecane	6.10989
			citral	5.99451
			geosmin	5.64836
			guiacol	4.93682
			methyl benzoate	4.70605
			3,4,5-Trimethoxyphenol	4.66759
			Acetovanillone	4.5522
			acetone	3.59066
			Salicylaldehyde	3.28297
			Methyl acetate	1.57143
