# Supplementary material for: Temperature-dependent modulation of odor-dependent behavior in three drosophilid fly species of differing thermal preference
Source: Commun Biol. 2023 Sep 4;6:905. doi: 10.1038/s42003-023-05280-5 (PMC10477191; doi:10.1038/s42003-023-05280-5)
Supplement: Supplementary file 3 — Supplementary Data 1 [file 42003_2023_5280_MOESM3_ESM.zip › data/Main figures data/Figure 2a data. D.ezoana/sensilla types/ezoab3.xlsx]

## Sheet: ab 3
																							or22a	or85b
																							A	B
			Ethyl acetate	49	63	94	76	25	88	70	41	40	5	60	88	70	63	59.4286				Ethyl acetate	60.25	2.34485
			Ethyl lactate	90	90	138	135	142	133	108	118	155	105	175	175	164	166	135.286				Ethyl lactate	10.23	129.05
			Methyl salicylate	72	57	110	80	78	72	38	56	46	40	44	80	78	72	65.9286				Methyl salicylate	64.8	1.258
			Methyl acetate	67	46	32	79	62	71	9	89	29	25	60	79	62	71	55.7857				Methyl acetate	24.65	23.6264
			Ethyl-3-hydroxybutyrate	104	88	156	187	181	131	167	66	102	53	178	187	192	191	141.643				Ethyl-3-hydroxybutyrate	3.21558	132.8
			ethyl hexanoate	132	149	155	141	110	136	196	112	145	160	135	171	161	150	146.643				ethyl hexanoate	141	8.48996
			2-heptanone	78	80	62	108	78	112	30	61	56	47	39	78	112	30	69.3571				2-heptanone	64.65	1.0025
			E2-hexanal	49	45	108	58	27	-2	43	40	10	10	52	27	-2	43	36.2857				E2-hexanal	20.45	19.4264
			geosmin	33	32	81	79	88	132	63	54	49	58	34	88	132	63	70.4286				geosmin	33.225	32.2014
			geranyl acetate	67	32	76	48	43	47	11	44	20	34	56	43	47	11	41.3571				geranyl acetate	22.45	21.4264
			pentyl acetate	121	70	101	161	138	140	93	121	80	85	157	117	135	138	118.357				pentyl acetate	120.25	7.1568
			1-octen-3-ol	66	2	54	33	72	70	-48	35	3	28	88	75	58	62	42.7143				1-octen-3-ol	1.02578	45.75
			guiacol	53	46	41	59	47	52	22	40	23	35	44	72	70	35	45.6429				guiacol	22.75	21.7264
			ethyl benzoate	78	31	89	101	73	91	37	97	21	39	69	47	52	40	61.7857				ethyl benzoate	64	1.03366
			Ethyl crotonate	71	48	53	73	43	61	7	61	18	25	71	73	91	97	56.5714				Ethyl crotonate	24.825	23.8014
			acetoin	125	120	203	154	172	180	22	54	68	101	165	189	189	173	136.786				acetoin	134.7	3.25599
			linalool	43	32	102	61	48	64	32	22	6	22	40	32	22	6	38				linalool	1.255	41.45
			2 phenyalcohol	66	31	40	58	26	84	31	41	16	41	48	31	41	16	40.7143				2 phenyalcohol	21.675	20.6514
			benzyl butyrate	75	43	95	55	45	85	43	41	30	41	56	43	41	30	51.6429				benzyl butyrate	3.258	53
			2-butanone	65	-9	38	58	60	60	-9	45	11	45	50	-9	45	11	32.9286				2-butanone	16.975	15.9514
			ethyl butanoate	36	29	87	80	40	85	29	18	-29	18	50	29	18	-29	32.9286				ethyl butanoate	18.5	17.4764
			isopropyl benzoate	54	31	37	72	26	75	31	94	43	94	72	31	94	43	56.9286				isopropyl benzoate	54.85	6.2587
			Dimethyl disulphide	60	45	56	61	39	63	45	72	27	72	45	45	72	27	52.0714				Dimethyl disulphide	23.4	22.3764
			acetone	42	85	43	90	103	28	85	90	22	90	77	57	67	52	66.5				acetone	3.6547	63.3
			methyl benzoate	61	37	85	40	59	73	37	27	-2	27	52	37	27	-2	39.8571				methyl benzoate	22.025	21.0014
			6-methyl-5-helpten-2-one	53	27	41	64	25	18	27	31	-1	31	75	77	57	63	42				6-methyl-5-helpten-2-one	22.6	21.5764
			Hexyl acetate	94	58	96	172	161	140	57	104	122	103	130	156	147	148	120.571				Hexyl acetate	120.571	15.698
			Isopentyl propionate	52	27	76	57	57	48	25	45	31	57	79	57	57	48	51.1429				Isopentyl propionate	24.85	23.8264
			2-nonanol	71	43	64	25	68	82	69	28	12	68	57	25	68	82	54.4286				2-nonanol	1.6578	55.05
			Isopentyl alcohol	63	-4	58	56	69	6	49	39	21	69	65	56	69	6	44.4286				Isopentyl alcohol	23.225	22.2014
			1-hexanol	57	24	84	81	49	63	32	19	21	49	68	81	49	63	52.8571				1-hexanol	4.369	53.05
			2-methyl phenol	42	50	40	28	32	67	40	28	2	32	62	28	32	67	39.2857				2-methyl phenol	21.675	20.6514
			2-nonanone	65	34	51	124	18	99	77	49	3	18	59	45	65	53	54.2857				2-nonanone	57.75	2.36987
			Isopentyl acetate	75	34	72	56	53	68	72	59	-9	53	64	72	59	-9	51.3571				Isopentyl acetate	55.5	1.6478
			4-methylphenol	50	43	38	61	56	69	38	11	26	56	60	38	11	26	41.6429				4-methylphenol	1.00475	42.45
			Acetophenone	76	22	64	42	50	61	64	57	10	50	44	64	57	10	47.9286				Acetophenone	24.4	23.3764
			propyl acetate	67	17	60	84	57	81	60	33	12	57	74	60	33	12	50.5				propyl acetate	2.65879	50.05
			citral	72	35	50	34	73	81	50	43	8	73	64	50	43	8	48.8571				citral	52.25	1.87947
			2,3-Butanediol	64	33	56	58	65	96	56	26	3	65	58	56	26	3	47.5				2,3-Butanediol	51.5	1.58974
			3-hexanone	74	40	47	42	82	83	47	48	10	82	62	47	48	10	51.5714				3-hexanone	51.95	1.789
			2-hexanone	58	16	86	63	49	59	86	33	18	49	64	86	33	18	51.2857				2-hexanone	52.85	2.0047
			3-hexanol	61	19	32	70	53	59	32	28	3	53	85	32	28	3	39.8571				3-hexanol	22.15	21.1264
			2-hexanol	74	34	87	63	86	65	87	16	0	86	93	87	16	0	56.7143				2-hexanol	55	2.36986
			nonanal	60	22	49	42	36	74	49	31	15	36	68	49	31	15	41.2143				nonanal	20.225	19.2014
			Phenol, 2,6-dimethoxy- (powder)	-6	20	39	46	32	53	39	19	4	32	-11	39	19	4	23.5				Phenol, 2,6-dimethoxy- (powder)	9.625	8.60141
			3,4,5-Trimethoxyphenol (powder)	17	44	43	50	76	47	43	1	-3	76	34	43	1	-3	33.5				3,4,5-Trimethoxyphenol (powder)	15.75	14.7264
			Tetradecane	63	0	39	33	53	53	39	28	25	53	62	39	28	25	38.5714				Tetradecane	18.625	17.6014
			9-Octadecen-1-ol, (Z)-	58	39	61	37	37	44	61	10	10	37	58	61	10	10	38.0714				9-Octadecen-1-ol, (Z)-	18.975	17.9514
			Oleic acid	51	25	10	34	-8	60	10	40	27	-8	68	10	40	27	27.5714				Oleic acid	15.675	14.6514
			9-Octadecenoic acid (Z)-, methyl ester	52	38	26	60	21	26	26	25	12	21	63	26	25	12	30.9286				9-Octadecenoic acid (Z)-, methyl ester	19.075	18.0514
			oleamide	17	-4	37	42	22	39	37	-1	27	22	21	37	-1	27	23				oleamide	8.575	7.55141
			4-​Ethylguaiacol	59	17	81	75	92	102	82	25	-1	92	75	33	85	32	60.6429				4-​Ethylguaiacol	2.14004	57.6
			phenol	47	54	36	60	40	69	54	35	8	40	65	54	35	8	43.2143				phenol	21.625	20.6014
			Acetovanillone	23	2	27	30	18	35	2	11	13	18	7	2	11	13	15.1429				Acetovanillone	6.8	5.77641
			Salicylaldehyde	-2	19	21	20	1	46	19	12	39	1	0	19	12	39	17.5714				Salicylaldehyde	7.1	6.07641
			hexadecanamide	-18	7	18	24	25	34	7	23	9	25	6	7	23	9	14.2143				hexadecanamide	6.325	5.30141
			CO2	4	2	-13	-13	19	6	4	-8	5	19	4	4	-8	5	2.14286				CO2	1.625	0.601413

## Sheet: Neuron A
											A
										1-octen-3-ol	1.02578
										CO2	1.625
										4-​Ethylguaiacol	2.14004
										Ethyl-3-hydroxybutyrate	3.21558
										acetone	3.6547
										hexadecanamide	6.325
										Salicylaldehyde	7.1
										Phenol, 2,6-dimethoxy- (powder)	9.625
										Oleic acid	15.675
										2-butanone	16.975
										Tetradecane	18.625
										9-Octadecenoic acid (Z)-, methyl ester	19.075
										E2-hexanal	20.45
										2-methyl phenol	21.675
										methyl benzoate	22.025
										geranyl acetate	22.45
										guiacol	22.75
										Dimethyl disulphide	23.4
										Methyl acetate	24.65
										Isopentyl propionate	24.85
										2,3-Butanediol	51.5
										citral	52.25
										isopropyl benzoate	54.85
										Isopentyl acetate	55.5
										Ethyl acetate	60.25					a
										2-heptanone	64.65
										pentyl acetate	120.25
										acetoin	134.7
										ethyl hexanoate	141
										Hexyl acetate	120.95
										Methyl salicylate	64.8
										ethyl benzoate	64
										2-nonanone	57.75
										2-hexanol	55
										2-hexanone	52.85
										3-hexanone	51.95
										geosmin	33.225
										Ethyl crotonate	24.825
										Acetophenone	24.4
										Isopentyl alcohol	23.225
										6-methyl-5-helpten-2-one	22.6
										3-hexanol	22.15
										2 phenyalcohol	21.675
										phenol	21.625
										nonanal	20.225
										9-Octadecen-1-ol, (Z)-	18.975
										ethyl butanoate	18.5
										3,4,5-Trimethoxyphenol (powder)	15.75
										Ethyl lactate	10.23
										oleamide	8.575
										Acetovanillone	6.8
										1-hexanol	4.369
										benzyl butyrate	3.258
										propyl acetate	2.65879
										2-nonanol	1.6578
										linalool	1.255
										4-methylphenol	1.00475

## Sheet: Neuron B
					B
				2-heptanone	1.0025
				Methyl salicylate	1.258
				Isopentyl acetate	1.6478
				citral	1.87947
				Ethyl acetate	2.34485
				2-nonanone	2.36987
				hexadecanamide	5.30141
				Salicylaldehyde	6.07641
				pentyl acetate	7.1568
				ethyl hexanoate	8.48996
				Oleic acid	14.6514
				Hexyl acetate	15.698
				ethyl butanoate	17.4764
				9-Octadecen-1-ol, (Z)-	17.9514
				nonanal	19.2014
				phenol	20.6014
				2 phenyalcohol	20.6514
				3-hexanol	21.1264
				6-methyl-5-helpten-2-one	21.5764
				Isopentyl alcohol	22.2014
				Acetophenone	23.3764
				Ethyl crotonate	23.8014
				geosmin	32.2014
				4-methylphenol	42.45
				propyl acetate	50.05
				1-hexanol	53.05
				4-​Ethylguaiacol	57.6
				Ethyl lactate	129.05
				Ethyl-3-hydroxybutyrate	132.8
				acetone	63.3
				2-nonanol	55.05
				benzyl butyrate	53
				1-octen-3-ol	45.75
				linalool	41.45
				Isopentyl propionate	23.8264
				Methyl acetate	23.6264
				Dimethyl disulphide	22.3764
				guiacol	21.7264
				geranyl acetate	21.4264
				methyl benzoate	21.0014
				2-methyl phenol	20.6514
				E2-hexanal	19.4264
				9-Octadecenoic acid (Z)-, methyl ester	18.0514
				Tetradecane	17.6014
				2-butanone	15.9514
				3,4,5-Trimethoxyphenol (powder)	14.7264
				Phenol, 2,6-dimethoxy- (powder)	8.60141
				oleamide	7.55141
				isopropyl benzoate	6.2587
				Acetovanillone	5.77641
				acetoin	3.25599
				2-hexanol	2.36986
				2-hexanone	2.0047
				3-hexanone	1.789
				2,3-Butanediol	1.58974
				ethyl benzoate	1.03366
				CO2	0.601413
