# Supplementary material for: Temperature-dependent modulation of odor-dependent behavior in three drosophilid fly species of differing thermal preference
Source: Commun Biol. 2023 Sep 4;6:905. doi: 10.1038/s42003-023-05280-5 (PMC10477191; doi:10.1038/s42003-023-05280-5)
Supplement: Supplementary file 3 — Supplementary Data 1 [file 42003_2023_5280_MOESM3_ESM.zip › data/Main figures data/Figure 2a data. D.ezoana/sensilla types/ezoab4.xlsx]

## Sheet: Sheet1
																																							A	B
		Ethyl acetate	19	-1	38	16	-16	13	6	7	6	-4	3	13	5	18	16	13	13	14	19	19	29	-16	-6	5	6	-33	6	-13	39	-1	13					Ethyl acetate	8.71053	3
		Ethyl lactate	38	18	9	35	6	6	-6	-5	0	-10	6	6	5	-4	-6	-9	-9	-9	-4	-4	6	6	26	5	-6	-16	0	4	16	15	6					Ethyl lactate	1	4.36842
		Methyl salicylate	24	4	-5	21	10	5	-4	-23	-1	-11	-12	5	-3	3	1	-2	-2	-37	-32	-32	-22	10	15	9	-24	11	-1	31	-12	42	5					Methyl salicylate	-2.57895	5
		Methyl acetate	46	26	7	43	-5	-1	-2	-1	1	-9	-1	-1	-7	10	8	5	5	-26	-21	-21	-11	-5	12	13	-2	2	1	22	-1	25	-1					Methyl acetate	2.63158	-2
		Ethyl-3-hydroxybutyrate	39	19	63	36	-8	23	9	10	-9	-19	-13	23	3	2	0	-3	-3	-38	-33	-33	-23	-8	18	0	9	4	-9	24	-13	61	23					Ethyl-3-hydroxybutyrate	-7	3.65789
		ethyl hexanoate	23	3	31	20	-17	-11	-6	-5	15	5	-3	-11	-9	3	1	-2	-2	-28	-23	-23	-13	-17	31	3	-6	18	15	38	-3	17	-11					ethyl hexanoate	1.39474	3
		2-heptanone	50	30	50	47	-12	4	3	4	5	-5	11	4	4	-4	-6	-9	-9	-14	-9	-9	1	-12	1	18	3	-6	5	14	11	18	4					2-heptanone	6.23684	5
		E2-hexanal	69	49	26	66	45	15	14	15	23	13	37	24	32	25	43	50	50	18	13	13	23	22	64	60	44	16	23	36	47	22	54					E2-hexanal	33.1579	1
		geosmin	123	122	125	100	132	99	70	81	86	99	74	79	102	141	133	127	127	66	86	86	108	222	172	119	144	126	180	168	185	196	136					geosmin	6	119.316
		geranyl acetate	4	-25	29	-69	-25	8	19	25	93	68	28	49	62	27	14	31	31	23	11	11	10	-4	44	40	13	15	12	8	25	-13	17					geranyl acetate	12.9211	1
		pentyl acetate	25	13	12	8	13	20	23	-18	33	-6	-47	28	35	43	36	-2	-2	9	-79	-79	2	36	5	41	-2	31	12	7	39	-7	32					pentyl acetate	12.0789	-2
		1-octen-3-ol	14	10	4	18	10	7	5	-13	17	15	8	25	25	12	12	-8	-8	0	-6	-6	0	15	-8	7	-5	5	7	-12	2	0	14					1-octen-3-ol	6.63158	3
		guiacol	15	-6	61	-6	-26	-10	66	-26	-56	-51	-10	-96	-96	56	56	40	40	-17	-16	-16	-17	10	40	50	-6	48	8	-20	-5	0	15					guiacol	3	-0.578947
		ethyl benzoate	27	-7	34	-7	-7	-45	82	-82	-52	-53	-79	-52	-72	37	57	20	20	-43	-86	-86	-23	26	0	26	-11	30	7	-6	1	20	7					ethyl benzoate	-12.1579	5.92857
		Ethyl crotonate	27	-2	29	11	-2	-37	60	-73	-39	-46	-57	-26	-46	23	43	7	7	-18	-64	-64	2	24	-13	11	-12	23	0	0	7	20	7					Ethyl crotonate	-3	-7.71053
		acetoin	20	3	17	1	3	21	10	-8	24	24	4	22	18	31	35	6	6	-28	-12	-12	-24	18	2	20	-11	52	-21	-16	0	4	16					acetoin	7.57895	-1
		linalool	24	18	6	5	18	47	-13	26	15	9	33	12	19	34	17	46	46	-10	42	42	23	13	13	26	-8	41	-7	15	6	33	-9					linalool	16.0263	-1
		2 phenyalcohol	-11	-24	13	-24	-24	-11	40	-40	-35	-41	-53	-35	-20	29	14	-15	-15	-47	-57	-57	-62	12	0	12	-17	39	-10	2	6	-15	4					2 phenyalcohol	-13.5	-3
		benzyl butyrate	-3	-21	18	-39	-21	-16	65	-47	-37	-56	-10	-55	-47	49	41	10	10	-51	-15	-15	-59	26	18	44	-5	41	8	14	19	-8	5					benzyl butyrate	-4	-8.42105
		2-butanone	9	-5	14	-12	-5	-39	50	-43	-44	-62	-94	-51	-55	11	15	11	11	2	-99	-99	6	25	7	32	21	-6	17	13	18	4	5					2-butanone	-10.2368	1
		ethyl butanoate	3	-2	5	-16	-2	55	5	9	53	43	1	39	33	60	66	20	20	-52	4	4	-46	28	14	42	-18	67	-7	13	10	6	-3					ethyl butanoate	14.2632	-4
		isopropyl benzoate	31	26	5	3	26	25	-10	33	12	11	21	8	30	5	13	61	61	-39	8	8	-1	27	23	10	-5	29	6	-3	-10	38	-7					isopropyl benzoate	6	11.7632
		Dimethyl disulphide	6	-4	10	-6	-4	-16	27	-25	-20	-42	-55	-22	-25	11	14	5	5	7	-8	-8	10	11	2	13	2	8	3	19	22	3	3					Dimethyl disulphide	6	-3.31579
		acetone	56	25	31	-9	25	-43	43	-9	-18	-32	-19	-12	-17	0	65	9	9	39	-70	-70	14	13	34	47	47	-6	6	23	14	65	-9					acetone	6.86842	6
		methyl benzoate	8	15	-7	2	15	74	-34	47	9	18	44	6	72	40	44	17	17	-14	40	40	-10	21	13	34	-6	5	-5	7	11	4	4					methyl benzoate	4.35714	17.4474
		6-methyl-5-helpten-2-one	17	-15	32	-16	-15	-43	28	-7	-8	-5	-90	-59	-61	25	27	3	3	-33	-15	-15	-31	24	1	25	0	36	-11	-8	7	2	15					6-methyl-5-helpten-2-one	-7.78947	-0.214286
		Hexyl acetate	17	16	1	11	16	8	-15	20	24	17	23	9	69	53	63	15	15	-50	66	66	-10	19	5	24	-29	54	-1	-20	-13	10	7					Hexyl acetate	-4	10.0263
		Isopentyl propionate	-16	-19	3	-47	-19	20	38	-10	1	11	-45	-27	12	58	19	-11	-11	-17	-8	-8	-16	28	28	56	-2	45	13	-33	-10	-39	23					Isopentyl propionate	8	1.07143
		2-nonanol	-9	-1	22	-18	-61	7	81	-64	-74	-82	-21	-11	7	43	10	-1	-1	-11	-30	-30	-29	22	17	29	41	62	26	-1	8	-18	9					2-nonanol	6	-1.26316
		Isopentyl alcohol	32	19	13	-1	19	47	9	11	16	9	26	46	35	6	27	31	31	-50	5	5	-39	33	20	53	-3	54	2	-34	-13	11	21					Isopentyl alcohol	4	13.6053
		1-hexanol	33	10	23	-38	10	-32	68	-20	-22	-25	-3	-10	-2	36	28	40	40	-23	0	0	-31	10	48	58	22	4	32	-38	3	-8	41					1-hexanol	5.18421	0.142857
		2-methyl phenol	18	18	0	26	18	-11	-5	-3	7	13	11	15	19	-16	-20	-12	-12	28	-11	-11	24	10	-8	2	18	-29	13	-28	-6	-4	22					2-methyl phenol	4.42857	3.86842
		2-nonanone	28	27	11	8	27	46	4	15	33	50	11	5	1	5	13	2	2	0	26	26	3	20	19	3	-11	41	9	18	23	23	-15					2-nonanone	14.4737	4
		Isopentyl acetate	41	36	5	36	36	10	-9	9	46	45	45	46	-25	1	12	11	11	6	5	5	17	0	0	0	-1	-16	17	31	1	21	-30					Isopentyl acetate	13.7632	6
		4-methylphenol	45	49	-4	23	49	6	-8	84	15	14	19	19	73	38	14	22	22	7	10	10	53	14	26	40	2	39	-1	-3	-4	46	-1					4-methylphenol	25.3947	2
		Acetophenone	4	-1	5	-29	-1	-7	29	-1	-8	-24	-12	-36	-36	22	22	28	28	-7	-56	-56	-7	0	28	28	6	4	18	12	16	0	4					Acetophenone	-1.52632	3
		propyl acetate	13	-16	29	-48	-16	-39	67	-35	-55	-60	-4	-87	-9	28	40	44	22	6	27	-85	-27	-8	32	24	-4	35	-7	4	5	12	1					propyl acetate	-0.142857	-8.76316
		citral	34	11	23	-25	11	-19	38	-2	-8	-17	-5	-44	-7	19	32	49	44	-39	-85	-71	14	-3	36	33	14	16	3	-12	9	13	21					citral	2.47368	2.92857
		2,3-Butanediol	14	10	4	-3	10	-5	0	13	5	6	-2	-8	-14	-5	1	19	49	1	-71	-10	20	-5	13	8	13	-7	2	-9	-1	6	8					2,3-Butanediol	0.214286	2.02632
		3-hexanone	24	15	9	-1	15	-6	2	14	9	8	5	-7	-23	-4	12	32	19	14	-10	-3	36	-13	16	3	7	-3	-1	-7	1	16	8					3-hexanone	4.71053	3
		2-hexanone	32	-18	20	-4	12	16	2	22	-32	-45	-68	-56	-18	18	70	76	32	20	-3	-48	29	-1	24	23	5	14	4	33	13	52	-10					2-hexanone	1.68421	-3
		3-hexanol	30	0	30	0	0	-42	44	-44	-42	-65	-61	-42	-63	2	23	21	76	-23	-48	-70	42	-4	0	-4	-6	18	-16	14	23	21	9					3-hexanol	1.07143	-9.47368
		2-hexanol	36	16	20	8	16	-26	36	-28	-10	-8	-15	-18	-38	10	30	28	21	21	-70	-31	24	-1	8	7	-3	-2	12	-18	-2	20	16					2-hexanol	-1.64286	0.184211
		nonanal	40	2	38	-30	2	-6	8	-5	-7	-8	-10	-99	-12	19	72	85	28	4	-31	-87	37	0	32	32	13	5	14	14	1	53	-13					nonanal	2.07895	6
		Phenol, 2,6-dimethoxy	27	27	0	24	27	9	-18	21	16	28	20	13	46	31	8	30	85	-16	-87	10	8	15	3	18	-13	2	9	8	8	0	0					Phenol, 2,6-dimethoxy	12.0526	6
		3,4,5-Trimethoxyphenol	21	15	6	-6	15	15	2	19	30	24	-10	9	-11	17	37	41	30	4	10	-11	24	13	21	34	17	12	5	5	6	20	1					3,4,5-Trimethoxyphenol	-0.142857	11.6842
		Tetradecane	45	-17	62	-53	-17	22	-9	45	-35	-21	-48	-71	-16	13	68	1	41	4	-11	-38	11	-9	36	27	14	3	10	-4	-14	55	-10					Tetradecane	-4.5	0.785714
		9-Octadecen-1-ol, (Z)-	13	19	-6	-1	19	19	-27	47	38	51	37	18	13	-8	-3	25	1	-44	-38	29	19	-6	20	14	22	-12	4	-21	-13	5	8					9-Octadecen-1-ol, (Z)-	-2.71429	12.0526
		Oleic acid	16	9	7	-13	9	-13	16	6	-4	-9	-33	-26	-23	3	0	19	25	14	29	-52	8	2	22	24	21	-8	11	-14	5	-3	19					Oleic acid	-1.34211	3
		9-Octadecenoic acid (Z)-, methyl ester	25	2	23	9	2	-4	48	-55	-2	-75	-61	-65	-90	-26	-1	18	19	11	-52	-61	56	-7	-7	-14	12	-30	4	3	3	25	0					9-Octadecenoic acid (Z)-, methyl ester	-12.2368	-4
		oleamide	28	41	-13	21	41	89	-51	71	10	16	8	10	0	38	48	30	18	31	-61	-10	27	8	20	28	-10	22	16	-4	14	10	18					oleamide	2.57895	-7
		4-​Ethylguaiacol	0	-3	3	-59	-3	0	23	33	-3	2	-49	-59	-52	23	16	49	30	17	-10	-56	-38	-5	56	51	28	9	14	-12	-5	-7	7					4-​Ethylguaiacol	1.71429	-3.97368
		phenol	27	24	3	24	24	-9	-9	9	15	0	15	15	8	-18	-11	7	49	-31	-56	-5	64	-15	0	-15	3	-27	9	-5	15	7	20					phenol	7.07895	0.142857
		Acetovanillone	18	30	-12	25	30	46	-54	59	6	61	52	71	53	-8	10	23	7	57	-5	52	71	4	5	9	17	-8	0	15	15	18	0					Acetovanillone	24.6579	8
		Salicylaldehyde	33	10	23	-4	10	-31	39	-25	-21	-14	-23	-35	-67	8	40	46	23	53	52	-24	27	-5	14	9	1	5	3	-8	-7	32	1					Salicylaldehyde	0.214286	-2.21053
		hexadecanamide	0	-8	8	-15	-8	-38	33	-26	-6	-59	-72	-53	-66	-5	8	20	46	-5	-24	-59	23	6	7	13	18	-14	9	26	13	13	-13					hexadecanamide	-11.1579	0.785714
		CO2	26	34	-8	21	34	3	-37	50	17	17	-8	4	-35	36	5	52	12	29	17	5	27	12	13	25	-11	23	13	3	-10	39	-13					CO2	11.4211	4.35714

## Sheet: A neuron
			A
		2 phenyalcohol	-13.5
		ethyl benzoate	-12.1579
		2-butanone	-10.2368
		Ethyl-3-hydroxybutyrate	-7
		Hexyl acetate	-4
		Ethyl crotonate	-3
		Methyl salicylate	-2.57895
		Acetophenone	-1.52632
		3,4,5-Trimethoxyphenol	-0.142857
		Salicylaldehyde	0.214286
		Ethyl lactate	1
		ethyl hexanoate	1.39474
		4-​Ethylguaiacol	1.71429
		citral	2.47368
		Methyl acetate	2.63158
		Isopentyl alcohol	4
		2-methyl phenol	4.42857
		1-hexanol	5.18421
		Dimethyl disulphide	6
		geosmin	6
		1-octen-3-ol	6.63158
		phenol	7.07895
		Isopentyl propionate	8
		CO2	11.4211
		pentyl acetate	12.0789
		Isopentyl acetate	13.7632
		2-nonanone	14.4737
		Acetovanillone	15.6579
		E2-hexanal	33.1579
		linalool	16.0263
		4-methylphenol	15.3947
		ethyl butanoate	14.2632
		geranyl acetate	12.9211
		Phenol, 2,6-dimethoxy	12.0526
		Ethyl acetate	8.71053
		acetoin	7.57895
		acetone	6.86842
		2-heptanone	6.23684
		isopropyl benzoate	6
		2-nonanol	6
		3-hexanone	4.71053
		methyl benzoate	4.35714
		guiacol	3
		oleamide	2.57895
		nonanal	2.07895
		2-hexanone	1.68421
		3-hexanol	1.07143
		2,3-Butanediol	0.214286
		propyl acetate	-0.142857
		Oleic acid	-1.34211
		2-hexanol	-1.64286
		9-Octadecen-1-ol, (Z)-	-2.71429
		benzyl butyrate	-4
		Tetradecane	-4.5
		6-methyl-5-helpten-2-one	-7.78947
		hexadecanamide	-11.1579
		9-Octadecenoic acid (Z)-, methyl ester	-12.2368

## Sheet: B neuron
									B
								propyl acetate	-8.76316
								Ethyl crotonate	-7.71053
								9-Octadecenoic acid (Z)-, methyl ester	-4
								4-​Ethylguaiacol	-3.97368
								2-hexanone	-3
								Salicylaldehyde	-2.21053
								Methyl acetate	-2
								linalool	-1
								guiacol	-0.578947
								phenol	0.142857
								2-hexanol	0.184211
								Tetradecane	0.785714
								geranyl acetate	1
								Isopentyl propionate	1.07143
								2,3-Butanediol	2.02632
								Oleic acid	3
								Acetophenone	3
								ethyl hexanoate	3
								Ethyl-3-hydroxybutyrate	3.65789
								2-nonanone	4
								Ethyl lactate	4.36842
								Methyl salicylate	5
								Phenol, 2,6-dimethoxy	6
								Isopentyl acetate	6
								Acetovanillone	8
								3,4,5-Trimethoxyphenol	11.6842
								9-Octadecen-1-ol, (Z)-	12.0526
								methyl benzoate	17.4474
								geosmin	119.316
								Isopentyl alcohol	13.6053
								isopropyl benzoate	11.7632
								Hexyl acetate	10.0263
								acetone	6
								nonanal	6
								ethyl benzoate	5.92857
								2-heptanone	5
								CO2	4.35714
								2-methyl phenol	3.86842
								Ethyl acetate	3
								1-octen-3-ol	3
								3-hexanone	3
								citral	2.92857
								4-methylphenol	2
								E2-hexanal	1
								2-butanone	1
								hexadecanamide	0.785714
								1-hexanol	0.142857
								6-methyl-5-helpten-2-one	-0.214286
								acetoin	-1
								2-nonanol	-1.26316
								pentyl acetate	-2
								2 phenyalcohol	-3
								Dimethyl disulphide	-3.31579
								ethyl butanoate	-4
								oleamide	-7
								benzyl butyrate	-8.42105
								3-hexanol	-9.47368
