# Supplementary material for: Temperature-dependent modulation of odor-dependent behavior in three drosophilid fly species of differing thermal preference
Source: Commun Biol. 2023 Sep 4;6:905. doi: 10.1038/s42003-023-05280-5 (PMC10477191; doi:10.1038/s42003-023-05280-5)
Supplement: Supplementary file 3 — Supplementary Data 1 [file 42003_2023_5280_MOESM3_ESM.zip › data/Main figures data/Figure 2a data. D.ezoana/sensilla types/ezoab5.xlsx]

## Sheet: AB5
		Ethyl acetate	0	5	8	10	8	-6	45	-8	6	7.55556											A	B
		Ethyl lactate	19	18	20	32	-3	1	2	-1	19	11.8889										Ethyl acetate	3.77778	4.52778
		Methyl salicylate	17	3	-1	34	21	17	41	15	4	16.7778										Ethyl lactate	5.94444	6.69444
		Methyl acetate	-4	-2	8	32	21	17	25	15	-1	12.3333										Methyl salicylate	8.38889	9.13889
		Ethyl-3-hydroxybutyrate	6	-2	16	48	19	33	20	31	-1	18.8889										Methyl acetate	6.16667	6.91667
		ethyl hexanoate	27	21	-4	32	6	50	33	48	22	26.1111										Ethyl-3-hydroxybutyrate	9.44444	10.1944
		2-heptanone	0	12	-8	32	37	-9	10	-11	13	8.44444										ethyl hexanoate	13.0556	13.8056
		E2-hexanal	9	4	2	32	43	-8	43	-10	5	13.3333										2-heptanone	4.22222	4.97222
		geosmin	33	3	6	21	9	-4	6	-6	4	8										E2-hexanal	6.66667	7.41667
		geranyl acetate	150	166	145	125	113	120	77	40	72	112										geosmin	4	4.75
		pentyl acetate	35	3	1	14	-5	-1	27	45	31	16.6667										geranyl acetate	112	15
		1-octen-3-ol	46	18	8	36	8	9	3	15	24	18.5556										pentyl acetate	8.33333	9.08333
		guiacol	27	16	20	34	-13	4	48	31	39	22.8889										1-octen-3-ol	9.27778	10.0278
		ethyl benzoate	18	26	-1	35	21	12	27	26	21	20.5556										guiacol	11.4444	12.1944
		Ethyl crotonate	35	21	8	19	1	15	41	16	42	22										ethyl benzoate	10.2778	11.0278
		acetoin	31	11	16	40	9	32	38	-1	10	20.6667										Ethyl crotonate	11	11.75
		linalool	4	3	-4	32	6	-6	42	47	78	22.4444										acetoin	10.3333	11.0833
		2 phenyalcohol	33	7	-8	26	13	6	35	18	60	21.1111										linalool	11.2222	11.9722
		benzyl butyrate	44	22	15	13	53	-4	36	33	16	25.3333										2 phenyalcohol	10.5556	11.3056
		2-butanone	21	8	18	16	37	1	30	28	126	31.6667										benzyl butyrate	12.6667	13.4167
		ethyl butanoate	-9	10	-12	19	43	0	14	26	7	10.8889										2-butanone	15.8333	16.5833
		isopropyl benzoate	41	8	-8	36	9	4	21	-21	0	10										ethyl butanoate	5.44444	6.19444
		Dimethyl disulphide	20	16	23	-3	65	12	1	40	-8	18.4444										isopropyl benzoate	5	5.75
		acetone	14	8	31	40	9	-2	-4	-7	1	10										Dimethyl disulphide	9.22222	9.97222
		methyl benzoate	25	15	1	27	22	14	51	30	45	25.5556										acetone	5	5.75
		6-methyl-5-helpten-2-one	-6	18	21	32	38	15	36	8	59	24.5556										methyl benzoate	12.7778	13.5278
		Hexyl acetate	27	-12	-13	20	21	-3	46	14	34	14.8889										6-methyl-5-helpten-2-one	12.2778	13.0278
		Isopentyl propionate	22	-8	7	36	8	15	29	2	11	13.5556										Hexyl acetate	7.44444	8.19444
		2-nonanol	23	23	17	32	11	-15	69	21	13	21.5556										Isopentyl propionate	6.77778	7.52778
		Isopentyl alcohol	8	31	-10	18	-1	-3	49	47	22	17.8889										2-nonanol	10.7778	11.5278
		1-hexanol	19	1	1	14	-13	22	48	15	12	13.2222										Isopentyl alcohol	8.94444	9.69444
		2-methyl phenol	13	0	8	21	-9	-15	57	7	11	10.3333										1-hexanol	6.61111	7.36111
		2-nonanone	17	41	24	32	-6	8	51	8	-3	19.1111										2-methyl phenol	5.16667	5.91667
		Isopentyl acetate	-1	6	-9	21	1	31	36	-2	56	15.4444										2-nonanone	9.55556	10.3056
		4-methylphenol	27	3	-8	36	17	8	21	-10	-18	8.44444										Isopentyl acetate	7.72222	8.47222
		Acetophenone	45	68	56	50	90	83	90	103	114	77.6667										4-methylphenol	4.22222	4.97222
		propyl acetate	9	19	-2	18	-4	0	32	-1	-1	7.77778										Acetophenone	77.6667	5
		citral	39	7	-10	49	-14	2	88	15	5	20.1111										propyl acetate	3.88889	4.63889
		2,3-Butanediol	45	1	13	21	-5	5	48	11	41	20										citral	10.0556	10.8056
		3-hexanone	45	36	19	23	4	0	41	13	3	20.4444										2,3-Butanediol	10	10.75
		2-hexanone	32	68	12	21	5	-4	44	5	5	20.8889										3-hexanone	10.2222	10.9722
		3-hexanol	28	17	27	35	-3	3	40	-10	1	15.3333										2-hexanone	10.4444	11.1944
		2-hexanol	-7	3	93	54	8	15	35	2	7	23.3333										3-hexanol	7.66667	8.41667
		nonanal	0	15	-1	26	-16	-2	52	-5	-4	7.22222										2-hexanol	11.6667	12.4167
		Phenol, 2,6-dimethoxy- (powder)	109	102	97	66	38	55	80	131	98	86.2222										nonanal	3.61111	4.36111
		3,4,5-Trimethoxyphenol (powder)	11	-4	10	3	54	-16	1	-5	8	6.88889										Phenol, 2,6-dimethoxy- (powder)	1.36	86.2222
		Tetradecane	28	1	39	33	6	6	28	8	3	16.8889										3,4,5-Trimethoxyphenol (powder)	3.44444	4.19444
		9-Octadecen-1-ol, (Z)-	19	0	22	51	8	-1	58	-3	4	17.5556										Tetradecane	8.44444	9.19444
		Oleic acid	29	4	28	35	39	12	30	21	13	23.4444										9-Octadecen-1-ol, (Z)-	8.77778	9.52778
		9-Octadecenoic acid (Z)-, methyl ester	22	12	5	21	15	0	29	21	19	16										Oleic acid	11.7222	12.4722
		oleamide	2	0	-12	21	-4	-4	-5	19	9	2.88889										9-Octadecenoic acid (Z)-, methyl ester	8	8.75
		4-​Ethylguaiacol	55	63	24	22	-15	-14	51	6	63	28.3333										oleamide	1.44444	2.19444
		phenol	22	21	26	20	-3	-5	30	-9	8	12.2222										4-​Ethylguaiacol	14.1667	14.9167
		Acetovanillone	-25	2	15	7	22	4	-2	-6	24	4.55556										phenol	6.11111	6.86111
		Salicylaldehyde	53	-3	-11	16	-15	5	46	1	-9	9.22222										Acetovanillone	2.27778	3.02778
		hexadecanamide	11	5	10	2	41	8	-3	17	-4	9.66667										Salicylaldehyde	4.61111	5.36111
		CO2	-17	-26	-5	79	52	40	12	-3	9	15.6667										Methanol	7.22222	7.97222
																						hexadecanamide	4.83333	5.58333
																						CO2	7.83333	8.58333

## Sheet: Neuron A
		A
	oleamide	1.44444
	3,4,5-Trimethoxyphenol (powder)	3.44444
	Ethyl acetate	3.77778
	geosmin	4
	2-heptanone	4.22222
	hexadecanamide	4.83333
	isopropyl benzoate	5
	ethyl butanoate	5.44444
	phenol	6.11111
	1-hexanol	6.61111
	Isopentyl propionate	6.77778
	Hexyl acetate	7.44444
	Isopentyl acetate	7.72222
	9-Octadecenoic acid (Z)-, methyl ester	8
	Methyl salicylate	8.38889
	9-Octadecen-1-ol, (Z)-	8.77778
	Dimethyl disulphide	9.22222
	Ethyl-3-hydroxybutyrate	9.44444
	citral	10.0556
	ethyl benzoate	10.2778
	2-hexanone	10.4444
	2-nonanol	10.7778
	linalool	11.2222
	2-hexanol	11.6667
	6-methyl-5-helpten-2-one	12.2778
	methyl benzoate	12.7778
	4-​Ethylguaiacol	14.1667
	Acetophenone	77.6667
	Geranyl acetate	112
	2-butanone	15.8333
	ethyl hexanoate	13.0556
	benzyl butyrate	12.6667
	Oleic acid	11.7222
	guiacol	11.4444
	Ethyl crotonate	11
	2 phenyalcohol	10.5556
	acetoin	10.3333
	3-hexanone	10.2222
	2,3-Butanediol	10
	2-nonanone	9.55556
	1-octen-3-ol	9.27778
	Isopentyl alcohol	8.94444
	Tetradecane	8.44444
	pentyl acetate	8.33333
	CO2	7.83333
	3-hexanol	7.66667
	Methanol	7.22222
	E2-hexanal	6.66667
	Methyl acetate	6.16667
	Ethyl lactate	5.94444
	2-methyl phenol	5.16667
	acetone	5
	Salicylaldehyde	4.61111
	4-methylphenol	4.22222
	propyl acetate	3.88889
	nonanal	3.61111
	Acetovanillone	2.27778
	Phenol, 2,6-dimethoxy- (powder)	1.36

## Sheet: Neuron B
					A
				Acetovanillone	3.02778
				nonanal	4.36111
				propyl acetate	4.63889
				4-methylphenol	4.97222
				Acetophenone	5
				hexadecanamide	5.58333
				acetone	5.75
				ethyl butanoate	6.19444
				phenol	6.86111
				1-hexanol	7.36111
				Isopentyl propionate	7.52778
				Hexyl acetate	8.19444
				Isopentyl acetate	8.47222
				9-Octadecenoic acid (Z)-, methyl ester	8.75
				Methyl salicylate	9.13889
				9-Octadecen-1-ol, (Z)-	9.52778
				Dimethyl disulphide	9.97222
				Ethyl-3-hydroxybutyrate	10.1944
				2,3-Butanediol	10.75
				3-hexanone	10.9722
				acetoin	11.0833
				2 phenyalcohol	11.3056
				Ethyl crotonate	11.75
				2-hexanol	12.4167
				6-methyl-5-helpten-2-one	13.0278
				methyl benzoate	13.5278
				4-​Ethylguaiacol	14.9167
				2-butanone	16.5833
				2,6-dimethoxy- Phenol	86.2222
				geranyl acetate	15
				ethyl hexanoate	13.8056
				benzyl butyrate	13.4167
				Oleic acid	12.4722
				guiacol	12.1944
				linalool	11.9722
				2-nonanol	11.5278
				2-hexanone	11.1944
				ethyl benzoate	11.0278
				citral	10.8056
				2-nonanone	10.3056
				1-octen-3-ol	10.0278
				Isopentyl alcohol	9.69444
				Tetradecane	9.19444
				pentyl acetate	9.08333
				CO2	8.58333
				3-hexanol	8.41667
				Methanol	7.97222
				E2-hexanal	7.41667
				Methyl acetate	6.91667
				Ethyl lactate	6.69444
				2-methyl phenol	5.91667
				isopropyl benzoate	5.75
				Salicylaldehyde	5.36111
				2-heptanone	4.97222
				geosmin	4.75
				Ethyl acetate	4.52778
				3,4,5-Trimethoxyphenol	4.19444
				oleamide	2.19444
