# Supplementary material for: Temperature-dependent modulation of odor-dependent behavior in three drosophilid fly species of differing thermal preference
Source: Commun Biol. 2023 Sep 4;6:905. doi: 10.1038/s42003-023-05280-5 (PMC10477191; doi:10.1038/s42003-023-05280-5)
Supplement: Supplementary file 3 — Supplementary Data 1 [file 42003_2023_5280_MOESM3_ESM.zip › data/Main figures data/Figure 2a data. D.ezoana/sensilla types/ezoab6.xlsx]

## Sheet: ab6
																									or13a	0r49b
																									A	B
			Ethyl acetate	66	78	21	29	77	21	71	86	36	66	78	21	36	86	56	55.2					Ethyl acetate	55.2	1.45
			Ethyl lactate	55	55	41	66	36	41	73	101	46	55	55	41	46	74	85	58					Ethyl lactate	1.45	58
			Methyl salicylate	102	71	38	18	35	38	114	84	45	18	35	38	114	57	67	58.2667					Methyl salicylate	58.2667	3.2
			Methyl acetate	19	73	34	46	50	34	50	100	56	46	50	34	50	52	54	49.8667					Methyl acetate	1.5	49.8667
			Ethyl-3-hydroxybutyrate	105	139	116	87	52	87	92	84	34	87	52	87	92	128	155	93.1333					Ethyl-3-hydroxybutyrate	2.33	93.1333
			ethyl hexanoate	60	66	-3	41	59	41	75	54	41	41	59	41	75	59	74	52.2					ethyl hexanoate	6.4103	52.2
			2-heptanone	68	74	39	41	65	41	84	101	32	41	65	41	84	59	79	60.9333					2-heptanone	60.9333	0
			E2-hexanal	84	104	17	44	35	44	79	75	33	44	35	44	79	74	57	56.5333					E2-hexanal	56.5333	1.1478
			geosmin	37	28	4	29	40	29	28	60	-4	29	40	29	28	59	71	33.8					geosmin	16.9	17.2848
			geranyl acetate	51	64	19	24	25	24	100	49	34	24	25	24	100	76	19	43.8667					geranyl acetate	21.9333	22.3181
			pentyl acetate	81	97	67	59	47	59	71	111	44	59	47	59	71	55	91	67.8667					pentyl acetate	67.8667	3.16565
			1-octen-3-ol	105	182	214	100	140	139	127	72	228	119	119	113	100	184	198	142.667					1-octen-3-ol	142.667	10.25
			guiacol	162	100	159	123	96	88	88	132	213	99	109	96	99	161	127	123.467					guiacol	8.564	123.467
			ethyl benzoate	73	56	57	42	58	54	126	111	34	57	42	58	54	77	92	66.0667					ethyl benzoate	66.0667	2.365
			Ethyl crotonate	87	134	39	39	49	57	140	132	51	39	39	49	57	66	88	71.0667					Ethyl crotonate	6.54498	71.0667
			acetoin	100	128	39	26	58	39	139	139	65	39	26	58	39	66	86	69.8					acetoin	69.8	2.16
			linalool	27	115	51	31	45	39	122	86	59	51	31	45	39	56	63	57.3333					linalool	57.3333	2.0169
			2 phenyalcohol	41	65	-2	35	56	51	105	102	47	-2	35	56	51	86	69	53					2 phenyalcohol	53	1.658
			benzyl butyrate	49	91	16	42	64	-2	113	112	30	16	42	64	-2	51	46	48.8					benzyl butyrate	24.4	24.7848
			2-butanone	76	98	34	29	38	16	117	94	42	34	29	38	16	57	75	52.8667					2-butanone	52.8667	3.2458
			ethyl butanoate	74	98	30	22	39	34	119	83	50	30	22	39	34	47	61	52.1333					ethyl butanoate	52.1333	2.15848
			isopropyl benzoate	18	132	5	14	24	30	108	109	61	5	14	24	30	61	50	45.6667					isopropyl benzoate	22.8333	23.2181
			Dimethyl disulphide	25	84	24	25	51	25	120	74	25	24	25	51	25	50	44	44.8					Dimethyl disulphide	22.4	22.7848
			acetone	86	110	31	54	33	54	28	36	35	31	54	33	54	102	57	53.2					acetone	26.6	26.9848
			methyl benzoate	43	92	-12	11	43	11	80	63	30	-12	11	43	11	64	63	36.0667					methyl benzoate	18.0333	18.4181
			6-methyl-5-helpten-2-one	36	124	28	44	46	44	103	68	37	28	44	46	44	98	82	58.1333					6-methyl-5-helpten-2-one	58.1333	1.4785
			Hexyl acetate	8	100	76	19	35	19	101	69	41	76	19	35	19	70	61	49.8667					Hexyl acetate	24.9333	25.3181
			Isopentyl propionate	52	84	21	9	19	9	84	104	39	21	9	19	9	58	29	37.7333					Isopentyl propionate	18.8667	19.2514
			2-nonanol	84	121	66	20	36	20	106	85	32	66	20	36	20	60	64	55.7333					2-nonanol	3.158	55.7333
			Isopentyl alcohol	48	79	-1	35	37	35	82	74	31	-1	35	37	35	65	52	42.8667					Isopentyl alcohol	21.4333	21.8181
			1-hexanol	77	125	112	49	62	41	113	98	43	50	45	75	68	97	108	77.5333					1-hexanol	77.5333	4.5987
			2-methyl phenol	167	194	66	64	50	38	129	134	38	59	120	53	48	108	134	93.4667					2-methyl phenol	3.12568	93.4667
			2-nonanone	79	63	33	9	47	33	81	75	52	79	63	33	33	78	62	54.6667					2-nonanone	54.6667	1.2533
			Isopentyl acetate	49	96	17	10	29	17	77	73	41	49	96	17	17	72	34	46.2667					Isopentyl acetate	23.1333	23.5181
			4-methylphenol	68	34	25	16	48	25	112	89	44	68	34	25	25	62	28	46.8667					4-methylphenol	1.2548	46.8667
			Acetophenone	64	84	1	31	44	1	76	81	40	64	84	1	1	56	37	44.3333					Acetophenone	2.15466	44.3333
			propyl acetate	3	96	-1	31	57	-1	76	58	9	31	57	-1	58	72	28	38.2					propyl acetate	19.1	19.4848
			citral	59	64	16	34	49	16	61	75	28	34	49	16	75	51	41	44.5333					citral	22.2667	22.6514
			2,3-Butanediol	84	81	17	27	23	23	81	64	34	27	23	23	64	41	11	41.5333					2,3-Butanediol	41.5333	5.48
			3-hexanone	53	55	17	20	17	17	71	72	24	20	17	17	72	44	43	37.2667					3-hexanone	18.6333	19.0181
			2-hexanone	59	65	29	22	32	32	104	66	33	22	32	32	66	64	33	46.0667					2-hexanone	23.0333	23.4181
			3-hexanol	54	63	30	30	54	54	83	53	38	30	54	54	53	67	28	49.6667					3-hexanol	49.6667	1.2533
			2-hexanol	16	123	74	54	76	49	74	90	33	42	35	60	69	142	72	67.2667					2-hexanol	67.2667	2.32415
			nonanal	42	65	8	25	39	8	85	68	52	8	25	39	8	69	12	36.8667					nonanal	18.4333	18.8181
			Phenol, 2,6-dimethoxy- (powder)	48	83	35	33	-7	35	3	6	2	35	33	-7	35	69	25	28.5333					Phenol, 2,6-dimethoxy	14.2667	14.6514
			3,4,5-Trimethoxyphenol (powder)	-20	54	21	45	36	21	66	87	20	38	-20	23	69	89	31	37.3333					3,4,5-Trimethoxyphenol	18.6667	19.0514
			Tetradecane	66	70	-20	21	38	-20	23	69	16	18	14	49	51	61	34	32.6667					Tetradecane	16.3333	16.7181
			9-Octadecen-1-ol, (Z)-	41	80	14	21	18	14	49	51	18	41	80	14	21	84	10	37.0667					9-Octadecen-1-ol, (Z)-	18.5333	18.9181
			Oleic acid	52	80	-13	21	3	-13	19	41	20	28	12	35	40	37	19	25.4					Oleic acid	12.7	13.0848
			9-Octadecenoic acid (Z)-, methyl ester	68	54	18	8	-9	18	31	44	20	8	-9	18	18	70	4	24.0667					9-Octadecenoic acid (Z)-, methyl ester	12.0333	12.4181
			oleamide (DMSO)	31	7	4	1	-6	4	14	2	-6	-6	4	14	2	-6	10	4.6					oleamide (DMSO)	2.3	2.68476
			4-​Ethylguaiacol	17	-10	27	10	-17	27	36	39	29	-17	27	36	39	29	17	19.2667					4-​Ethylguaiacol	9.63333	10.0181
			phenol	95	182	102	53	41	15	70	86	36	80	60	69	48	81	77	73					phenol	2.1564	73
			Acetovanillone	23	22	17	1	7	1	8	14	-4	17	1	7	1	18	8	9.4					Acetovanillone	4.7	5.08476
			Salicylaldehyde	38	42	3	8	8	8	15	-11	19	3	8	8	8	22	20	13.2667					Salicylaldehyde	6.63333	7.01809
			hexadecanamide (powder) (DMSO)	7	14	12	-1	-13	-1	-12	7	-7	-1	-13	-1	-12	18	11	0.533333					hexadecanamide	0.266667	0.651422
			CO2	25	43	-4	-8	1	-8	1	7	-7	-8	1	7	-7	15	14	4.8					CO2	2.4	2.78476

## Sheet: Neuron A
					Ethyl lactate	1.45
					4-methylphenol	1.2548
					Acetophenone	2.15466
					oleamide (DMSO)	2.3
					CO2	2.4
					2-nonanol	3.158
					ethyl hexanoate	6.4103
					Salicylaldehyde	6.63333
					Methanol	8.8
					9-Octadecenoic acid (Z)-, methyl ester	12.0333
					Phenol, 2,6-dimethoxy	14.2667
					geosmin	16.9
					nonanal	18.4333
					3-hexanone	18.6333
					Isopentyl propionate	18.8667
					Isopentyl alcohol	21.4333
					citral	22.2667
					isopropyl benzoate	22.8333
					Isopentyl acetate	23.1333
					Hexyl acetate	24.9333
					2,3-Butanediol	41.5333
					ethyl butanoate	52.1333
					2 phenyalcohol	53
					Ethyl acetate	55.2
					linalool	57.3333
					Methyl salicylate	58.2667
					ethyl benzoate	66.0667
					pentyl acetate	67.8667
					1-hexanol	77.5333
					1-octen-3-ol	142.667
					acetoin	69.8
					2-hexanol	67.2667
					2-heptanone	60.9333
					6-methyl-5-helpten-2-one	58.1333
					E2-hexanal	56.5333
					2-nonanone	54.6667
					2-butanone	52.8667
					3-hexanol	49.6667
					acetone	26.6
					benzyl butyrate	24.4
					2-hexanone	23.0333
					Dimethyl disulphide	22.4
					geranyl acetate	21.9333
					propyl acetate	19.1
					3,4,5-Trimethoxyphenol	18.6667
					9-Octadecen-1-ol, (Z)-	18.5333
					methyl benzoate	18.0333
					Tetradecane	16.3333
					Oleic acid	12.7
					4-​Ethylguaiacol	9.63333
					guiacol	8.564
					Ethyl crotonate	6.54498
					Acetovanillone	4.7
					2-methyl phenol	3.12568
					Ethyl-3-hydroxybutyrate	2.33
					phenol	2.1564
					Methyl acetate	1.5
					hexadecanamide	0.266667

## Sheet: Neuron B
							B
						2-heptanone	0
						E2-hexanal	1.1478
						2-nonanone	1.2533
						6-methyl-5-helpten-2-one	1.4785
						linalool	2.0169
						acetoin	2.16
						ethyl benzoate	2.365
						CO2	2.78476
						Methyl salicylate	3.2
						1-hexanol	4.5987
						2,3-Butanediol	5.48
						Methanol	9.18476
						1-octen-3-ol	10.25
						Oleic acid	13.0848
						Tetradecane	16.7181
						methyl benzoate	18.4181
						9-Octadecen-1-ol, (Z)-	18.9181
						3,4,5-Trimethoxyphenol	19.0514
						propyl acetate	19.4848
						geranyl acetate	22.3181
						Dimethyl disulphide	22.7848
						2-hexanone	23.4181
						benzyl butyrate	24.7848
						acetone	26.9848
						4-methylphenol	46.8667
						ethyl hexanoate	52.2
						Ethyl lactate	58
						phenol	73
						2-methyl phenol	93.4667
						Guiacol	123.467
						Ethyl-3-hydroxybutyrate	93.1333
						Ethyl crotonate	71.0667
						2-nonanol	55.7333
						Methyl acetate	49.8667
						Acetophenone	44.3333
						Hexyl acetate	25.3181
						Isopentyl acetate	23.5181
						isopropyl benzoate	23.2181
						citral	22.6514
						Isopentyl alcohol	21.8181
						Isopentyl propionate	19.2514
						3-hexanone	19.0181
						nonanal	18.8181
						geosmin	17.2848
						Phenol, 2,6-dimethoxy	14.6514
						9-Octadecenoic acid (Z)-, methyl ester	12.4181
						4-​Ethylguaiacol	10.0181
						Salicylaldehyde	7.01809
						Acetovanillone	5.08476
						2-butanone	3.2458
						pentyl acetate	3.16565
						oleamide (DMSO)	2.68476
						2-hexanol	2.32415
						ethyl butanoate	2.15848
						2 phenyalcohol	1.658
						Ethyl acetate	1.45
						3-hexanol	1.2533
						hexadecanamide	0.651422
