# Supplementary material for: Temperature-dependent modulation of odor-dependent behavior in three drosophilid fly species of differing thermal preference
Source: Commun Biol. 2023 Sep 4;6:905. doi: 10.1038/s42003-023-05280-5 (PMC10477191; doi:10.1038/s42003-023-05280-5)
Supplement: Supplementary file 3 — Supplementary Data 1 [file 42003_2023_5280_MOESM3_ESM.zip › data/Main figures data/Figure 2a data. D.ezoana/sensilla types/ezoab7.xlsx]

## Sheet: AB 10 (ab3 like)
																																				or67a	or49a
																																				A	B
				Ethyl acetate	34	40	26	33	43	42	62	33	34	8	70	37	10	-2	23	42	70	37	10	60	39	7	10	60	67	24	17	34.6667			Ethyl acetate	18.8824	17.6455
				Ethyl lactate	20	61	39	92	48	44	21	47	45	25	94	16	49	47	79	32	94	16	49	85	46	61	87	89	121	114	10	56.7037			Ethyl lactate	61.9706	0.26468
				Methyl salicylate	17	49	29	7	24	51	37	46	50	57	63	54	43	15	32	45	63	54	43	-3	55	23	43	-3	74	39	39	38.7407			Methyl salicylate	19.0147	17.7779
				Methyl acetate	26	40	12	23	65	73	61	56	51	41	39	59	46	-11	19	16	39	59	46	-12	43	9	46	-12	57	35	12	34.7407			Methyl acetate	18.4559	17.219
				Ethyl-3-hydroxybutyrate	34	247	96	65	40	58	72	46	77	84	55	75	90	34	77	105	55	75	90	92	156	72	65	30	172	67	24	79.7407			Ethyl-3-hydroxybutyrate	82.4706	1.25879
				ethyl hexanoate	52	96	82	60	18	45	78	55	42	50	56	91	54	111	46	65	56	91	54	-2	91	87	100	111	203	131	14	71.7407			ethyl hexanoate	76.5882	3.6969
				2-heptanone	160	193	236	157	120	146	121	126	136	144	165	142	101	178	74	122	165	142	101	136	109	164	165	150	160	160	153	145.407			2-heptanone	10.587	142.382
				E2-hexanal	19	27	53	40	30	41	86	37	51	74	63	77	54	20	28	45	63	77	54	77	85	92	60	88	74	63	17	55.3704			E2-hexanal	50.8235	3.697
				geosmin	20	34	47	56	49	42	65	48	53	77	54	50	-5	14	33	38	54	50	-5	-24	76	70	23	29	77	54	20	40.7037			geosmin	19.5147	18.2779
				geranyl acetate	22	23	42	8	66	71	68	65	86	82	62	64	58	10	43	74	62	64	58	16	50	66	29	54	82	62	20	52.1111			geranyl acetate	24.8676	23.6308
				pentyl acetate	91	82	75	26	34	43	67	75	45	71	59	75	56	31	40	33	59	75	56	-21	94	113	103	99	71	59	29	60.7407			pentyl acetate	60.2353	1.6587
				1-octen-3-ol	142	211	108	148	81	85	71	92	87	75	170	97	110	89	61	100	170	97	110	84	164	77	158	121	132	218	159	119.148			1-octen-3-ol	109.941	2.3974
				guiacol	16	46	16	67	67	44	18	67	55	92	90	75	2	18	19	55	90	75	2	41	22	42	63	60	41	2	23	44.7407			guiacol	22.2353	20.9984
				ethyl benzoate	52	32	23	57	72	65	41	66	54	55	84	30	-23	1	29	54	84	30	-23	-28	13	44	24	46	23	-23	22	33.4815			ethyl benzoate	17.8088	16.572
				Ethyl crotonate	29	22	35	22	61	63	47	65	82	75	60	48	-7	6	22	82	60	48	-7	27	25	39	12	42	41	-7	17	37.3704			Ethyl crotonate	19.5735	18.3367
				acetoin	19	41	19	59	75	79	37	74	64	75	94	61	27	13	27	64	94	61	27	21	36	38	11	55	25	27	33	46.5185			acetoin	22.5147	21.2779
				linalool	12	29	17	21	66	57	42	53	58	55	69	40	43	1	24	58	69	40	43	3	13	29	54	32	40	43	14	37.963			linalool	18.8971	17.6602
				2 phenyalcohol	35	26	34	52	58	96	36	41	58	50	82	73	55	-9	20	58	82	73	55	39	31	38	43	61	36	55	15	47.8889			2 phenyalcohol	23.3824	22.1455
				benzyl butyrate	6	5	20	18	48	62	32	51	45	48	84	46	58	3	12	45	84	46	58	-7	21	33	65	21	25	58	12	37			benzyl butyrate	17.3088	16.072
				2-butanone	42	-22	21	-5	29	50	8	53	24	42	40	28	-1	6	21	24	40	28	-1	32	14	22	44	24	23	-1	13	22.1481			2-butanone	12.75	11.5131
				ethyl butanoate	18	4	16	-4	29	63	46	41	68	54	59	52	11	8	16	68	59	52	11	28	27	15	51	22	24	11	15	32			ethyl butanoate	15.3088	14.072
				isopropyl benzoate	12	27	17	5	42	56	27	49	33	53	86	47	53	-5	14	33	86	47	53	-8	39	26	36	33	31	53	18	35.6667			isopropyl benzoate	16.6029	15.3661
				Dimethyl disulphide	14	1	22	44	23	45	31	47	48	42	52	29	23	-8	18	48	52	29	23	36	29	40	35	18	11	23	3	28.8148			Dimethyl disulphide	14.6324	13.3955
				acetone	22	23	32	31	22	40	32	39	46	46	74	55	18	28	35	46	74	55	18	-2	12	16	25	77	33	18	27	34.8889			acetone	18.9559	17.719
				methyl benzoate	26	9	17	31	26	60	15	46	40	21	55	29	-1	13	28	40	55	29	-1	-16	9	-4	58	22	32	-1	11	24.037			methyl benzoate	14.0588	12.822
				6-methyl-5-helpten-2-one	126	197	95	167	142	141	159	150	121	150	142	184	129	180	66	115	142	184	129	169	142	165	175	166	134	193	130	147.889			6-methyl-5-helpten-2-one	143.676	10.687
				Hexyl acetate	39	40	36	37	7	35	103	67	85	75	47	72	26	10	33	20	47	72	26	20	6	44	85	75	47	72	23	46.2593			Hexyl acetate	24.8971	23.6602
				Isopentyl propionate	38	48	50	33	39	72	36	49	71	58	79	65	32	-9	38	-24	79	65	32	-24	31	67	71	58	79	65	34	45.6296			Isopentyl propionate	24.9412	23.7043
				2-nonanol	-1	76	34	31	45	18	57	72	67	75	117	78	50	10	27	-1	117	78	50	-1	35	51	67	75	117	78	20	53.4074			2-nonanol	53.7941	4.68
				Isopentyl alcohol	27	13	38	32	36	81	40	59	40	73	69	58	12	-6	18	2	69	58	12	2	-1	22	40	73	69	58	16	37.4074			Isopentyl alcohol	20.7353	19.4984
				1-hexanol	48	100	34	44	53	57	80	53	97	84	92	88	58	0	30	-6	92	88	58	-6	71	69	52	38	12	2	25	52.3333			1-hexanol	55.1471	7.954
				2-methyl phenol	39	35	-4	58	34	60	38	57	61	58	72	45	32	-7	20	42	72	45	32	42	20	17	58	-6	0	69	18	37.2963			2-methyl phenol	19.9118	18.6749
				2-nonanone	59	73	59	65	52	80	95	82	67	95	65	104	-10	2	62	88	65	104	-10	-25	79	89	71	15	122	124	30	63.037			2-nonanone	5.541	68.7941
				Isopentyl acetate	37	31	52	36	54	73	82	62	65	57	67	72	52	-1	27	62	67	72	52	-26	60	48	-1	81	33	72	35	48.9259			Isopentyl acetate	24.9412	23.7043
				4-methylphenol	17	22	9	13	20	57	26	55	11	56	75	70	6	-4	17	55	75	70	6	-16	25	23	-4	73	59	70	8	33.1111			4-methylphenol	17.6765	16.4396
				Acetophenone	30	46	27	36	62	69	43	52	45	19	65	66	21	10	24	52	65	66	21	29	-2	32	10	85	52	66	16	41			Acetophenone	20.5294	19.2926
				propyl acetate	35	4	18	2	45	47	15	43	47	64	80	44	63	18	15	43	82	35	23	10	16	4	18	64	74	44	9	35.6296			propyl acetate	18.6471	17.4102
				citral	31	22	38	25	50	52	39	38	50	51	76	26	3	4	9	38	80	44	63	11	9	13	4	59	54	26	12	34.3333			citral	16.7353	15.4984
				2,3-Butanediol	18	6	30	3	35	27	26	55	31	50	62	53	45	-8	18	55	76	26	3	14	8	7	-8	52	56	53	19	30.0741			2,3-Butanediol	16.5882	15.3514
				3-hexanone	23	9	22	-5	63	68	39	75	80	78	106	77	60	4	13	75	62	53	45	29	55	35	4	97	101	77	15	50.3704			3-hexanone	54.6471	3.654
				2-hexanone	34	59	40	43	40	65	101	34	42	54	64	80	77	-1	48	34	106	77	60	1	31	56	-1	91	54	80	24	51.5926			2-hexanone	51.6765	2.63687
				3-hexanol	34	35	32	24	43	57	31	35	38	67	72	33	4	5	23	35	64	80	77	-1	10	21	5	84	58	33	20	37.7407			3-hexanol	18.9559	17.719
				2-hexanol	14	109	68	72	63	31	9	52	57	72	106	73	72	41	59	52	72	33	4	15	88	42	41	62	33	73	23	53.1852			2-hexanol	57.7059	3.36548
				nonanal	19	27	8	-6	36	42	33	34	39	54	81	14	22	3	23	34	106	73	72	11	-1	7	3	70	69	14	12	33.2963			nonanal	15.7206	14.4837
				Phenol, 2,6-dimethoxy-	32	7	16	-26	28	30	22	17	25	51	56	11	-23	5	20	17	81	14	22	13	9	-1	5	42	48	11	7	19.963			Phenol, 2,6-dimethoxy-	10.1765	8.93962
				3,4,5-Trimethoxyphenol	11	10	24	44	41	58	39	32	5	23	67	53	3	1	39	32	56	11	-23	5	24	15	1	48	43	53	18	27.1481			3,4,5-Trimethoxyphenol	15	13.7631
				Tetradecane	9	-5	24	23	11	37	34	25	29	18	54	23	42	7	32	25	67	53	3	-10	3	30	7	54	59	23	6	25.2963			Tetradecane	13.0735	11.8367
				9-Octadecen-1-ol, (Z)-	21	32	25	22	40	57	18	28	33	6	48	25	-1	-4	31	28	54	23	42	2	1	10	-4	42	60	25	18	25.2593			9-Octadecen-1-ol, (Z)-	12.9265	11.6896
				Oleic acid	24	23	9	31	34	54	45	38	26	35	71	18	3	-16	31	38	48	25	-1	-5	4	23	-16	60	17	18	12	24.037			Oleic acid	13.3529	12.1161
				9-Octadecenoic acid (Z)-, methyl ester	9	29	25	-6	41	36	25	26	46	45	37	10	-1	6	13	26	71	18	3	54	-6	7	6	46	40	10	13	23.2963			9-Octadecenoic acid (Z)-, methyl ester	10.4412	9.20433
				oleamide	-3	-1	-5	7	40	13	6	14	22	12	41	36	9	-1	24	14	37	10	-1	6	23	1	-1	18	1	36	3	13.3704			oleamide	6.95588	5.71903
				4-​Ethylguaiacol	38	41	24	42	25	61	2	56	33	43	101	35	58	12	6	56	41	36	9	8	10	26	12	73	49	35	8	34.8148			4-​Ethylguaiacol	18.1471	16.9102
				phenol	148	32	8	39	15	41	12	26	32	46	7	41	4	0	60	26	101	35	58	39	21	13	0	66	60	41	22	36.7778			phenol	15.8971	14.6602
				Acetovanillone	47	31	-6	22	14	-2	-8	15	12	11	-5	46	12	-4	-4	15	7	41	4	15	2	0	-4	4	-4	46	2	11.4444			Acetovanillone	4.04412	2.80727
				Salicylaldehyde	-7	27	16	-6	35	-10	8	-11	3	5	38	15	31	-14	18	-11	-5	46	12	-4	-3	2	-14	23	18	15	0	8.40741			Salicylaldehyde	3.83824	2.60139
				hexadecanamide	3	22	-1	14	31	19	10	10	18	-3	11	13	-32	4	24	10	38	15	31	-15	5	0	4	21	24	13	-1	10.6667			hexadecanamide	6.02941	4.79256
				CO2	14	14	0	21	13	-1	28	-5	7	3	-30	7	-28	-16	9	-5	22	32	41	-3	-26	-2	-16	-3	9	7	1	3.44444			CO2	1.5	0.26315

## Sheet: Neuron A
					A
				Salicylaldehyde	3.83824
				2-nonanone	5.541
				oleamide	6.95588
				9-Octadecenoic acid (Z)-, methyl ester	10.4412
				2-butanone	12.75
				Tetradecane	13.0735
				methyl benzoate	14.0588
				3,4,5-Trimethoxyphenol	15
				nonanal	15.7206
				2,3-Butanediol	16.5882
				citral	16.7353
				4-methylphenol	17.6765
				4-​Ethylguaiacol	18.1471
				propyl acetate	18.6471
				linalool	18.8971
				acetone	18.9559
				geosmin	19.5147
				2-methyl phenol	19.9118
				Isopentyl alcohol	20.7353
				acetoin	22.5147
				geranyl acetate	24.8676
				Isopentyl acetate	24.9412
				E2-hexanal	50.8235
				2-nonanol	53.7941
				1-hexanol	55.1471
				pentyl acetate	60.2353
				ethyl hexanoate	76.5882
				1-octen-3-ol	109.941
				6-methyl-5-helpten-2-one	143.676
				Ethyl-3-hydroxybutyrate	82.4706
				Ethyl lactate	61.9706
				2-hexanol	57.7059
				3-hexanone	54.6471
				2-hexanone	51.6765
				Isopentyl propionate	24.9412
				Hexyl acetate	24.8971
				2 phenyalcohol	23.3824
				guiacol	22.2353
				Acetophenone	20.5294
				Ethyl crotonate	19.5735
				Methyl salicylate	19.0147
				3-hexanol	18.9559
				Ethyl acetate	18.8824
				Methyl acetate	18.4559
				ethyl benzoate	17.8088
				benzyl butyrate	17.3088
				isopropyl benzoate	16.6029
				phenol	15.8971
				ethyl butanoate	15.3088
				Dimethyl disulphide	14.6324
				Oleic acid	13.3529
				9-Octadecen-1-ol, (Z)-	12.9265
				2-heptanone	10.587
				Phenol, 2,6-dimethoxy-	10.1765
				hexadecanamide	6.02941
				Acetovanillone	4.04412
				CO2	1.5

## Sheet: Neuron B
				B
			CO2	0.26315
			pentyl acetate	1.6587
			Salicylaldehyde	2.60139
			Acetovanillone	2.80727
			2-hexanol	3.36548
			E2-hexanal	3.697
			hexadecanamide	4.79256
			1-hexanol	7.954
			9-Octadecenoic acid (Z)-, methyl ester	9.20433
			2-butanone	11.5131
			Tetradecane	11.8367
			methyl benzoate	12.822
			3,4,5-Trimethoxyphenol	13.7631
			nonanal	14.4837
			2,3-Butanediol	15.3514
			citral	15.4984
			4-methylphenol	16.4396
			4-​Ethylguaiacol	16.9102
			propyl acetate	17.4102
			linalool	17.6602
			acetone	17.719
			geosmin	18.2779
			2-methyl phenol	18.6749
			Isopentyl alcohol	19.4984
			acetoin	21.2779
			geranyl acetate	23.6308
			Isopentyl acetate	23.7043
			2-nonanone	68.7941
			2-heptanone	142.382
			Isopentyl propionate	23.7043
			Hexyl acetate	23.6602
			2 phenyalcohol	22.1455
			guiacol	20.9984
			Acetophenone	19.2926
			Ethyl crotonate	18.3367
			Methyl salicylate	17.7779
			3-hexanol	17.719
			Ethyl acetate	17.6455
			Methyl acetate	17.219
			ethyl benzoate	16.572
			benzyl butyrate	16.072
			isopropyl benzoate	15.3661
			phenol	14.6602
			ethyl butanoate	14.072
			Dimethyl disulphide	13.3955
			Oleic acid	12.1161
			9-Octadecen-1-ol, (Z)-	11.6896
			6-methyl-5-helpten-2-one	10.687
			Phenol, 2,6-dimethoxy-	8.93962
			oleamide	5.71903
			2-nonanol	4.68
			ethyl hexanoate	3.6969
			3-hexanone	3.654
			2-hexanone	2.63687
			1-octen-3-ol	2.3974
			Ethyl-3-hydroxybutyrate	1.25879
			Ethyl lactate	0.26468
