# Supplementary material for: Temperature-dependent modulation of odor-dependent behavior in three drosophilid fly species of differing thermal preference
Source: Commun Biol. 2023 Sep 4;6:905. doi: 10.1038/s42003-023-05280-5 (PMC10477191; doi:10.1038/s42003-023-05280-5)
Supplement: Supplementary file 3 — Supplementary Data 1 [file 42003_2023_5280_MOESM3_ESM.zip › data/Main figures data/Figure 2a data. D.ezoana/sensilla types/ezoab8.xlsx]

## Sheet: ab7
																											or98a	or67c
			Common name	R39	R60	R61	R67	R73	R80	R93	R94	R105	R107	R127	R132	R133	R134	R171	R172	R185	R186						A	B
			Ethyl acetate	56	71	34	32	46	97	60	12	11	56	24	55	55	40	57	64	21	55	47			Ethyl acetate		23.5	25.0675
			Ethyl lactate	26	67	17	42	25	80	64	55	24	55	23	88	88	35	87	89	38	23	51.4444			Ethyl lactate		3.54821	51.4444
			Methyl salicylate	31	43	40	39	28	39	-8	2	17	59	29	62	62	45	41	59	28	17	35.1667			Methyl salicylate		17.5833	19.1508
			Methyl acetate	27	32	47	45	64	61	45	12	0	53	15	65	65	21	43	61	32	0	38.2222			Methyl acetate		19.1111	20.6786
			Ethyl-3-hydroxybutyrate	145	121	82	78	53	145	161	63	124	155	62	152	152	43	140	124	18	124	107.889			Ethyl-3-hydroxybutyrate		107.889	1.5482
			ethyl hexanoate	86	80	44	40	33	109	119	81	86	112	41	87	87	36	113	118	31	86	77.1667			ethyl hexanoate		77.1667	2.65478
			2-heptanone	80	62	28	31	9	92	47	48	55	81	32	66	66	25	83	90	26	55	54.2222			2-heptanone		54.2222	6.12466
			E2-hexanal	106	107	64	39	66	64	62	16	39	69	39	87	87	27	61	63	22	39	58.7222			E2-hexanal		2.564	58.7222
			geosmin	43	81	47	17	-2	38	8	22	36	80	14	34	34	26	38	39	5	36	33.1111			geosmin		16.5556	18.123
			geranyl acetate	-3	-9	10	26	5	52	34	-16	14	27	12	45	45	25	19	12	13	14	18.0556			geranyl acetate		9.02778	10.5953
			pentyl acetate	127	158	73	41	141	167	132	95	166	196	90	167	167	63	141	61	119	89	121.833			pentyl acetate		121.833	10.25
			1-octen-3-ol	202	83	72	54	110	155	131	113	163	145	86	199	199	59	141	78	93	49	118.444			1-octen-3-ol		118.444	12.1214
			guiacol	53	47	36	18	24	80	24	45	26	67	51	0	0	42	51	35	48	67	39.6667			guiacol		19.8333	21.4008
			ethyl benzoate	49	52	43	19	22	46	34	26	35	34	18	31	31	31	53	62	23	34	35.7222			ethyl benzoate		17.8611	19.4286
			Ethyl crotonate	46	31	34	29	31	62	62	47	55	41	28	50	50	21	54	68	19	41	42.7222			Ethyl crotonate		21.3611	22.9286
			acetoin	54	31	18	38	22	55	36	19	32	66	25	51	51	18	56	82	13	66	40.7222			acetoin		20.3611	21.9286
			linalool	26	73	66	55	30	35	61	19	52	67	39	77	77	22	58	50	39	67	50.7222			linalool		50.7222	1.256
			2 phenyalcohol	61	89	83	71	14	54	39	70	51	98	32	72	72	23	91	85	47	98	63.8889			2 phenyalcohol		1.254	63.8889
			benzyl butyrate	29	50	39	32	44	64	38	-4	31	45	34	18	18	4	32	48	18	45	32.5			benzyl butyrate		16.25	17.8175
			2-butanone	7	46	28	29	41	54	58	16	25	46	21	42	42	19	48	66	33	42	36.8333			2-butanone		18.4167	19.9842
			ethyl butanoate	72	36	31	50	35	17	23	21	36	42	28	41	41	25	41	63	17	41	36.6667			ethyl butanoate		18.3333	19.9008
			isopropyl benzoate	49	28	57	49	28	21	84	24	38	59	28	54	54	17	59	46	11	54	42.2222			isopropyl benzoate		21.1111	22.6786
			Dimethyl disulphide	34	62	66	52	34	61	68	22	30	50	6	65	65	8	85	90	0	65	47.9444			Dimethyl disulphide		23.9722	25.5397
			acetone	37	49	33	51	77	112	37	111	62	131	36	85	85	59	64	75	16	85	66.9444			acetone		66.9444	3.2154
			methyl benzoate	30	8	59	64	49	58	43	19	46	32	28	20	20	50	38	33	31	20	36			methyl benzoate		18	19.5675
			6-methyl-5-helpten-2-one	33	62	51	53	5	30	111	14	18	31	29	45	45	21	46	30	2	45	37.2778			6-methyl-5-helpten-2-one		18.6389	20.2064
			Hexyl acetate	165	113	102	104	79	56	136	106	69	95	38	102	102	34	132	104	25	35	88.7222			Hexyl acetate		88.7222	1.255
			Isopentyl propionate	76	98	96	88	29	113	34	150	75	147	46	61	61	25	123	107	45	48	79			Isopentyl propionate		1.25488	79
			2-nonanol	51	51	56	16	32	26	23	31	36	55	20	54	54	18	70	49	13	32	38.1667			2-nonanol		19.0833	20.6508
			Isopentyl alcohol	99	86	44	72	81	61	96	80	33	58	29	60	60	26	91	99	28	81	65.7778			Isopentyl alcohol		1.025	65.7778
			1-hexanol	210	218	222	179	129	195	207	136	228	145	82	218	218	159	189	168	177	93	176.278			1-hexanol		176.278	20.144
			2-methyl phenol	51	152	116	52	2	13	80	79	28	134	31	86	86	12	83	77	18	86	65.8889			2-methyl phenol		1.255	65.8889
			2-nonanone	15	95	103	47	-11	-12	34	113	13	102	6	28	28	14	89	92	2	28	43.6667			2-nonanone		21.8333	23.4008
			Isopentyl acetate	137	111	97	47	26	99	151	40	42	106	29	70	70	28	75	92	34	70	73.5556			Isopentyl acetate		73.5556	1.468
			4-methylphenol	101	86	65	73	-4	35	29	102	38	82	21	45	45	21	106	78	39	75	57.6111			4-methylphenol		1.4588	57.6111
			Acetophenone	99	57	81	56	32	67	75	71	56	95	57	74	74	57	111	118	24	89	71.8333			Acetophenone		71.8333	1.26364
			propyl acetate	90	42	85	20	0	75	78	34	18	84	30	50	50	30	93	99	40	0	51			propyl acetate		51	2.1544
			citral	80	68	56	62	-8	19	8	55	17	71	27	40	40	27	46	68	13	-8	37.8333			citral		18.9167	20.4842
			2,3-Butanediol	27	73	70	27	2	54	58	35	13	66	28	19	19	28	66	73	11	2	37.2778			2,3-Butanediol		18.6389	20.2064
			3-hexanone	42	71	59	22	0	65	45	62	26	81	20	30	30	20	76	81	26	0	42			3-hexanone		21	22.5675
			2-hexanone	24	60	-3	41	22	56	48	43	1	68	27	36	36	27	72	68	25	22	37.3889			2-hexanone		18.6944	20.2619
			3-hexanol	-16	86	70	65	27	75	91	52	56	48	36	61	61	36	72	74	21	27	52.3333			3-hexanol		52.3333	2.15236
			2-hexanol	46	69	62	44	19	57	81	76	63	61	10	40	40	10	72	71	24	19	48			2-hexanol		24	25.5675
			nonanal	45	85	55	21	19	34	67	76	39	48	33	21	21	33	89	68	24	19	44.2778			nonanal		22.1389	23.7064
			Phenol, 2,6-dimethoxy-	23	77	36	44	-33	50	66	61	28	64	-1	33	33	-1	24	0	15	-33	27			Phenol, 2,6-dimethoxy-		13.5	15.0675
			3,4,5-Trimethoxyphenol	54	98	101	60	35	62	61	74	40	92	34	38	38	34	72	110	6	35	58			3,4,5-Trimethoxyphenol		29	30.5675
			Tetradecane	13	29	31	44	9	69	28	18	16	24	24	23	23	24	46	65	9	28	29.0556			Tetradecane		14.5278	16.0953
			9-Octadecen-1-ol, (Z)-	38	49	-1	41	28	36	52	54	22	56	21	31	31	21	52	47	15	52	35.8333			9-Octadecen-1-ol, (Z)-		17.9167	19.4842
			Oleic acid	42	63	41	58	-24	59	55	36	24	69	8	24	24	8	55	100	32	55	40.5			Oleic acid		20.25	21.8175
			9-Octadecenoic acid (Z)-, methyl ester	11	28	2	39	31	48	46	46	23	13	22	30	30	22	54	56	20	46	31.5			9-Octadecenoic acid (Z)-, methyl ester		15.75	17.3175
			oleamide	17	18	18	-4	-28	-2	12	57	9	20	13	-2	-2	13	12	0	8	12	9.5			oleamide		4.75	6.31749
			4-​Ethylguaiacol	22	-10	29	33	10	49	12	-13	28	30	11	13	13	11	60	56	35	12	22.2778			4-​Ethylguaiacol		11.1389	12.7064
			phenol	10	61	56	48	9	40	47	26	33	50	27	22	22	27	58	54	16	47	36.2778			phenol		18.1389	19.7064
			Acetovanillone	19	30	41	-8	9	2	24	36	8	19	1	4	4	1	16	11	14	24	14.1667			Acetovanillone		7.08333	8.65082
			Salicylaldehyde	-5	13	22	-9	7	0	8	8	-1	24	0	-2	-2	0	14	-1	15	8	5.5			Salicylaldehyde		2.75	4.31749
			hexadecanamide	-3	37	21	1	0	6	-9	4	4	7	5	8	8	5	9	9	8	-9	6.16667			hexadecanamide		3.08333	4.65082
			CO2	6	9	-13	50	-2	2	11	63	-6	17	0	0	0	0	-9	-12	0	11	7.05556			CO2		3.52778	5.09527

## Sheet: Neuron A
						A
					Isopentyl alcohol	1.025
					Isopentyl propionate	1.25488
					4-methylphenol	1.4588
					Salicylaldehyde	2.75
					CO2	3.52778
					oleamide	4.75
					Acetovanillone	7.08333
					4-​Ethylguaiacol	11.1389
					Tetradecane	14.5278
					benzyl butyrate	16.25
					Methyl salicylate	17.5833
					9-Octadecen-1-ol, (Z)-	17.9167
					phenol	18.1389
					2-butanone	18.4167
					6-methyl-5-helpten-2-one	18.6389
					citral	18.9167
					Methyl acetate	19.1111
					Oleic acid	20.25
					3-hexanone	21
					Ethyl crotonate	21.3611
					nonanal	22.1389
					Ethyl acetate	23.5
					2-hexanol	24
					linalool	50.7222
					3-hexanol	52.3333
					acetone	66.9444
					Isopentyl acetate	73.5556
					Hexyl acetate	88.7222
					1-octen-3-ol	118.444
					1-hexanol	176.278
					pentyl acetate	121.833
					Ethyl-3-hydroxybutyrate	107.889
					ethyl hexanoate	77.1667
					Acetophenone	71.8333
					2-heptanone	54.2222
					propyl acetate	51
					3,4,5-Trimethoxyphenol	29
					Dimethyl disulphide	23.9722
					2-nonanone	21.8333
					isopropyl benzoate	21.1111
					acetoin	20.3611
					guiacol	19.8333
					2-nonanol	19.0833
					2-hexanone	18.6944
					2,3-Butanediol	18.6389
					ethyl butanoate	18.3333
					methyl benzoate	18
					ethyl benzoate	17.8611
					geosmin	16.5556
					9-Octadecenoic acid (Z)-, methyl ester	15.75
					Phenol, 2,6-dimethoxy-	13.5
					geranyl acetate	9.02778
					Methanol	6.30556
					Ethyl lactate	3.54821
					hexadecanamide	3.08333
					E2-hexanal	2.564
					2-methyl phenol	1.255
					2 phenyalcohol	1.254

## Sheet: Neuron B
					B
				Hexyl acetate	1.255
				Acetophenone	1.26364
				Ethyl-3-hydroxybutyrate	1.5482
				propyl acetate	2.1544
				acetone	3.2154
				hexadecanamide	4.65082
				2-heptanone	6.12466
				Methanol	7.87305
				pentyl acetate	10.25
				1-octen-3-ol	12.1214
				Phenol, 2,6-dimethoxy-	15.0675
				9-Octadecenoic acid (Z)-, methyl ester	17.3175
				geosmin	18.123
				ethyl benzoate	19.4286
				methyl benzoate	19.5675
				ethyl butanoate	19.9008
				1-hexanol	20.144
				6-methyl-5-helpten-2-one	20.2064
				citral	20.4842
				Methyl acetate	20.6786
				Oleic acid	21.8175
				3-hexanone	22.5675
				Ethyl crotonate	22.9286
				nonanal	23.7064
				Dimethyl disulphide	25.5397
				3,4,5-Trimethoxyphenol	30.5675
				4-methylphenol	57.6111
				2 phenyalcohol	63.8889
				2-methyl phenol	65.8889
				Isopentyl propionate	79
				Isopentyl alcohol	65.7778
				E2-hexanal	58.7222
				Ethyl lactate	51.4444
				2-hexanol	25.5675
				Ethyl acetate	25.0675
				2-nonanone	23.4008
				isopropyl benzoate	22.6786
				acetoin	21.9286
				guiacol	21.4008
				2-nonanol	20.6508
				2-hexanone	20.2619
				2,3-Butanediol	20.2064
				2-butanone	19.9842
				phenol	19.7064
				9-Octadecen-1-ol, (Z)-	19.4842
				Methyl salicylate	19.1508
				benzyl butyrate	17.8175
				Tetradecane	16.0953
				4-​Ethylguaiacol	12.7064
				geranyl acetate	10.5953
				Acetovanillone	8.65082
				oleamide	6.31749
				CO2	5.09527
				Salicylaldehyde	4.31749
				ethyl hexanoate	2.65478
				3-hexanol	2.15236
				Isopentyl acetate	1.468
				linalool	1.256
