# Supplementary material for: Temperature-dependent modulation of odor-dependent behavior in three drosophilid fly species of differing thermal preference
Source: Commun Biol. 2023 Sep 4;6:905. doi: 10.1038/s42003-023-05280-5 (PMC10477191; doi:10.1038/s42003-023-05280-5)
Supplement: Supplementary file 3 — Supplementary Data 1 [file 42003_2023_5280_MOESM3_ESM.zip › data/Main figures data/Figure 2a data. D.ezoana/sensilla types/ezoab9.xlsx]

## Sheet: ab 9
																																or69a	or67b
																																A	B
						Ethyl acetate	10	38	-1	50	73	28	83	32	18	52	36	34	33	24	28	32	18	83	37.2778						Ethyl acetate	18.6389	16.513
						Ethyl lactate	52	21	8	62	69	42	71	40	57	88	93	77	92	82	65	110	94	71	66.3333						Ethyl lactate	1.0236	66.3333
						Methyl salicylate	45	120	-7	22	45	29	52	35	25	61	13	34	46	8	41	52	35	52	39.3333						Methyl salicylate	19.6667	17.5408
						Methyl acetate	31	12	1	56	60	37	56	23	35	87	45	35	36	36	3	56	23	56	38.2222						Methyl acetate	19.1111	16.9852
						Ethyl-3-hydroxybutyrate	31	19	18	86	67	77	65	44	52	71	82	95	89	39	57	65	44	65	59.2222						Ethyl-3-hydroxybutyrate	59.2222	1.22258
						ethyl hexanoate	18	21	-7	81	81	29	69	35	59	111	88	50	102	65	48	69	35	69	56.8333						ethyl hexanoate	56.8333	3.24581
						2-heptanone	20	39	2	70	77	11	41	45	44	65	26	63	62	37	11	41	45	41	41.1111						2-heptanone	1.54896	41.1111
						E2-hexanal	46	17	6	58	47	2	74	4	43	77	48	41	39	18	36	74	4	74	39.3333						E2-hexanal	19.6667	17.5408
						geosmin	6	12	2	45	56	26	33	47	41	87	5	37	11	27	19	33	47	33	31.5						geosmin	15.75	13.6241
						geranyl acetate	37	32	12	55	47	40	35	29	28	73	2	18	32	23	12	35	29	35	31.8889						geranyl acetate	15.9444	13.8186
						pentyl acetate	16	31	14	63	102	58	84	56	77	124	81	81	81	87	43	84	56	84	67.8889						pentyl acetate	67.8889	1.7598
						1-octen-3-ol	29	31	-6	56	51	33	83	24	89	72	31	72	58	50	48	83	24	83	50.6111						1-octen-3-ol	3.3695	50.6111
						guiacol	36	41	2	62	43	10	59	25	101	96	84	59	59	43	52	59	25	59	50.8333						guiacol	2.8475	50.8333
						ethyl benzoate	72	56	83	141	108	73	139	86	79	130	106	72	108	121	107	129	145	139	105.222						ethyl benzoate	105.222	18.265
						Ethyl crotonate	-20	10	4	72	57	32	73	69	46	87	46	69	66	64	20	46	87	73	50.0556						Ethyl crotonate	50.0556	3.2145
						acetoin	33	30	1	98	73	90	98	61	50	51	11	66	82	66	23	50	51	98	57.3333						acetoin	57.3333	2.9874
						linalool	32	39	172	180	167	111	126	122	190	148	138	92	167	143	112	159	142	126	131.444						linalool	131.444	10.894
						2 phenyalcohol	19	24	3	41	41	54	9	34	66	83	-16	24	23	5	10	-16	24	9	24.2778						2 phenyalcohol	12.1389	10.013
						benzyl butyrate	21	21	60	119	74	79	29	64	75	87	23	15	37	60	58	81	93	29	56.9444						benzyl butyrate	1.2368	56.9444
						2-butanone	41	-5	21	4	4	30	21	-1	26	75	21	17	31	23	33	4	30	21	22						2-butanone	11	8.87413
						ethyl butanoate	31	31	-20	18	86	33	80	41	38	85	24	46	58	41	25	86	33	80	45.3333						ethyl butanoate	22.6667	20.5408
						isopropyl benzoate	43	23	40	79	79	48	84	39	39	81	77	31	59	53	76	73	47	84	58.6111						isopropyl benzoate	4.36	58.6111
						Dimethyl disulphide	29	20	-8	74	67	70	33	8	31	126	43	17	4	27	14	20	-8	33	33.3333						Dimethyl disulphide	16.6667	14.5408
						acetone	3	25	-6	77	30	65	91	43	50	43	29	87	94	61	24	25	-6	91	45.8889						acetone	22.9444	20.8186
						methyl benzoate	28	50	115	108	181	125	186	185	125	171	174	86	121	105	130	90	77	186	124.611						methyl benzoate	9.654	124.611
						6-methyl-5-helpten-2-one	31	12	12	45	74	56	7	31	24	107	13	20	59	33	15	12	45	7	33.5						6-methyl-5-helpten-2-one	16.75	14.6241
						Hexyl acetate	49	29	1	66	65	36	74	12	47	100	36	28	46	60	26	1	66	74	45.3333						Hexyl acetate	22.6667	20.5408
						Isopentyl propionate	47	4	0	90	103	57	101	69	51	93	107	45	70	78	56	70	59	101	66.7222						Isopentyl propionate	66.7222	2.9687
						2-nonanol	38	3	5	66	60	41	44	31	53	84	33	11	32	35	31	31	53	44	38.6111						2-nonanol	19.3056	17.1797
						Isopentyl alcohol	32	1	15	36	60	44	19	-7	49	77	27	28	37	59	30	-7	49	19	31.5556						Isopentyl alcohol	15.7778	13.6519
						1-hexanol	18	10	-16	13	53	27	20	19	35	77	-15	25	21	19	22	19	35	20	22.3333						1-hexanol	11.1667	9.04079
						2-methyl phenol	29	-7	37	6	57	50	44	20	138	92	38	44	33	16	60	71	44	44	45.3333						2-methyl phenol	22.6667	20.5408
						2-nonanone	35	10	-9	40	48	24	36	29	36	68	-13	27	38	-3	27	-13	27	36	24.6111						2-nonanone	12.3056	10.1797
						Isopentyl acetate	18	3	-17	47	91	42	100	76	44	131	62	59	62	50	31	62	59	100	56.6667						Isopentyl acetate	1.987	56.6667
						4-methylphenol	26	20	-2	70	61	36	62	42	88	98	33	52	32	38	48	52	38	62	47.5556						4-methylphenol	23.7778	21.6519
						Acetophenone	33	39	-5	71	77	74	79	51	97	106	89	68	83	77	55	89	68	79	68.3333						Acetophenone	3.654	68.3333
						propyl acetate	19	8	-5	56	109	50	125	65	76	86	40	43	61	96	60	40	43	125	60.9444						propyl acetate	2.984	60.9444
						citral	39	1	96	85	66	83	43	77	64	113	57	37	14	67	60	46	14	43	55.8333						citral	55.8333	1.26687
						2,3-Butanediol	39	11	18	8	51	53	52	27	43	75	11	20	26	26	41	27	11	52	32.8333						2,3-Butanediol	16.4167	14.2908
						3-hexanone	9	-23	-5	38	70	31	108	63	61	100	41	50	51	60	57	63	41	108	51.2778						3-hexanone	51.2778	1.0598
						2-hexanone	27	-3	9	23	71	31	73	12	52	89	72	48	51	54	59	12	72	73	45.8333						2-hexanone	1.789	45.8333
						3-hexanol	33	47	9	31	55	43	61	34	37	82	20	49	39	26	56	34	20	61	40.9444						3-hexanol	20.4722	18.3463
						2-hexanol	19	4	9	51	40	43	71	18	31	75	6	40	32	14	53	18	6	71	33.3889						2-hexanol	16.6944	14.5686
						nonanal	46	9	27	36	50	34	24	41	39	106	15	21	33	8	45	41	15	24	34.1111						nonanal	17.0556	14.9297
						Phenol, 2,6-dimethoxy- (powder)	34	-14	2	8	21	0	1	3	6	46	-3	-1	12	19	12	3	-3	1	8.16667						Phenol, 2,6-dimethoxy- (powder)	4.08333	1.95746
						3,4,5-Trimethoxyphenol (powder)	21	3	-6	33	21	24	45	25	31	78	14	9	29	8	17	25	14	45	24.2222						3,4,5-Trimethoxyphenol (powder)	12.1111	9.98524
						Tetradecane	31	24	6	34	49	13	15	-1	24	89	14	24	17	-17	40	-1	14	15	21.6667						Tetradecane	10.8333	8.70746
						9-Octadecen-1-ol, (Z)-	47	0	9	64	56	47	31	23	39	80	24	21	28	30	21	23	24	31	33.2222						9-Octadecen-1-ol, (Z)-	16.6111	14.4852
						Oleic acid	15	-23	17	16	44	33	26	48	21	72	27	28	14	7	32	48	27	26	26.5556						Oleic acid	13.2778	11.1519
						9-Octadecenoic acid (Z)-, methyl ester	27	5	-1	32	32	23	16	12	42	69	9	38	31	15	32	12	9	16	23.2778						9-Octadecenoic acid (Z)-, methyl ester	11.6389	9.51301
						oleamide (DMSO)	24	1	17	-7	-1	16	-1	-3	10	-3	11	-2	4	-10	19	-3	11	-1	4.55556						oleamide (DMSO)	2.27778	0.151903
						4-​Ethylguaiacol	13	-3	10	35	43	36	47	23	78	74	17	25	23	47	37	23	17	47	32.8889						4-​Ethylguaiacol	16.4444	14.3186
						phenol	32	-22	-11	61	44	34	18	14	60	90	51	37	23	33	56	14	51	18	33.5						phenol	16.75	14.6241
						Acetovanillone (powder) (DMSO)	12	7	-2	8	10	11	33	2	16	22	1	2	-1	5	19	2	1	33	10.0556						Acetovanillone (powder) (DMSO)	5.02778	2.9019
						Salicylaldehyde (DMSO)	31	21	22	28	2	13	28	21	126	63	-2	21	15	38	20	21	-2	28	27.4444						Salicylaldehyde (DMSO)	13.7222	11.5963
						hexadecanamide (powder) (DMSO)	21	3	3	26	7	12	-21	15	0	3	2	8	6	13	2	15	2	-21	5.33333						hexadecanamide (powder) (DMSO)	2.66667	0.540792
						CO2	-7	8	-6	-2	-10	-18	8	-10	59	-8	-26	1	9	0	0	-10	-26	8	-1.66667						CO2	-0.833333	-2.95921

## Sheet: neuron A
					A
				Ethyl lactate	1.0236
				2-heptanone	1.54896
				Isopentyl acetate	1.987
				hexadecanamide	2.66667
				propyl acetate	2.984
				Acetophenone	3.654
				isopropyl benzoate	4.36
				methyl benzoate	9.654
				2-butanone	11
				9-Octadecenoic acid (Z)-, methyl ester	11.6389
				2 phenyalcohol	12.1389
				Oleic acid	13.2778
				geosmin	15.75
				geranyl acetate	15.9444
				4-​Ethylguaiacol	16.4444
				Dimethyl disulphide	16.6667
				phenol	16.75
				nonanal	17.0556
				Methyl acetate	19.1111
				E2-hexanal	19.6667
				3-hexanol	20.4722
				Hexyl acetate	22.6667
				acetone	22.9444
				Ethyl crotonate	50.0556
				citral	55.8333
				acetoin	57.3333
				Isopentyl propionate	66.7222
				ethyl benzoate	105.222
				Linalool	131.444
				pentyl acetate	67.8889
				Ethyl-3-hydroxybutyrate	59.2222
				ethyl hexanoate	56.8333
				3-hexanone	51.2778
				4-methylphenol	23.7778
				ethyl butanoate	22.6667
				2-methyl phenol	22.6667
				Methyl salicylate	19.6667
				2-nonanol	19.3056
				Ethyl acetate	18.6389
				6-methyl-5-helpten-2-one	16.75
				2-hexanol	16.6944
				9-Octadecen-1-ol, (Z)-	16.6111
				2,3-Butanediol	16.4167
				Isopentyl alcohol	15.7778
				Salicylaldehyde	13.7222
				2-nonanone	12.3056
				3,4,5-Trimethoxyphenol	12.1111
				1-hexanol	11.1667
				Tetradecane	10.8333
				Acetovanillone	5.02778
				Phenol, 2,6-dimethoxy	4.08333
				1-octen-3-ol	3.3695
				guiacol	2.8475
				oleamide	2.27778
				2-hexanone	1.789
				benzyl butyrate	1.2368
				CO2	-0.833333

## Sheet: neuron B
						B
					CO2	-2.95921
					hexadecanamide	0.540792
					Ethyl-3-hydroxybutyrate	1.22258
					Phenol, 2,6-dimethoxy	1.95746
					Isopentyl propionate	2.9687
					Ethyl crotonate	3.2145
					Tetradecane	8.70746
					1-hexanol	9.04079
					3,4,5-Trimethoxyphenol	9.98524
					2-nonanone	10.1797
					Oleic acid	11.1519
					geosmin	13.6241
					geranyl acetate	13.8186
					4-​Ethylguaiacol	14.3186
					Dimethyl disulphide	14.5408
					phenol	14.6241
					nonanal	14.9297
					Methyl acetate	16.9852
					E2-hexanal	17.5408
					ethyl benzoate	18.265
					2-methyl phenol	20.5408
					ethyl butanoate	20.5408
					4-methylphenol	21.6519
					2-hexanone	45.8333
					guiacol	50.8333
					benzyl butyrate	56.9444
					propyl acetate	60.9444
					Acetophenone	68.3333
					methyl Benzoate	124.611
					Ethyl lactate	66.3333
					isopropyl benzoate	58.6111
					Isopentyl acetate	56.6667
					1-octen-3-ol	50.6111
					2-heptanone	41.1111
					acetone	20.8186
					Hexyl acetate	20.5408
					3-hexanol	18.3463
					Methyl salicylate	17.5408
					2-nonanol	17.1797
					Ethyl acetate	16.513
					6-methyl-5-helpten-2-one	14.6241
					2-hexanol	14.5686
					9-Octadecen-1-ol, (Z)-	14.4852
					2,3-Butanediol	14.2908
					Isopentyl alcohol	13.6519
					Salicylaldehyde	11.5963
					linalool	10.894
					2 phenyalcohol	10.013
					9-Octadecenoic acid (Z)-, methyl ester	9.51301
					2-butanone	8.87413
					ethyl hexanoate	3.24581
					acetoin	2.9874
					Acetovanillone	2.9019
					pentyl acetate	1.7598
					citral	1.26687
					3-hexanone	1.0598
					oleamide	0.151903
