# Supplementary material for: Temperature-dependent modulation of odor-dependent behavior in three drosophilid fly species of differing thermal preference
Source: Commun Biol. 2023 Sep 4;6:905. doi: 10.1038/s42003-023-05280-5 (PMC10477191; doi:10.1038/s42003-023-05280-5)
Supplement: Supplementary file 3 — Supplementary Data 1 [file 42003_2023_5280_MOESM3_ESM.zip › data/Main figures data/Figure 2b data. D. novamexicana/novab1.xlsx]

## Sheet: ab1data
	My No.	Common name	R2	R9	R73	R79	R80	R81	R104	R106	R127	R128	R129	R131	R137	R138	R142	R163	R171										A	B	C	D
	2	Ethyl acetate	33	39	56	4	55	26	-10	28	21	11	54	63	41	22	45	17	83	34.5882								Ethyl acetate	34.5882	1.23336	8.64706	3.666
	3	Ethyl lactate	95	87	91	128	93	67	46	38	79	97	82	95	117	78	83	55	70	82.4118								Ethyl lactate	2.5987	82.4118	2.60294	3.26548
	4	Methyl salicylate	39	58	-9	6	29	19	32	4	73	36	36	58	44	47	28	9	28	31.5882								Methyl salicylate	7.6648	6.65988	7.89706	31.5882
	5	Methyl acetate	41	42	41	44	26	41	10	-3	57	20	24	0	7	22	14	0	66	26.5882								Methyl acetate	6.64706	5.3783	6.64706	7.36582
	6	Ethyl-3-hydroxybutyrate	49	40	50	25	47	-3	25	59	28	50	46	101	26	89	50	35	48	45								Ethyl-3-hydroxybutyrate	45	10.8466	11.25	9.56062
	7	ethyl hexanoate	34	35	8	23	18	29	5	-18	10	-6	5	93	25	82	71	45	58	30.4118								ethyl hexanoate	30.4118	2.29975	7.60294	1.01375
	8	2-heptanone	46	20	-10	8	-1	5	-19	-4	1	23	25	75	50	53	26	5	88	23								2-heptanone	5.75	4.48124	5.75	6.46876
	9	E2-hexanal	34	21	-3	-13	-11	16	1	-16	3	19	1	23	38	48	0	1	55	12.7647								E2-hexanal	3.19118	1.92242	3.19118	3.90994
	11	geranyl acetate	34	25	1	-6	39	22	-25	4	17	17	3	23	8	11	-3	-8	56	12.8235								geranyl acetate	3.20588	1.93713	3.20588	3.92465
	12	pentyl acetate	48	19	28	-6	6	-8	20	-3	15	3	20	90	24	33	43	4	53	22.8824								pentyl acetate	5.72059	4.45183	5.72059	6.43935
	13	1-octen-3-ol	40	11	24	-8	24	-8	-9	8	18	17	5	18	38	43	27	24	76	20.4706								1-octen-3-ol	5.11765	3.84889	5.11765	5.83641
	14	guiacol	28	16	-5	-8	28	-1	0	-9	16	9	9	-1	24	35	-13	-9	70	11.1176								guiacol	2.77941	1.51066	2.77941	3.49818
	15	ethyl benzoate	40	-8	19	7	-8	8	-12	14	25	12	34	73	20	77	26	6	39	21.8824								ethyl benzoate	5.47059	4.20183	5.47059	6.18935
	16	Ethyl crotonate	27	-7	19	21	24	11	15	26	27	9	19	27	22	42	6	6	74	21.6471								Ethyl crotonate	5.41176	4.14301	5.41176	6.13053
	17	acetoin	64	60	34	21	28	49	5	26	85	39	36	69	59	114	57	8	53	47.4706								acetoin	47.4706	2.65878	11.8676	3.26978
	18	linalool	30	17	-10	12	40	15	7	5	18	16	24	67	13	24	1	48	54	22.4118								linalool	5.60294	4.33419	5.60294	6.32171
	19	2 phenyalcohol	29	19	6	-11	4	4	28	-14	18	5	3	37	23	26	3	36	27	14.2941								2 phenyalcohol	3.57353	2.30477	3.57353	4.29229
	20	benzyl butyrate	31	-7	64	12	-5	4	34	-16	24	29	8	27	-1	43	4	9	65	19.1176								benzyl butyrate	4.77941	3.51066	4.77941	5.49818
	21	2-butanone	19	11	12	21	6	0	40	3	17	25	15	49	29	27	17	1	54	20.3529								2-butanone	5.08824	3.81948	5.08824	5.807
	22	ethyl butanoate	35	20	59	17	10	-3	5	12	27	13	40	48	28	18	12	-5	61	23.3529								ethyl butanoate	5.83824	4.56948	5.83824	6.557
	23	isopropyl benzoate	35	-6	10	1	16	-6	4	-1	15	13	10	27	23	-5	36	19	57	14.5882								isopropyl benzoate	3.64706	2.3783	3.64706	4.36582
	25	acetone	58	-15	24	20	19	22	-3	7	14	11	-1	74	12	29	12	-1	52	19.6471								acetone	4.91176	3.64301	4.91176	5.63053
	24	Dimethyl disulphide	52	14	28	12	-3	27	1	-26	9	15	6	32	8	37	42	7	73	19.6471								Dimethyl disulphide	4.91176	3.64301	4.91176	5.63053
	26	methyl benzoate	25	24	0	-7	24	-26	10	-24	11	-15	42	29	5	40	28	21	47	13.7647								methyl benzoate	3.44118	2.17242	3.44118	4.15994
	27	6-methyl-5-helpten-2-one	29	-29	2	11	-17	-4	12	8	19	13	8	41	45	40	-14	19	42	13.2353								6-methyl-5-helpten-2-one	3.30882	2.04007	3.30882	4.02759
	28	Hexyl acetate	29	12	1	-15	28	8	-8	-5	4	33	10	118	19	45	53	-17	45	21.1765								Hexyl acetate	5.29412	4.02536	5.29412	6.01288
	29	Isopentyl propionate	40	14	-7	31	12	-6	20	-3	17	45	21	41	8	29	0	29	46	19.8235								Isopentyl propionate	4.95588	3.68713	4.95588	5.67465
	30	2-nonanol	44	7	4	21	-18	-22	-29	12	12	25	9	16	20	57	22	9	59	14.5882								2-nonanol	3.64706	2.3783	3.64706	4.36582
	31	Isopentyl alcohol	54	3	2	-1	-19	7	8	21	36	10	11	0	23	48	22	-14	36	14.5294								Isopentyl alcohol	3.63235	2.3636	3.63235	4.35112
	32	1-hexanol	52	-6	-1	11	4	24	18	-16	14	5	27	57	28	16	21	9	45	18.1176								1-hexanol	4.52941	3.26066	4.52941	5.24818
	33	2-methyl phenol	64	-19	11	-2	16	0	-15	14	27	32	24	30	-7	6	17	5	12	12.6471								2-methyl phenol	3.16176	1.89301	3.16176	3.88053
	34	2-nonanone	55	-3	-8	12	26	-23	3	19	23	8	21	53	29	75	23	13	64	22.9412								2-nonanone	5.73529	4.46654	5.73529	6.45406
	35	Isopentyl acetate	50	-7	-2	-12	12	-8	14	14	4	19	21	66	27	43	-4	11	51	17.5882								Isopentyl acetate	4.39706	3.1283	4.39706	5.11582
	36	4-methylphenol	52	3	-1	18	33	12	19	15	26	13	24	11	25	19	22	17	45	20.7647								4-methylphenol	5.19118	3.92242	5.19118	5.90994
	37	Acetophenone	55	19	-10	15	14	-2	-22	15	13	9	-9	37	1	20	-1	26	71	14.7647								Acetophenone	3.69118	2.42242	3.69118	4.40994
	39	propyl acetate	47	-10	21	-6	10	12	42	3	37	33	28	32	27	11	11	5	40	20.1765								propyl acetate	5.04412	3.77536	5.04412	5.76288
	40	citral	45	-15	12	0	-2	30	12	4	24	-1	15	38	13	23	48	12	18	16.2353								citral	4.05882	2.79007	4.05882	4.77759
	41	2,3-Butanediol	102	3	15	30	27	13	1	42	39	31	13	50	21	46	11	-7	104	31.8235								2,3-Butanediol	4.0256	31.8235	7.95588	3.03649
	42	3-hexanone	75	8	4	28	55	32	5	8	41	32	55	27	19	22	15	1	34	27.1176								3-hexanone	6.77941	5.51066	6.77941	7.49818
	43	2-hexanone	58	-4	-7	9	13	28	14	-2	5	28	13	41	13	59	19	6	53	20.3529								2-hexanone	5.08824	3.81948	5.08824	5.807
	44	3-hexanol	44	-7	12	19	25	3	-2	6	30	4	19	23	35	31	42	21	54	21.1176								3-hexanol	5.27941	4.01066	5.27941	5.99818
	45	2-hexanol	59	11	22	13	13	2	19	25	24	18	8	32	25	24	30	22	21	21.6471								2-hexanol	5.41176	4.14301	5.41176	6.13053
	46	nonanal	34	1	15	8	17	5	13	-13	27	25	19	37	19	18	11	1	58	17.3529								nonanal	4.33824	3.06948	4.33824	5.057
	49	Tetradecane	22	-7	5	26	-8	0	10	-19	34	36	22	14	-8	20	14	4	52	12.7647								Tetradecane	3.19118	1.92242	3.19118	3.90994
	50	9-Octadecen-1-ol, (Z)-	29	7	28	20	11	3	2	9	32	29	23	47	1	14	22	1	39	18.6471								9-Octadecen-1-ol, (Z)-	4.66176	3.39301	4.66176	5.38053
	51	Oleic acid	27	12	19	28	30	6	15	-18	27	47	23	48	28	14	31	-9	29	21								Oleic acid	5.25	3.98124	5.25	5.96876
	52	9-Octadecenoic acid (Z)-, methyl ester	19	6	1	34	17	-1	-11	16	23	16	21	13	19	35	9	12	40	15.8235								9-Octadecenoic acid (Z)-, methyl ester	3.95588	2.68713	3.95588	4.67465
	54	4-​Ethylguaiacol	32	3	-11	14	-1	-38	4	-14	-16	13	17	13	7	35	7	22	23	6.47059								4-​Ethylguaiacol	1.61765	0.348892	1.61765	2.33641
	55	phenol	29	-8	-6	4	22	11	-4	4	1	11	8	22	10	33	18	15	15	10.8824								phenol	2.72059	1.45183	2.72059	3.43935
	47	Phenol, 2,6-dimethoxy-	46	-2	47	0	25	2	-4	12	27	35	40	12	17	23	37	15	49	22.4118								Phenol, 2,6-dimethoxy-	5.60294	4.33419	5.60294	6.32171
	48	3,4,5-Trimethoxyphenol	51	-20	-5	8	15	-3	15	2	21	36	21	9	5	11	-14	-13	47	10.9412								3,4,5-Trimethoxyphenol	2.73529	1.46654	2.73529	3.45406
	53	oleamide	57	26	7	25	13	8	23	1	37	31	19	-5	1	4	-37	5	43	15.1765								oleamide	3.79412	2.52536	3.79412	4.51288
	56	Acetovanillone	32	3	11	14	-19	47	3	-4	36	12	7	-18	11	-4	-14	5	51	10.1765								Acetovanillone	2.54412	1.27536	2.54412	3.26288
	57	Salicylaldehyde	63	21	7	5	17	25	-11	7	20	18	32	0	23	41	-28	-5	26	15.3529								Salicylaldehyde	3.83824	2.56948	3.83824	4.557
	59	hexadecanamide	43	8	-24	40	-3	14	14	-8	46	18	34	-8	-10	14	10	0	-2	10.9412								hexadecanamide	2.73529	1.46654	2.73529	3.45406
	10	geosmin	47	53	49	18	32	20	8	12	26	24	6	34	44	73	9	29	24	29.8824								geosmin	7.47059	6.20183	7.47059	8.18935
	62	CO2	-8	-16	36	-39	-41	-10	3	24	-47	18	-12	25	-2	12	-8	6	9	-2.94118								CO2	-0.735294	-2.00405	38.5	-0.0165291
		CO2	45	53	43	83	32	47	39	51	32	44	19	46	42	46	42	37	34
		CO2	42	46	32	25	35	29	43	33	39	28	28	28	21	31	39	37	38

## Sheet: Neuron A
							4-​Ethylguaiacol	1.61765
							Ethyl lactate	2.5987
							hexadecanamide	2.73529
							guiacol	2.77941
							Tetradecane	3.19118
							geranyl acetate	3.20588
							methyl benzoate	3.44118
							Isopentyl alcohol	3.63235
							isopropyl benzoate	3.64706
							oleamide	3.79412
							9-Octadecenoic acid (Z)-, methyl ester	3.95588
							citral	4.05882
							Isopentyl acetate	4.39706
							9-Octadecen-1-ol, (Z)-	4.66176
							Dimethyl disulphide	4.91176
							Isopentyl propionate	4.95588
							2-hexanone	5.08824
							1-octen-3-ol	5.11765
							Oleic acid	5.25
							Hexyl acetate	5.29412
							Ethyl crotonate	5.41176
							Phenol, 2,6-dimethoxy-	5.60294
							pentyl acetate	5.72059
							2-heptanone	5.75
							Methyl acetate	6.64706
							geosmin	7.47059
							ethyl hexanoate	30.4118
							Ethyl-3-hydroxybutyrate	45
							acetoin	47.4706
							Ethyl acetate	34.5882
							Methyl salicylate	7.6648
							3-hexanone	6.77941
							ethyl butanoate	5.83824
							2-nonanone	5.73529
							linalool	5.60294
							ethyl benzoate	5.47059
							2-hexanol	5.41176
							3-hexanol	5.27941
							4-methylphenol	5.19118
							2-butanone	5.08824
							propyl acetate	5.04412
							acetone	4.91176
							benzyl butyrate	4.77941
							1-hexanol	4.52941
							nonanal	4.33824
							2,3-Butanediol	4.0256
							Salicylaldehyde	3.83824
							Acetophenone	3.69118
							2-nonanol	3.64706
							2 phenyalcohol	3.57353
							6-methyl-5-helpten-2-one	3.30882
							E2-hexanal	3.19118
							2-methyl phenol	3.16176
							3,4,5-Trimethoxyphenol	2.73529
							phenol	2.72059
							Acetovanillone	2.54412
							CO2	-0.735294

## Sheet: Neuron B
						B
					4-​Ethylguaiacol	0.348892
					Acetovanillone	1.27536
					hexadecanamide	1.46654
					guiacol	1.51066
					Tetradecane	1.92242
					geranyl acetate	1.93713
					methyl benzoate	2.17242
					2 phenyalcohol	2.30477
					2-nonanol	2.3783
					Acetophenone	2.42242
					Salicylaldehyde	2.56948
					9-Octadecenoic acid (Z)-, methyl ester	2.68713
					nonanal	3.06948
					1-hexanol	3.26066
					benzyl butyrate	3.51066
					acetone	3.64301
					propyl acetate	3.77536
					2-butanone	3.81948
					4-methylphenol	3.92242
					3-hexanol	4.01066
					2-hexanol	4.14301
					ethyl benzoate	4.20183
					linalool	4.33419
					2-nonanone	4.46654
					ethyl butanoate	4.56948
					3-hexanone	5.51066
					Methyl salicylate	6.65988
					2,3-Butanediol	31.8235
					Ethyl lactate	82.4118
					Ethyl-3-hydroxybutyrate	10.8466
					geosmin	6.20183
					Methyl acetate	5.3783
					2-heptanone	4.48124
					pentyl acetate	4.45183
					Phenol, 2,6-dimethoxy-	4.33419
					Ethyl crotonate	4.14301
					Hexyl acetate	4.02536
					Oleic acid	3.98124
					1-octen-3-ol	3.84889
					2-hexanone	3.81948
					Isopentyl propionate	3.68713
					Dimethyl disulphide	3.64301
					9-Octadecen-1-ol, (Z)-	3.39301
					Isopentyl acetate	3.1283
					citral	2.79007
					acetoin	2.65878
					oleamide	2.52536
					isopropyl benzoate	2.3783
					Isopentyl alcohol	2.3636
					ethyl hexanoate	2.29975
					6-methyl-5-helpten-2-one	2.04007
					E2-hexanal	1.92242
					2-methyl phenol	1.89301
					3,4,5-Trimethoxyphenol	1.46654
					phenol	1.45183
					Ethyl acetate	1.23336
					CO2	-2.00405

## Sheet: Neuron C
													C
												Acetovanillone	2.54412
												phenol	2.72059
												3,4,5-Trimethoxyphenol	2.73529
												2-methyl phenol	3.16176
												E2-hexanal	3.19118
												6-methyl-5-helpten-2-one	3.30882
												2 phenyalcohol	3.57353
												2-nonanol	3.64706
												Acetophenone	3.69118
												Salicylaldehyde	3.83824
												citral	4.05882
												Isopentyl acetate	4.39706
												9-Octadecen-1-ol, (Z)-	4.66176
												Dimethyl disulphide	4.91176
												Isopentyl propionate	4.95588
												2-hexanone	5.08824
												1-octen-3-ol	5.11765
												Oleic acid	5.25
												Hexyl acetate	5.29412
												Ethyl crotonate	5.41176
												Phenol, 2,6-dimethoxy-	5.60294
												pentyl acetate	5.72059
												2-heptanone	5.75
												Methyl acetate	6.64706
												geosmin	7.47059
												Methyl salicylate	7.89706
												Ethyl acetate	8.64706
												acetoin	11.8676
												CO2	38.5
												Ethyl-3-hydroxybutyrate	11.25
												2,3-Butanediol	7.95588
												ethyl hexanoate	7.60294
												3-hexanone	6.77941
												ethyl butanoate	5.83824
												2-nonanone	5.73529
												linalool	5.60294
												ethyl benzoate	5.47059
												2-hexanol	5.41176
												3-hexanol	5.27941
												4-methylphenol	5.19118
												2-butanone	5.08824
												propyl acetate	5.04412
												acetone	4.91176
												benzyl butyrate	4.77941
												1-hexanol	4.52941
												nonanal	4.33824
												9-Octadecenoic acid (Z)-, methyl ester	3.95588
												oleamide	3.79412
												isopropyl benzoate	3.64706
												Isopentyl alcohol	3.63235
												methyl benzoate	3.44118
												geranyl acetate	3.20588
												Tetradecane	3.19118
												guiacol	2.77941
												hexadecanamide	2.73529
												Ethyl lactate	2.60294
												4-​Ethylguaiacol	1.61765

## Sheet: Neuron D
										D
									ethyl hexanoate	1.01375
									2,3-Butanediol	3.03649
									Ethyl lactate	3.26548
									phenol	3.43935
									3,4,5-Trimethoxyphenol	3.45406
									Ethyl acetate	3.666
									Tetradecane	3.90994
									geranyl acetate	3.92465
									methyl benzoate	4.15994
									Isopentyl alcohol	4.35112
									isopropyl benzoate	4.36582
									oleamide	4.51288
									9-Octadecenoic acid (Z)-, methyl ester	4.67465
									nonanal	5.057
									1-hexanol	5.24818
									benzyl butyrate	5.49818
									acetone	5.63053
									propyl acetate	5.76288
									2-butanone	5.807
									4-methylphenol	5.90994
									3-hexanol	5.99818
									2-hexanol	6.13053
									ethyl benzoate	6.18935
									linalool	6.32171
									2-nonanone	6.45406
									ethyl butanoate	6.557
									3-hexanone	7.49818
									Ethyl-3-hydroxybutyrate	9.56062
									Methyl salicylate	31.5882
									geosmin	8.18935
									Methyl acetate	7.36582
									2-heptanone	6.46876
									pentyl acetate	6.43935
									Phenol, 2,6-dimethoxy-	6.32171
									Ethyl crotonate	6.13053
									Hexyl acetate	6.01288
									Oleic acid	5.96876
									1-octen-3-ol	5.83641
									2-hexanone	5.807
									Isopentyl propionate	5.67465
									Dimethyl disulphide	5.63053
									9-Octadecen-1-ol, (Z)-	5.38053
									Isopentyl acetate	5.11582
									citral	4.77759
									Salicylaldehyde	4.557
									Acetophenone	4.40994
									2-nonanol	4.36582
									2 phenyalcohol	4.29229
									6-methyl-5-helpten-2-one	4.02759
									E2-hexanal	3.90994
									2-methyl phenol	3.88053
									guiacol	3.49818
									hexadecanamide	3.45406
									acetoin	3.26978
									Acetovanillone	3.26288
									4-​Ethylguaiacol	2.33641
									CO2	-0.0165291
