# Supplementary material for: Temperature-dependent modulation of odor-dependent behavior in three drosophilid fly species of differing thermal preference
Source: Commun Biol. 2023 Sep 4;6:905. doi: 10.1038/s42003-023-05280-5 (PMC10477191; doi:10.1038/s42003-023-05280-5)
Supplement: Supplementary file 3 — Supplementary Data 1 [file 42003_2023_5280_MOESM3_ESM.zip › data/Main figures data/Figure 2b data. D. novamexicana/novab2.xlsx]

## Sheet: Sheet1
																								A	B
	Ethyl acetate	20	40	34	32	36	-6	24	30	10	-15	22	32	25	17	26	33	52	24.2353				Ethyl acetate	12.1176	10.5188
	Ethyl lactate	36	15	41	25	23	6	9	22	4	-50	16	14	25	25	14	9	9	14.2941				Ethyl lactate	7.14706	5.54821
	Methyl salicylate	19	-9	56	4	-11	1	13	12	1	23	12	3	-6	24	1	22	12	10.4118				Methyl salicylate	5.20588	3.60703
	Methyl acetate	101	93	87	62	59	31	50	53	6	29	40	10	19	56	-2	32	78	47.2941				Methyl acetate	47.2941	3.26109
	Ethyl-3-hydroxybutyrate	77	76	46	54	14	30	2	19	52	13	22	51	7	35	21	59	58	37.4118				Ethyl-3-hydroxybutyrate	2.6981	37.4118
	ethyl hexanoate	13	43	32	15	23	-1	23	20	22	19	-5	10	4	62	20	49	33	22.4706				ethyl hexanoate	11.2353	9.63645
	2-heptanone	11	13	47	15	20	-11	35	-7	2	15	18	17	-12	17	10	44	16	14.7059				2-heptanone	7.35294	5.75409
	E2-hexanal	5	19	46	11	-11	1	10	-6	-27	1	-20	-2	-8	23	9	55	1	6.29412				E2-hexanal	3.14706	1.54821
	geranyl acetate	3	3	9	3	-14	-2	3	24	-10	5	40	7	4	22	10	45	44	11.5294				geranyl acetate	5.76471	4.16586
	pentyl acetate	34	25	31	4	9	5	-25	15	12	7	29	30	1	48	9	50	62	20.3529				pentyl acetate	10.1765	8.57762
	1-octen-3-ol	2	-26	12	-14	-17	-2	15	19	12	18	22	-9	-4	15	-4	36	-2	4.29412				1-octen-3-ol	2.14706	0.548211
	guiacol	-28	-21	24	4	1	0	6	15	3	6	-2	29	-3	32	18	16	34	7.88235				guiacol	3.94118	2.34233
	ethyl benzoate	45	36	30	32	33	28	-9	29	34	5	-2	56	8	44	39	48	52	29.8824				ethyl benzoate	1.26985	29.8824
	Ethyl crotonate	64	34	53	12	4	16	23	26	43	23	19	59	16	33	46	43	31	32.0588				Ethyl crotonate	2.01359	32.0588
	acetoin	33	-2	53	-1	-22	4	13	18	1	19	-7	23	12	42	20	31	31	15.7647				acetoin	7.88235	6.28351
	linalool	-1	31	36	11	-12	-1	-31	-6	5	11	10	-1	17	33	21	29	17	9.94118				linalool	4.97059	3.37174
	2 phenyalcohol	-6	-4	19	-12	-16	12	2	8	-18	-6	15	-22	-12	19	11	28	8	1.52941				2 phenyalcohol	0.764706	-0.834142
	benzyl butyrate	22	3	13	5	7	7	-10	4	12	1	-24	44	2	84	48	91	18	19.2353				benzyl butyrate	9.61765	8.0188
	2-butanone	15	20	32	22	-4	14	16	16	13	-21	6	26	27	21	14	45	23	16.7647				2-butanone	8.38235	6.78351
	ethyl butanoate	18	46	35	8	10	16	17	29	23	15	-2	21	-7	53	27	75	34	24.5882				ethyl butanoate	12.2941	10.6953
	isopropyl benzoate	63	51	55	43	12	12	17	12	54	60	55	73	68	97	61	105	55	52.5294				isopropyl benzoate	2.3697	52.5294
	Dimethyl disulphide	81	61	69	72	25	31	18	81	8	50	50	0	36	55	30	25	57	44.0588				Dimethyl disulphide	44.0588	1.23066
	methyl benzoate	68	44	63	42	-14	-1	15	9	31	27	8	16	10	58	52	49	34	30.0588				methyl benzoate	30.0588	2.369
	6-methyl-5-helpten-2-one	20	-1	51	1	-16	-5	22	16	3	12	-1	-4	13	42	26	41	10	13.5294				6-methyl-5-helpten-2-one	6.76471	5.16586
	Hexyl acetate	23	-4	48	-6	-12	12	4	8	-13	-8	2	11	17	41	12	15	20	10				Hexyl acetate	5	3.40115
	Isopentyl propionate	8	14	60	6	4	-7	-1	5	3	-3	-7	13	19	68	5	67	9	15.4706				Isopentyl propionate	7.73529	6.13645
	2-nonanol	22	24	72	-8	2	10	2	23	7	5	7	11	-5	38	-9	15	17	13.7059				2-nonanol	6.85294	5.25409
	Isopentyl alcohol	48	9	68	21	-21	-39	9	37	16	-10	14	-10	7	38	9	31	28	15				Isopentyl alcohol	7.5	5.90115
	1-hexanol	0	-7	29	-7	-36	16	6	21	4	15	17	20	-3	39	5	42	25	10.9412				1-hexanol	5.47059	3.87174
	2-methyl phenol	-14	4	53	-20	-30	-15	-9	-13	-14	13	1	1	-14	7	10	38	1	-0.0588235				2-methyl phenol	-0.0294118	-1.62826
	2-nonanone	41	14	57	0	8	3	-6	-7	-12	-10	-1	4	12	14	-2	7	10	7.76471				2-nonanone	3.88235	2.28351
	Isopentyl acetate	20	21	42	7	-9	5	8	5	8	15	11	5	-16	9	9	20	-2	9.29412				Isopentyl acetate	4.64706	3.04821
	4-methylphenol	-1	-22	37	14	-15	-14	28	-10	0	-13	3	0	-20	47	2	30	26	5.41176				4-methylphenol	2.70588	1.10703
	Acetophenone	48	1	58	-9	-14	-9	-25	14	-2	16	-15	-1	-12	12	11	0	17	5.29412				Acetophenone	2.64706	1.04821
	propyl acetate	12	19	51	11	-7	21	-12	19	16	38	-5	-3	-12	21	10	55	22	15.0588				propyl acetate	7.52941	5.93056
	citral	24	-11	53	0	4	-3	-12	30	16	4	-22	8	-15	5	6	-4	2	5				citral	2.5	0.901152
	2,3-Butanediol	34	1	42	6	-2	-5	5	3	16	32	14	34	-2	5	0	19	33	13.8235				2,3-Butanediol	6.91176	5.31292
	3-hexanone	34	-14	52	5	2	-3	9	19	8	-25	3	6	6	62	13	17	14	12.2353				3-hexanone	6.11765	4.5188
	2-hexanone	15	-12	54	11	5	-9	13	12	3	14	32	-11	-15	46	-9	8	5	9.52941				2-hexanone	4.76471	3.16586
	3-hexanol	37	9	49	2	7	-11	-14	7	8	2	14	47	-22	49	8	18	7	12.7647				3-hexanol	6.38235	4.78351
	2-hexanol	33	0	45	0	0	-8	6	-11	-2	-3	6	12	24	15	12	36	14	10.5294				2-hexanol	5.26471	3.66586
	nonanal	6	-8	49	5	1	-14	-8	25	3	1	22	13	1	27	13	17	6	9.35294				nonanal	4.67647	3.07762
	Tetradecane	27	-20	51	-11	-1	21	-10	12	8	9	-10	-8	14	13	-1	26	10	7.64706				Tetradecane	3.82353	2.22468
	9-Octadecen-1-ol, (Z)-	17	18	87	-6	14	-7	-12	-18	7	17	18	-11	-15	4	-12	23	20	8.47059				9-Octadecen-1-ol, (Z)-	4.23529	2.63645
	Oleic acid	26	6	64	10	-11	35	3	16	4	26	22	33	4	48	10	60	10	21.5294				Oleic acid	10.7647	9.16586
	9-Octadecenoic acid (Z)-, methyl ester	4	10	43	4	16	-13	-3	16	-3	4	13	14	3	18	1	26	13	9.76471				9-Octadecenoic acid (Z)-, methyl ester	4.88235	3.28351
	4-​Ethylguaiacol	27	-1	43	16	-10	14	11	17	10	0	-4	12	9	-44	8	-15	-10	4.88235				4-​Ethylguaiacol	2.44118	0.842329
	phenol	31	-6	55	-1	11	-9	-1	4	7	8	-11	-9	31	14	8	35	3	10				phenol	5	3.40115
	Phenol, 2,6-dimethoxy-	41	44	58	1	5	8	-17	13	1	4	-12	32	6	6	6	26	20	14.2353				Phenol, 2,6-dimethoxy-	7.11765	5.5188
	3,4,5-Trimethoxyphenol	8	19	69	9	-3	-7	-30	27	-15	12	18	-3	-3	26	-16	24	4	8.17647				3,4,5-Trimethoxyphenol	4.08824	2.48939
	oleamide	3	31	118	14	14	-18	11	16	-12	16	40	7	10	92	17	50	16	25				oleamide	12.5	10.9012
	Acetovanillone (powder)	26	27	105	8	-5	-11	16	23	-12	17	8	3	23	63	16	25	10	20.1176				Acetovanillone (powder)	10.0588	8.45998
	Salicylaldehyde	51	42	100	3	-3	1	7	29	-20	3	21	2	-3	50	19	7	6	18.5294				Salicylaldehyde	9.26471	7.66586
	hexadecanamide	27	44	94	-22	-8	-7	13	42	-13	-5	-7	27	10	61	5	47	20	19.2941				hexadecanamide	9.64706	8.04821
	geosmin	44	42	89	29	20	8	24	44	8	1	17	12	-8	46	14	93	30	30.1765				geosmin	6.58824	4.98939
	CO2	43	1	25	-4	-17	-25	6	-2	-6	9	6	17	8	-4	10	-7	8	4				CO2	2	0.401152
	acetone	84	33	47	50	-6	-8	16	38	-3	10	41	24	20	17	14	37	50	27.2941				acetone	27.2941	3.23695

## Sheet: Neuron A
										2 phenyalcohol	0.764706
										CO2	2
										1-octen-3-ol	2.14706
										4-​Ethylguaiacol	2.44118
										Acetophenone	2.64706
										4-methylphenol	2.70588
										Tetradecane	3.82353
										guiacol	3.94118
										9-Octadecen-1-ol, (Z)-	4.23529
										nonanal	4.67647
										9-Octadecenoic acid (Z)-, methyl ester	4.88235
										phenol	5
										Methyl salicylate	5.20588
										1-hexanol	5.47059
										3-hexanone	6.11765
										geosmin	6.58824
										2-nonanol	6.85294
										Phenol, 2,6-dimethoxy-	7.11765
										2-heptanone	7.35294
										propyl acetate	7.52941
										acetoin	7.88235
										Salicylaldehyde	9.26471
										hexadecanamide	9.64706
										pentyl acetate	10.1765
										ethyl hexanoate	11.2353
										ethyl butanoate	12.2941
										acetone	27.2941
										Dimethyl disulphide	44.0588
										Methyl acetate	47.2941
										methyl benzoate	30.0588
										oleamide	12.5
										Ethyl acetate	12.1176
										Oleic acid	10.7647
										Acetovanillone (powder)	10.0588
										benzyl butyrate	9.61765
										2-butanone	8.38235
										Isopentyl propionate	7.73529
										Isopentyl alcohol	7.5
										Ethyl lactate	7.14706
										2,3-Butanediol	6.91176
										6-methyl-5-helpten-2-one	6.76471
										3-hexanol	6.38235
										geranyl acetate	5.76471
										2-hexanol	5.26471
										Hexyl acetate	5
										linalool	4.97059
										2-hexanone	4.76471
										Isopentyl acetate	4.64706
										3,4,5-Trimethoxyphenol	4.08824
										2-nonanone	3.88235
										E2-hexanal	3.14706
										Ethyl-3-hydroxybutyrate	2.6981
										citral	2.5
										isopropyl benzoate	2.3697
										Ethyl crotonate	2.01359
										ethyl benzoate	1.26985
										2-methyl phenol	-0.0294118

## Sheet: Neuron B
								B
							2-methyl phenol	-1.62826
							CO2	0.401152
							citral	0.901152
							4-methylphenol	1.10703
							E2-hexanal	1.54821
							2-nonanone	2.28351
							methyl benzoate	2.369
							9-Octadecen-1-ol, (Z)-	2.63645
							nonanal	3.07762
							acetone	3.23695
							9-Octadecenoic acid (Z)-, methyl ester	3.28351
							phenol	3.40115
							Methyl salicylate	3.60703
							1-hexanol	3.87174
							3-hexanone	4.5188
							geosmin	4.98939
							2-nonanol	5.25409
							Phenol, 2,6-dimethoxy-	5.5188
							2-heptanone	5.75409
							propyl acetate	5.93056
							acetoin	6.28351
							Salicylaldehyde	7.66586
							hexadecanamide	8.04821
							pentyl acetate	8.57762
							ethyl hexanoate	9.63645
							ethyl butanoate	10.6953
							ethyl benzoate	29.8824
							Ethyl-3-hydroxybutyrate	37.4118
							isopropyl benzoate	52.5294
							Ethyl crotonate	32.0588
							oleamide	10.9012
							Ethyl acetate	10.5188
							Oleic acid	9.16586
							Acetovanillone (powder)	8.45998
							benzyl butyrate	8.0188
							2-butanone	6.78351
							Isopentyl propionate	6.13645
							Isopentyl alcohol	5.90115
							Ethyl lactate	5.54821
							2,3-Butanediol	5.31292
							6-methyl-5-helpten-2-one	5.16586
							3-hexanol	4.78351
							geranyl acetate	4.16586
							2-hexanol	3.66586
							Hexyl acetate	3.40115
							linalool	3.37174
							Methyl acetate	3.26109
							2-hexanone	3.16586
							Isopentyl acetate	3.04821
							3,4,5-Trimethoxyphenol	2.48939
							guiacol	2.34233
							Tetradecane	2.22468
							Dimethyl disulphide	1.23066
							Acetophenone	1.04821
							4-​Ethylguaiacol	0.842329
							1-octen-3-ol	0.548211
							2 phenyalcohol	-0.834142
