# Supplementary material for: Temperature-dependent modulation of odor-dependent behavior in three drosophilid fly species of differing thermal preference
Source: Commun Biol. 2023 Sep 4;6:905. doi: 10.1038/s42003-023-05280-5 (PMC10477191; doi:10.1038/s42003-023-05280-5)
Supplement: Supplementary file 3 — Supplementary Data 1 [file 42003_2023_5280_MOESM3_ESM.zip › data/Main figures data/Figure 2b data. D. novamexicana/novab3.xlsx]

## Sheet: Data
																												A	B
	Ethyl acetate	16	15	13	63	14	22	58	45	9	44	36	55	51	36	39	10	3	35	32	34	39	31.8571				Ethyl acetate	31.8571	0.28569
	Ethyl lactate	49	147	46	95	3	78	48	83	96	86	74	100	99	102	83	74	68	52	64	50	128	77.381				Ethyl lactate	6.2348	77.381
	Methyl salicylate	35	13	25	58	7	47	37	28	18	20	28	36	-3	26	47	15	22	1	13	5	41	24.7143				Methyl salicylate	12.3571	13.5941
	Methyl acetate	10	-12	14	0	21	22	38	14	26	37	39	42	44	36	11	14	13	1	20	33	28	21.4762				Methyl acetate	10.7381	11.9751
	Ethyl-3-hydroxybutyrate	70	27	71	101	37	89	55	50	78	46	94	91	90	92	85	39	55	13	24	47	122	65.5238				Ethyl-3-hydroxybutyrate	3.26985	65.5238
	ethyl hexanoate	65	26	69	93	13	82	61	71	80	77	61	98	108	73	52	59	54	93	78	48	116	70.3333				ethyl hexanoate	70.3333	1.26588
	2-heptanone	19	28	27	75	16	53	1	26	19	34	27	45	22	64	36	29	27	23	5	29	56	31.4762				2-heptanone	31.4762	2.1548
	E2-hexanal	32	-2	6	23	7	48	31	0	47	30	29	58	42	47	20	37	50	38	17	54	63	32.2381				E2-hexanal	16.119	17.356
	geranyl acetate	-12	-21	26	23	-10	11	9	-3	29	27	22	35	46	35	8	21	3	30	44	36	68	20.3333				geranyl acetate	10.1667	11.4037
	pentyl acetate	64	78	66	90	46	33	60	43	67	63	69	55	92	80	92	84	72	48	36	106	131	70.2381				pentyl acetate	70.2381	3.2698
	1-octen-3-ol	-3	25	17	18	21	43	16	27	20	13	57	11	29	36	31	41	11	15	22	34	38	24.8571				1-octen-3-ol	12.4286	13.6656
	guiacol	46	1	11	-1	25	35	42	-13	23	18	-28	32	47	37	28	28	25	34	10	45	61	24.0952				guiacol	12.0476	13.2846
	ethyl benzoate	35	49	-3	73	42	77	24	26	29	13	56	37	44	48	57	17	34	49	49	35	70	41				ethyl benzoate	41	2.36589
	Ethyl crotonate	-1	19	8	27	40	42	46	6	30	0	27	43	29	53	25	36	21	13	15	28	51	26.5714				Ethyl crotonate	13.2857	14.5227
	acetoin	58	63	58	69	24	114	19	57	115	71	73	99	136	102	63	126	103	57	56	67	130	79.0476				acetoin	79.0476	2.3958
	linalool	14	1	22	67	11	24	11	1	40	16	2	41	76	61	9	4	17	-6	49	51	62	27.2857				linalool	13.6429	14.8798
	2 phenyalcohol	19	-20	24	37	15	26	21	3	28	34	40	36	46	44	7	11	22	22	40	46	47	26.0952				2 phenyalcohol	13.0476	14.2846
	benzyl butyrate	28	35	-8	27	-11	43	15	4	49	27	34	62	60	29	54	56	36	18	38	54	48	33.2381				benzyl butyrate	1.23685	33.2381
	2-butanone	36	18	24	49	22	27	-4	17	20	26	19	25	50	36	7	6	6	21	51	37	42	25.4762				2-butanone	12.7381	13.9751
	ethyl butanoate	10	14	9	48	27	18	6	12	24	23	29	53	23	42	38	12	38	25	5	30	33	24.7143				ethyl butanoate	12.3571	13.5941
	isopropyl benzoate	34	16	12	27	39	-5	8	36	4	18	12	54	57	8	42	12	5	10	45	55	71	26.6667				isopropyl benzoate	13.3333	14.5703
	Dimethyl disulphide	3	-2	8	32	57	37	22	42	26	29	14	29	27	32	35	28	30	11	19	19	51	26.1429				Dimethyl disulphide	13.0714	14.3084
	methyl benzoate	48	9	19	29	19	40	28	28	34	7	46	32	26	5	32	25	13	-5	24	49	53	26.7143				methyl benzoate	13.3571	14.5941
	6-methyl-5-helpten-2-one	49	3	44	41	-23	40	9	-14	23	8	32	31	58	14	38	21	17	23	32	47	36	25.1905				6-methyl-5-helpten-2-one	12.5952	13.8322
	Hexyl acetate	116	132	40	118	77	45	48	53	80	73	75	95	101	81	77	86	57	33	78	70	107	78.1905				Hexyl acetate	78.1905	2.36599
	Isopentyl propionate	39	14	14	41	-10	29	-4	0	25	56	40	35	51	37	4	16	18	31	39	15	75	26.9048				Isopentyl propionate	13.4524	14.6894
	2-nonanol	39	33	-1	16	-11	57	12	22	21	30	39	60	32	11	38	10	19	19	20	41	75	27.7143				2-nonanol	13.8571	15.0941
	Isopentyl alcohol	39	13	22	0	-3	48	36	22	25	45	35	57	29	19	13	28	13	-2	23	20	29	24.3333				Isopentyl alcohol	12.1667	13.4037
	1-hexanol	43	15	22	57	4	16	16	21	11	-14	22	37	37	20	44	36	24	23	29	32	32	25.0952				1-hexanol	12.5476	13.7846
	2-methyl phenol	24	-5	19	30	-14	6	29	17	-3	18	2	18	18	35	12	22	30	4	28	27	27	16.381				2-methyl phenol	8.19048	9.42746
	2-nonanone	68	44	-1	53	-6	75	9	23	34	24	48	48	48	62	62	29	22	43	15	69	54	39.1905				2-nonanone	39.1905	4.9875
	Isopentyl acetate	10	36	22	66	22	43	20	-4	31	13	54	48	48	40	22	53	17	9	26	32	42	30.9524				Isopentyl acetate	30.9524	2.36985
	4-methylphenol	34	4	15	11	-6	19	-2	22	13	20	22	46	46	33	24	29	31	8	16	20	49	21.619				4-methylphenol	10.8095	12.0465
	Acetophenone	23	15	-9	37	28	20	12	-1	39	34	20	40	40	41	27	41	40	13	10	68	31	27.0952				Acetophenone	13.5476	14.7846
	propyl acetate	41	37	17	32	29	11	-5	11	25	17	36	14	14	21	27	-2	13	19	14	27	34	20.5714				propyl acetate	10.2857	11.5227
	citral	18	21	55	38	-13	23	21	48	-4	27	13	30	30	38	30	25	38	12	12	12	60	25.4286				citral	12.7143	13.9513
	2,3-Butanediol	80	27	81	50	4	46	16	11	30	40	62	90	90	53	33	34	21	12	43	69	57	45.1905				2,3-Butanediol	45.1905	0.23698
	3-hexanone	71	23	5	27	5	22	-1	15	23	32	51	44	44	45	18	29	33	4	23	40	39	28.1905				3-hexanone	14.0952	15.3322
	2-hexanone	20	0	22	41	5	59	-1	19	9	13	24	43	43	49	16	37	22	23	35	33	53	26.9048				2-hexanone	13.4524	14.6894
	3-hexanol	45	39	36	23	35	31	-2	42	17	39	34	53	53	40	61	35	36	20	27	52	32	35.619				3-hexanol	35.619	3.2698
	2-hexanol	24	8	38	32	21	24	14	30	6	30	39	56	56	30	60	4	19	7	23	55	29	28.8095				2-hexanol	14.4048	15.6417
	nonanal	52	52	1	37	10	18	23	11	22	35	21	39	39	17	77	24	7	5	23	45	36	28.2857				nonanal	14.1429	15.3798
	Tetradecane	25	23	49	14	-25	20	20	14	9	23	25	49	49	18	15	16	29	20	6	51	54	24				Tetradecane	12	13.237
	9-Octadecen-1-ol, (Z)-	46	33	12	47	13	14	17	22	9	40	34	26	26	29	27	23	29	-3	5	29	43	24.8095				9-Octadecen-1-ol, (Z)-	12.4048	13.6417
	Oleic acid	19	27	43	48	37	14	-7	31	17	37	20	28	28	23	50	29	-8	4	3	16	20	22.8095				Oleic acid	11.4048	12.6417
	9-Octadecenoic acid (Z)-, methyl ester	41	30	28	13	4	35	-19	9	-1	55	61	16	16	23	13	46	30	10	55	20	41	25.0476				9-Octadecenoic acid (Z)-, methyl ester	12.5238	13.7608
	4-​Ethylguaiacol	45	28	17	13	3	35	44	7	27	19	21	37	37	40	45	14	32	11	-4	20	51	25.8095				4-​Ethylguaiacol	12.9048	14.1417
	phenol	16	52	37	22	13	33	19	18	8	22	3	54	54	9	41	11	19	-8	18	39	42	24.8571				phenol	12.4286	13.6656
	Phenol, 2,6-dimethoxy- (Water)	45	29	18	12	13	23	31	37	20	26	66	70	70	36	41	28	13	11	39	28	58	34				Phenol, 2,6-dimethoxy-	17	18.237
	3,4,5-Trimethoxyphenol (Water)	16	67	36	9	26	11	20	-14	-11	31	24	47	47	36	42	38	33	20	8	14	35	25.4762				3,4,5-Trimethoxyphenol	12.7381	13.9751
	oleamide (DMSO)	15	-23	14	-5	16	4	-12	-37	2	34	16	22	22	1	23	27	48	28	6	-6	27	10.5714				oleamide	5.28571	6.5227
	Acetovanillone (powder) (DMSO)	16	6	-27	-18	27	-4	9	-14	14	42	5	34	34	13	24	10	-19	4	8	10	40	10.1905				Acetovanillone	5.09524	6.33222
	Salicylaldehyde (DMSO)	12	-2	-4	0	17	41	-1	-28	-9	31	18	35	35	22	16	-19	-8	35	20	33	53	14.1429				Salicylaldehyde	7.07143	8.30841
	hexadecanamide (powder) (DMSO)	37	5	11	-8	39	14	24	10	16	-2	24	37	37	21	25	29	4	14	25	1	32	18.8095				hexadecanamide	9.40476	10.6417
	geosmin	23	16	53	34	5	73	40	9	33	29	54	58	51	55	68	22	24	42	16	44	89	39.9048				geosmin	9.95238	11.1894
	CO2	-1	40	-7	25	-7	12	-2	-8	4	29	-5	15	15	8	-11	-17	22	8	-9	21	13	6.90476				CO2	3.45238	4.68937
	acetone	75	-19	42	74	21	29	23	12	6	48	31	30	58	36	39	25	36	33	33	56	45	34.9048				acetone	1.2358	34.9048

## Sheet: Neuron A
					benzyl butyrate	1.23685
					CO2	3.45238
					oleamide	5.28571
					Salicylaldehyde	7.07143
					hexadecanamide	9.40476
					geranyl acetate	10.1667
					Methyl acetate	10.7381
					Oleic acid	11.4048
					guiacol	12.0476
					ethyl butanoate	12.3571
					9-Octadecen-1-ol, (Z)-	12.4048
					1-octen-3-ol	12.4286
					1-hexanol	12.5476
					citral	12.7143
					2-butanone	12.7381
					2 phenyalcohol	13.0476
					Ethyl crotonate	13.2857
					methyl benzoate	13.3571
					Isopentyl propionate	13.4524
					linalool	13.6429
					3-hexanone	14.0952
					2-hexanol	14.4048
					Phenol, 2,6-dimethoxy-	17
					2-heptanone	31.4762
					3-hexanol	35.619
					ethyl benzoate	41
					pentyl acetate	70.2381
					Hexyl acetate	78.1905
					acetoin	79.0476
					ethyl hexanoate	70.3333
					2,3-Butanediol	45.1905
					2-nonanone	39.1905
					Ethyl acetate	31.8571
					Isopentyl acetate	30.9524
					E2-hexanal	16.119
					nonanal	14.1429
					2-nonanol	13.8571
					Acetophenone	13.5476
					2-hexanone	13.4524
					isopropyl benzoate	13.3333
					Dimethyl disulphide	13.0714
					4-​Ethylguaiacol	12.9048
					3,4,5-Trimethoxyphenol	12.7381
					6-methyl-5-helpten-2-one	12.5952
					9-Octadecenoic acid (Z)-, methyl ester	12.5238
					phenol	12.4286
					Methyl salicylate	12.3571
					Isopentyl alcohol	12.1667
					Tetradecane	12
					4-methylphenol	10.8095
					propyl acetate	10.2857
					geosmin	9.95238
					2-methyl phenol	8.19048
					Ethyl lactate	6.2348
					Acetovanillone	5.09524
					Ethyl-3-hydroxybutyrate	3.26985
					acetone	1.2358

## Sheet: Neuron B
									B
								2,3-Butanediol	0.23698
								ethyl hexanoate	1.26588
								ethyl benzoate	2.36589
								Isopentyl acetate	2.36985
								3-hexanol	3.2698
								CO2	4.68937
								Acetovanillone	6.33222
								Salicylaldehyde	8.30841
								hexadecanamide	10.6417
								geranyl acetate	11.4037
								Methyl acetate	11.9751
								Oleic acid	12.6417
								guiacol	13.2846
								ethyl butanoate	13.5941
								9-Octadecen-1-ol, (Z)-	13.6417
								1-octen-3-ol	13.6656
								1-hexanol	13.7846
								citral	13.9513
								2-butanone	13.9751
								2 phenyalcohol	14.2846
								Ethyl crotonate	14.5227
								methyl benzoate	14.5941
								Isopentyl propionate	14.6894
								linalool	14.8798
								3-hexanone	15.3322
								nonanal	15.3798
								E2-hexanal	17.356
								benzyl butyrate	33.2381
								Ethyl-3-hydroxybutyrate	65.5238
								Ethyl lactate	77.381
								acetone	34.9048
								Phenol, 2,6-dimethoxy-	18.237
								2-hexanol	15.6417
								2-nonanol	15.0941
								Acetophenone	14.7846
								2-hexanone	14.6894
								isopropyl benzoate	14.5703
								Dimethyl disulphide	14.3084
								4-​Ethylguaiacol	14.1417
								3,4,5-Trimethoxyphenol	13.9751
								6-methyl-5-helpten-2-one	13.8322
								9-Octadecenoic acid (Z)-, methyl ester	13.7608
								phenol	13.6656
								Methyl salicylate	13.5941
								Isopentyl alcohol	13.4037
								Tetradecane	13.237
								4-methylphenol	12.0465
								propyl acetate	11.5227
								geosmin	11.1894
								2-methyl phenol	9.42746
								oleamide	6.5227
								2-nonanone	4.9875
								pentyl acetate	3.2698
								acetoin	2.3958
								Hexyl acetate	2.36599
								2-heptanone	2.1548
								Ethyl acetate	0.28569
