# Supplementary material for: Temperature-dependent modulation of odor-dependent behavior in three drosophilid fly species of differing thermal preference
Source: Commun Biol. 2023 Sep 4;6:905. doi: 10.1038/s42003-023-05280-5 (PMC10477191; doi:10.1038/s42003-023-05280-5)
Supplement: Supplementary file 3 — Supplementary Data 1 [file 42003_2023_5280_MOESM3_ESM.zip › data/Main figures data/Figure 2b data. D. novamexicana/novab4.xlsx]

## Sheet: Sheet1
																		A	B
		Ethyl acetate	1	71	-26	-10	13	12	36	30	-22	-8	13	10			Ethyl acetate	5	6.26366
		Ethyl lactate	5	27	-12	-14	24	42	1	23	27	26	51	18.1818			Ethyl lactate	9.09091	10.3546
		Methyl salicylate	17	22	2	33	15	25	-28	-20	15	35	59	15.9091			Methyl salicylate	7.95455	9.2182
		Methyl acetate	9	-1	2	10	2	-16	27	44	20	-12	23	9.81818			Methyl acetate	4.90909	6.17275
		Ethyl-3-hydroxybutyrate	55	29	-1	16	22	35	47	43	33	64	50	35.7273			Ethyl-3-hydroxybutyrate	17.8636	19.1273
		ethyl hexanoate	7	13	-4	26	-7	20	14	11	-2	-2	-18	5.27273			ethyl hexanoate	2.63636	3.90002
		2-heptanone	14	7	19	4	18	34	3	9	7	11	26	13.8182			2-heptanone	6.90909	8.17275
		E2-hexanal	10	34	0	28	43	77	66	14	24	34	56	35.0909			E2-hexanal	35.0909	1.26366
		geranyl acetate	3	8	-3	-19	41	41	0	-5	14	-9	44	10.4545			geranyl acetate	5.22727	6.49093
		pentyl acetate	2	10	18	-10	7	55	14	11	21	31	22	16.4545			pentyl acetate	8.22727	9.49093
		1-octen-3-ol	1	14	7	-10	8	42	-11	45	16	-14	54	13.8182			1-octen-3-ol	6.90909	8.17275
		guiacol	-19	-3	8	-15	2	36	5	33	28	-3	49	11			guiacol	5.5	6.76366
		ethyl benzoate	6	53	27	27	4	30	30	14	36	-24	16	19.9091			ethyl benzoate	9.95455	11.2182
		Ethyl crotonate	-7	39	1	30	8	25	21	19	46	31	-12	18.2727			Ethyl crotonate	9.13636	10.4
		acetoin	10	-15	7	21	40	-1	11	10	16	13	0	10.1818			acetoin	5.09091	6.35457
		linalool	-2	7	4	-9	35	26	-12	4	4	-12	13	5.27273			linalool	2.63636	3.90002
		2 phenyalcohol	2	-32	-14	25	3	20	-8	-12	27	-7	44	4.36364			2 phenyalcohol	2.18182	3.44548
		benzyl butyrate	1	60	8	30	24	22	-9	28	35	50	-16	21.1818			benzyl butyrate	10.5909	11.8546
		2-butanone	-1	-4	1	17	26	31	11	-6	15	26	12	11.6364			2-butanone	5.81818	7.08184
		ethyl butanoate	-3	18	17	5	20	29	11	40	8	-2	6	13.5455			ethyl butanoate	6.77273	8.03639
		isopropyl benzoate	-24	75	9	52	17	37	21	40	77	43	-8	30.8182			isopropyl benzoate	15.4091	16.6727
		Dimethyl disulphide	14	-3	-8	-27	39	24	40	-10	1	7	13	8.18182			Dimethyl disulphide	4.09091	5.35457
		methyl benzoate	-4	17	-5	19	5	13	-2	9	2	23	50	11.5455			methyl benzoate	5.77273	7.03639
		6-methyl-5-helpten-2-one	0	22	-1	-5	15	46	-7	24	5	-20	7	7.81818			6-methyl-5-helpten-2-one	3.90909	5.17275
		Hexyl acetate	-6	19	3	-8	20	35	-6	23	22	13	-2	10.2727			Hexyl acetate	5.13636	6.40002
		Isopentyl propionate	-11	0	16	17	4	33	-7	4	30	21	15	11.0909			Isopentyl propionate	5.54545	6.80911
		2-nonanol	15	15	54	-2	44	47	-4	0	32	37	8	22.3636			2-nonanol	11.1818	12.4455
		Isopentyl alcohol	11	1	5	4	27	23	-9	8	-5	-4	15	6.90909			Isopentyl alcohol	3.45455	4.7182
		1-hexanol	20	11	17	10	-5	33	-12	21	11	24	6	12.3636			1-hexanol	6.18182	7.44548
		2-methyl phenol	4	-9	14	13	45	35	-23	3	-6	13	44	12.0909			2-methyl phenol	6.04545	7.30911
		2-nonanone	-4	-16	22	7	14	47	-7	17	28	35	8	13.7273			2-nonanone	6.86364	8.12729
		Isopentyl acetate	-8	-10	-4	-4	46	69	-13	0	18	13	5	10.1818			Isopentyl acetate	5.09091	6.35457
		4-methylphenol	2	27	10	18	28	47	-3	13	4	-20	19	13.1818			4-methylphenol	6.59091	7.85457
		Acetophenone	-1	10	2	-2	35	15	-5	14	1	7	32	9.81818			Acetophenone	4.90909	6.17275
		propyl acetate	2	-2	4	-8	34	30	-2	18	-3	7	10	8.18182			propyl acetate	4.09091	5.35457
		citral	12	-17	20	-9	48	41	-5	6	14	-5	18	11.1818			citral	5.59091	6.85457
		2,3-Butanediol	-2	-12	19	15	63	19	-19	3	31	2	-5	10.3636			2,3-Butanediol	5.18182	6.44548
		3-hexanone	6	34	27	16	25	10	-17	31	-2	-14	15	11.9091			3-hexanone	5.95455	7.2182
		2-hexanone	-7	10	-5	5	28	23	-20	1	25	57	7	11.2727			2-hexanone	5.63636	6.90002
		3-hexanol	20	-3	29	19	38	50	-19	-8	3	23	-12	12.7273			3-hexanol	6.36364	7.62729
		2-hexanol	6	11	5	42	9	51	1	-2	0	25	-4	13.0909			2-hexanol	6.54545	7.80911
		nonanal	-9	16	-1	-5	34	49	-23	7	9	27	33	12.4545			nonanal	6.22727	7.49093
		Tetradecane	16	-7	-10	0	45	24	-7	29	-7	2	-6	7.18182			Tetradecane	3.59091	4.85457
		9-Octadecen-1-ol, (Z)-	3	-14	39	58	32	14	9	-2	14	7	-5	14.0909			9-Octadecen-1-ol, (Z)-	7.04545	8.30911
		Oleic acid	-5	4	19	17	30	27	-3	-3	15	26	-12	10.4545			Oleic acid	5.22727	6.49093
		9-Octadecenoic acid (Z)-, methyl ester	7	4	1	22	15	43	6	-4	-5	-2	13	9.09091			9-Octadecenoic acid (Z)-, methyl ester	4.54545	5.80911
		4-​Ethylguaiacol	30	-3	13	-13	39	36	-6	-4	9	-33	6	6.72727			4-​Ethylguaiacol	3.36364	4.62729
		phenol	24	-11	-3	-5	40	29	-6	34	-4	2	1	9.18182			phenol	4.59091	5.85457
		Phenol, 2,6-dimethoxy-	-9	-7	-2	9	26	7	13	-6	14	-10	47	7.45455			Phenol, 2,6-dimethoxy-	3.72727	4.99093
		3,4,5-Trimethoxyphenol	18	-8	12	2	27	-1	3	15	-2	36	17	10.8182			3,4,5-Trimethoxyphenol	5.40909	6.67275
		oleamide	-5	10	25	32	27	26	-2	-8	7	16	-1	11.5455			oleamide	5.77273	7.03639
		Acetovanillone	14	-2	6	21	24	0	-2	1	19	2	16	9			Acetovanillone	4.5	5.76366
		Salicylaldehyde	11	3	20	-7	45	17	13	20	-7	-15	71	15.5455			Salicylaldehyde	7.77273	9.03639
		hexadecanamide	6	-13	12	15	17	17	-5	9	14	22	-17	7			hexadecanamide	3.5	4.76366
		geosmin	70	71	84	76	54	69	135	137	125	64	52	85.1818			geosmin	4.36364	85.1818
		CO2	-4	0	18	15	-53	17	-27	-8	5	0	-16	-4.81818			CO2	-2.40909	-1.14543
		acetone	-18	35	-5	-17	33	34	4	8	9	3	36	11.0909			acetone	5.54545	6.80911

## Sheet: Neuron A
								A
							2 phenyalcohol	2.18182
							ethyl hexanoate	2.63636
							Isopentyl alcohol	3.45455
							Tetradecane	3.59091
							6-methyl-5-helpten-2-one	3.90909
							Dimethyl disulphide	4.09091
							Acetovanillone	4.5
							phenol	4.59091
							Methyl acetate	4.90909
							Isopentyl acetate	5.09091
							Hexyl acetate	5.13636
							Oleic acid	5.22727
							3,4,5-Trimethoxyphenol	5.40909
							acetone	5.54545
							citral	5.59091
							oleamide	5.77273
							2-butanone	5.81818
							2-methyl phenol	6.04545
							nonanal	6.22727
							2-hexanol	6.54545
							ethyl butanoate	6.77273
							1-octen-3-ol	6.90909
							9-Octadecen-1-ol, (Z)-	7.04545
							Methyl salicylate	7.95455
							Ethyl lactate	9.09091
							ethyl benzoate	9.95455
							2-nonanol	11.1818
							Ethyl-3-hydroxybutyrate	17.8636
							E2-hexanal	35.0909
							isopropyl benzoate	15.4091
							benzyl butyrate	10.5909
							Ethyl crotonate	9.13636
							pentyl acetate	8.22727
							Salicylaldehyde	7.77273
							2-heptanone	6.90909
							2-nonanone	6.86364
							4-methylphenol	6.59091
							3-hexanol	6.36364
							1-hexanol	6.18182
							3-hexanone	5.95455
							methyl benzoate	5.77273
							2-hexanone	5.63636
							Isopentyl propionate	5.54545
							guiacol	5.5
							geranyl acetate	5.22727
							2,3-Butanediol	5.18182
							acetoin	5.09091
							Ethyl acetate	5
							Acetophenone	4.90909
							9-Octadecenoic acid (Z)-, methyl ester	4.54545
							geosmin	4.36364
							propyl acetate	4.09091
							Phenol, 2,6-dimethoxy-	3.72727
							hexadecanamide	3.5
							4-​Ethylguaiacol	3.36364
							linalool	2.63636
							CO2	-2.40909

## Sheet: Neuron B
						B
					E2-hexanal	1.26366
					linalool	3.90002
					4-​Ethylguaiacol	4.62729
					hexadecanamide	4.76366
					Phenol, 2,6-dimethoxy-	4.99093
					propyl acetate	5.35457
					Acetovanillone	5.76366
					phenol	5.85457
					Methyl acetate	6.17275
					Isopentyl acetate	6.35457
					Hexyl acetate	6.40002
					Oleic acid	6.49093
					3,4,5-Trimethoxyphenol	6.67275
					acetone	6.80911
					citral	6.85457
					oleamide	7.03639
					2-butanone	7.08184
					2-methyl phenol	7.30911
					nonanal	7.49093
					2-hexanol	7.80911
					ethyl butanoate	8.03639
					1-octen-3-ol	8.17275
					9-Octadecen-1-ol, (Z)-	8.30911
					Methyl salicylate	9.2182
					Ethyl lactate	10.3546
					ethyl benzoate	11.2182
					2-nonanol	12.4455
					Ethyl-3-hydroxybutyrate	19.1273
					geosmin	85.1818
					isopropyl benzoate	16.6727
					benzyl butyrate	11.8546
					Ethyl crotonate	10.4
					pentyl acetate	9.49093
					Salicylaldehyde	9.03639
					2-heptanone	8.17275
					2-nonanone	8.12729
					4-methylphenol	7.85457
					3-hexanol	7.62729
					1-hexanol	7.44548
					3-hexanone	7.2182
					methyl benzoate	7.03639
					2-hexanone	6.90002
					Isopentyl propionate	6.80911
					guiacol	6.76366
					geranyl acetate	6.49093
					2,3-Butanediol	6.44548
					acetoin	6.35457
					Ethyl acetate	6.26366
					Acetophenone	6.17275
					9-Octadecenoic acid (Z)-, methyl ester	5.80911
					Dimethyl disulphide	5.35457
					6-methyl-5-helpten-2-one	5.17275
					Tetradecane	4.85457
					Isopentyl alcohol	4.7182
					ethyl hexanoate	3.90002
					2 phenyalcohol	3.44548
					CO2	-1.14543
