# Supplementary material for: Temperature-dependent modulation of odor-dependent behavior in three drosophilid fly species of differing thermal preference
Source: Commun Biol. 2023 Sep 4;6:905. doi: 10.1038/s42003-023-05280-5 (PMC10477191; doi:10.1038/s42003-023-05280-5)
Supplement: Supplementary file 3 — Supplementary Data 1 [file 42003_2023_5280_MOESM3_ESM.zip › data/Main figures data/Figure 2b data. D. novamexicana/novab5.xlsx]

## Sheet: Sheet1
																												A	B
				Ethyl acetate	7	71	35	65	-8	24	13	62	32	1	32	75	17	-3	9	19	24	19	27.4444				Ethyl acetate	13.7222	14.7455
				Ethyl lactate	27	27	6	13	26	14	29	55	14	21	12	62	25	14	13	4	12	27	22.2778				Ethyl lactate	11.1389	12.1621
				Methyl salicylate	6	22	31	33	35	35	3	31	3	1	47	31	24	-4	-11	6	8	41	19				Methyl salicylate	9.5	10.5232
				Methyl acetate	20	-1	36	18	-12	12	0	12	10	27	19	36	56	45	-4	17	19	20	18.3333				Methyl acetate	9.16667	10.1899
				Ethyl-3-hydroxybutyrate	45	29	34	72	64	46	37	76	51	35	35	56	35	17	27	5	12	29	39.1667				Ethyl-3-hydroxybutyrate	39.1667	1.23659
				ethyl hexanoate	32	13	23	8	-2	29	18	32	10	50	62	40	62	18	11	-4	14	33	24.9444				ethyl hexanoate	12.4722	13.4955
				2-heptanone	-7	7	31	-4	11	7	2	42	17	9	38	37	17	-4	18	13	4	26	14.6667				2-heptanone	7.33333	8.35657
				E2-hexanal	15	-4	38	17	34	36	-15	34	-2	21	24	26	23	4	3	26	-1	17	16.4444				E2-hexanal	8.22222	9.24546
				geranyl acetate	14	8	41	10	-9	22	11	34	7	35	32	22	22	19	13	-23	-9	11	14.4444				geranyl acetate	7.22222	8.24546
				pentyl acetate	17	10	26	14	31	29	10	8	30	38	7	51	48	8	17	19	29	33	23.6111				pentyl acetate	11.8056	12.8288
				1-octen-3-ol	-3	14	41	2	-14	20	10	16	-9	-36	37	-8	15	1	24	7	12	45	9.66667				1-octen-3-ol	4.83333	5.85657
				guiacol	-11	-3	45	-10	-3	24	-3	35	29	5	10	6	32	6	12	12	3	36	12.5				guiacol	6.25	7.27324
				ethyl benzoate	9	53	44	38	-24	69	32	66	56	71	64	38	44	57	-13	0	35	83	40.1111				ethyl benzoate	40.1111	2.36987
				Ethyl crotonate	21	39	32	13	31	35	32	60	59	41	71	48	33	30	-8	4	25	42	33.7778				Ethyl crotonate	33.7778	1.25486
				acetoin	-5	-15	39	42	13	26	3	31	23	28	11	28	42	25	-21	11	25	21	18.1667				acetoin	9.08333	10.1066
				linalool	13	7	30	31	-12	1	-1	31	-1	22	23	43	33	9	-7	16	10	32	15.5556				linalool	7.77778	8.80102
				2 phenyalcohol	-11	-32	42	15	-7	41	-7	64	-22	-16	18	-3	19	26	18	-3	-11	-10	6.72222				2 phenyalcohol	3.36111	4.38435
				benzyl butyrate	55	60	50	51	50	72	47	81	44	74	113	71	84	56	129	131	132	60	75.5556				benzyl butyrate	75.5556	3.2648
				2-butanone	-9	-4	17	-16	26	33	-2	35	26	-1	15	18	21	18	3	22	1	25	12.6667				2-butanone	6.33333	7.35657
				ethyl butanoate	13	18	25	-3	-2	65	15	42	21	52	75	68	53	40	6	22	10	27	30.3889				ethyl butanoate	30.3889	0.26589
				isopropyl benzoate	34	75	38	32	43	68	26	39	73	23	22	53	97	45	30	45	47	50	46.6667				isopropyl benzoate	4.26514	46.6667
				Dimethyl disulphide	17	-3	21	-4	7	0	25	8	0	0	26	34	55	23	-6	6	12	28	13.8333				Dimethyl disulphide	6.91667	7.93991
				methyl benzoate	9	17	17	-13	23	28	-28	12	16	16	20	24	58	42	28	14	18	35	18.6667				methyl benzoate	9.33333	10.3566
				6-methyl-5-helpten-2-one	20	22	-3	9	-20	16	31	42	-4	45	24	27	42	15	-1	54	6	36	20.0556				6-methyl-5-helpten-2-one	10.0278	11.051
				Hexyl acetate	-7	19	21	31	13	4	5	12	11	15	22	0	41	25	23	8	-8	34	14.9444				Hexyl acetate	7.47222	8.49546
				Isopentyl propionate	11	0	31	29	21	20	18	37	13	37	47	2	68	23	11	25	4	54	25.0556				Isopentyl propionate	12.5278	13.551
				2-nonanol	-6	15	38	28	37	30	36	13	11	23	36	23	38	14	-12	5	7	39	20.8333				2-nonanol	10.4167	11.4399
				Isopentyl alcohol	3	1	32	29	-4	40	-2	43	-10	31	34	41	38	9	1	24	14	8	18.4444				Isopentyl alcohol	9.22222	10.2455
				1-hexanol	13	11	28	42	24	11	29	25	20	1	57	26	39	11	-7	9	6	23	20.4444				1-hexanol	10.2222	11.2455
				2-methyl phenol	7	-9	49	10	13	36	13	15	1	23	38	2	7	-3	11	24	3	73	17.3889				2-methyl phenol	8.69444	9.71768
				2-nonanone	17	-16	36	-21	35	37	12	18	4	-2	4	11	14	13	14	6	2	35	12.1667				2-nonanone	6.08333	7.10657
				Isopentyl acetate	0	-10	26	33	13	39	6	48	5	12	44	29	9	-1	1	29	-2	27	17.1111				Isopentyl acetate	8.55556	9.5788
				4-methylphenol	7	27	27	11	-20	4	29	23	0	9	6	9	47	15	10	19	5	17	13.6111				4-methylphenol	6.80556	7.8288
				Acetophenone	-3	10	25	-7	7	39	20	45	-1	16	25	13	12	13	-3	32	13	29	15.8333				Acetophenone	7.91667	8.93991
				propyl acetate	20	-2	27	39	7	25	28	21	-3	56	27	35	21	44	-14	12	6	29	21				propyl acetate	10.5	11.5232
				citral	2	-17	16	-9	-5	12	-16	30	8	26	33	-9	5	10	-13	-7	-22	49	5.16667				citral	2.58333	3.60657
				2,3-Butanediol	2	-12	31	9	2	19	15	22	34	2	-2	17	5	10	5	1	24	26	11.6667				2,3-Butanediol	5.83333	6.85657
				3-hexanone	14	34	18	17	-14	39	8	32	6	8	13	33	62	27	-9	17	31	26	20.1111				3-hexanone	10.0556	11.0788
				2-hexanone	15	10	48	51	57	-33	21	6	-11	31	20	30	46	3	23	34	5	16	20.6667				2-hexanone	10.3333	11.3566
				3-hexanol	4	-3	42	4	23	-9	-22	8	47	27	8	20	49	16	7	22	-11	27	14.3889				3-hexanol	7.19444	8.21768
				2-hexanol	-7	11	17	5	25	-8	17	20	12	19	53	17	15	10	-6	25	15	35	15.2778				2-hexanol	7.63889	8.66213
				nonanal	2	16	16	11	27	9	-6	31	13	30	20	32	27	5	23	7	6	24	16.2778				nonanal	8.13889	9.16213
				Tetradecane	-10	-7	38	20	2	9	37	43	-8	12	9	25	13	36	0	8	2	21	13.8889				Tetradecane	6.94444	7.96768
				9-Octadecen-1-ol, (Z)-	14	-14	32	9	7	1	1	10	-11	35	41	29	4	15	3	-3	13	11	10.9444				9-Octadecen-1-ol, (Z)-	5.47222	6.49546
				Oleic acid	14	4	36	26	26	17	8	5	33	45	63	25	48	-13	2	4	9	21	20.7222				Oleic acid	10.3611	11.3844
				9-Octadecenoic acid (Z)-, methyl ester	15	4	10	12	-2	21	30	0	14	30	23	21	18	14	-17	0	5	33	12.8333				9-Octadecenoic acid (Z)-, methyl ester	6.41667	7.43991
				4-​Ethylguaiacol	-1	-3	2	-23	-33	3	-20	-11	12	8	14	9	-44	11	-7	9	-8	16	-3.66667				4-​Ethylguaiacol	-1.83333	-0.810093
				phenol	5	-11	24	26	2	16	45	26	-9	21	31	19	14	19	-12	-9	14	25	13.6667				phenol	6.83333	7.85657
				Phenol, 2,6-dimethoxy-	-15	-7	27	14	-10	45	28	-3	32	-1	51	35	6	11	-16	11	1	11	12.2222				Phenol, 2,6-dimethoxy-	6.11111	7.13435
				3,4,5-Trimethoxyphenol	12	-8	-2	2	36	27	40	12	-3	17	-3	15	26	12	11	1	30	12	13.1667				3,4,5-Trimethoxyphenol	6.58333	7.60657
				oleamide	0	10	-5	8	16	10	13	25	7	19	16	24	92	26	11	-4	-8	7	14.8333				oleamide	7.41667	8.43991
				Acetovanillone	19	-2	-5	38	2	32	29	13	3	1	22	44	63	-22	2	14	9	12	15.2222				Acetovanillone	7.61111	8.63435
				Salicylaldehyde	14	3	21	16	-15	39	3	25	2	16	45	33	50	7	-16	5	-1	49	16.4444				Salicylaldehyde	8.22222	9.24546
				hexadecanamide	9	-13	20	19	22	-25	18	-8	27	7	2	50	61	3	26	4	12	4	13.2222				hexadecanamide	6.61111	7.63435
				geosmin	21	71	45	34	64	76	3	99	12	63	74	69	46	58	-6	-1	2	16	41.4444				geosmin	20.7222	21.7455
				Air blanck	-9	4	-3	0	8	12	4	-16	6	-17	-1	4	-10	7	12	-6	0	12	0.388889				Air blanck	0.194444	1.21768
				CO2	-7	0	-2	-18	0	13	5	-18	17	-7	-9	-2	-4	4	11	7	36	26	2.88889				CO2	1.44444	2.46768
				acetone	9	35	28	16	3	27	-23	31	24	18	18	47	17	35	-2	19	24	25	19.5				acetone	9.75	10.7732

## Sheet: Neuron A
				A
			Air blanck	0.194444
			citral	2.58333
			isopropyl benzoate	4.26514
			9-Octadecen-1-ol, (Z)-	5.47222
			2-nonanone	6.08333
			guiacol	6.25
			9-Octadecenoic acid (Z)-, methyl ester	6.41667
			hexadecanamide	6.61111
			phenol	6.83333
			Tetradecane	6.94444
			geranyl acetate	7.22222
			oleamide	7.41667
			Acetovanillone	7.61111
			linalool	7.77778
			nonanal	8.13889
			E2-hexanal	8.22222
			2-methyl phenol	8.69444
			Methyl acetate	9.16667
			methyl benzoate	9.33333
			acetone	9.75
			3-hexanone	10.0556
			2-hexanone	10.3333
			2-nonanol	10.4167
			Ethyl lactate	11.1389
			ethyl hexanoate	12.4722
			geosmin	20.7222
			Ethyl crotonate	33.7778
			ethyl benzoate	40.1111
			benzyl butyrate	75.5556
			Ethyl-3-hydroxybutyrate	39.1667
			ethyl butanoate	30.3889
			Ethyl acetate	13.7222
			Isopentyl propionate	12.5278
			pentyl acetate	11.8056
			propyl acetate	10.5
			Oleic acid	10.3611
			1-hexanol	10.2222
			6-methyl-5-helpten-2-one	10.0278
			Methyl salicylate	9.5
			Isopentyl alcohol	9.22222
			acetoin	9.08333
			Isopentyl acetate	8.55556
			Salicylaldehyde	8.22222
			Acetophenone	7.91667
			2-hexanol	7.63889
			Hexyl acetate	7.47222
			2-heptanone	7.33333
			3-hexanol	7.19444
			Dimethyl disulphide	6.91667
			4-methylphenol	6.80556
			3,4,5-Trimethoxyphenol	6.58333
			2-butanone	6.33333
			Phenol, 2,6-dimethoxy-	6.11111
			2,3-Butanediol	5.83333
			1-octen-3-ol	4.83333
			2 phenyalcohol	3.36111
			CO2	1.44444
			4-​Ethylguaiacol	-1.83333

## Sheet: Neuron B
			B
		4-​Ethylguaiacol	-0.810093
		Air blanck	1.21768
		Ethyl crotonate	1.25486
		ethyl benzoate	2.36987
		benzyl butyrate	3.2648
		2 phenyalcohol	4.38435
		9-Octadecen-1-ol, (Z)-	6.49546
		2-nonanone	7.10657
		guiacol	7.27324
		9-Octadecenoic acid (Z)-, methyl ester	7.43991
		hexadecanamide	7.63435
		phenol	7.85657
		Tetradecane	7.96768
		geranyl acetate	8.24546
		oleamide	8.43991
		Acetovanillone	8.63435
		linalool	8.80102
		nonanal	9.16213
		E2-hexanal	9.24546
		2-methyl phenol	9.71768
		Methyl acetate	10.1899
		methyl benzoate	10.3566
		acetone	10.7732
		3-hexanone	11.0788
		2-hexanone	11.3566
		2-nonanol	11.4399
		Ethyl lactate	12.1621
		ethyl hexanoate	13.4955
		Ethyl acetate	14.7455
		isopropyl benzoate	46.6667
		Isopentyl propionate	13.551
		pentyl acetate	12.8288
		propyl acetate	11.5232
		Oleic acid	11.3844
		1-hexanol	11.2455
		6-methyl-5-helpten-2-one	11.051
		Methyl salicylate	10.5232
		Isopentyl alcohol	10.2455
		acetoin	10.1066
		Isopentyl acetate	9.5788
		Salicylaldehyde	9.24546
		Acetophenone	8.93991
		2-hexanol	8.66213
		Hexyl acetate	8.49546
		2-heptanone	8.35657
		3-hexanol	8.21768
		Dimethyl disulphide	7.93991
		4-methylphenol	7.8288
		3,4,5-Trimethoxyphenol	7.60657
		2-butanone	7.35657
		Phenol, 2,6-dimethoxy-	7.13435
		2,3-Butanediol	6.85657
		1-octen-3-ol	5.85657
		citral	3.60657
		CO2	2.46768
		geosmin	1.74546
		Ethyl-3-hydroxybutyrate	1.23659
		ethyl butanoate	0.26589
