# Supplementary material for: Temperature-dependent modulation of odor-dependent behavior in three drosophilid fly species of differing thermal preference
Source: Commun Biol. 2023 Sep 4;6:905. doi: 10.1038/s42003-023-05280-5 (PMC10477191; doi:10.1038/s42003-023-05280-5)
Supplement: Supplementary file 3 — Supplementary Data 1 [file 42003_2023_5280_MOESM3_ESM.zip › data/Main figures data/Figure 2b data. D. novamexicana/novab6.xlsx]

## Sheet: Sheet1
																			A	B
			Ethyl acetate	-3	-16	-3	3	30	28	49	-6	68	19	16.9				Ethyl acetate	8.45	7.21963
			Ethyl lactate	21	39	21	8	23	40	19	28	55	23	27.7				Ethyl lactate	1.23037	27.7
			Methyl salicylate	-23	-9	-23	2	-20	13	25	39	62	11	7.7				Methyl salicylate	3.85	2.61963
			Methyl acetate	6	13	6	6	44	31	25	19	50	30	23				Methyl acetate	11.5	10.2696
			Ethyl-3-hydroxybutyrate	23	33	23	39	43	34	30	24	61	66	37.6				Ethyl-3-hydroxybutyrate	4.2658	37.6
			ethyl hexanoate	1	-4	1	28	11	24	36	23	22	15	15.7				ethyl hexanoate	7.85	6.61963
			2-heptanone	33	37	33	-3	9	28	29	0	22	53	24.1				2-heptanone	24.1	4.6589
			E2-hexanal	-1	-9	-1	13	14	61	7	16	44	3	14.7				E2-hexanal	7.35	6.11963
			geranyl acetate	-21	-2	-21	-37	-5	27	30	-28	37	11	-0.9				geranyl acetate	-0.45	-1.68037
			pentyl acetate	7	-19	7	-6	11	30	35	54	28	31	17.8				pentyl acetate	8.9	7.66963
			1-octen-3-ol	46	30	46	42	45	121	81	58	124	112	70.5				1-octen-3-ol	70.5	1.26598
			guiacol	35	6	35	10	33	76	70	41	57	63	42.6				guiacol	3.3698	42.6
			ethyl benzoate	0	-10	0	22	14	38	9	-3	55	68	19.3				ethyl benzoate	9.65	8.41963
			Ethyl crotonate	-5	0	-5	-7	19	36	22	-9	32	47	13				Ethyl crotonate	6.5	5.26963
			acetoin	-8	-4	-8	-10	10	-8	23	39	41	62	13.7				acetoin	6.85	5.61963
			linalool	-6	-9	-6	7	4	25	29	12	38	39	13.3				linalool	6.65	5.41963
			2 phenyalcohol	-5	21	-5	21	-12	29	42	10	50	34	18.5				2 phenyalcohol	9.25	8.01963
			benzyl butyrate	-8	-1	-8	17	28	32	34	2	47	29	17.2				benzyl butyrate	8.6	7.36963
			2-butanone	22	-8	22	-17	-6	32	23	-5	41	31	13.5				2-butanone	6.75	5.51963
			ethyl butanoate	1	-4	1	5	40	13	1	-4	41	28	12.2				ethyl butanoate	6.1	4.86963
			isopropyl benzoate	-3	16	-3	14	40	17	29	25	46	-10	17.1				isopropyl benzoate	8.55	7.31963
			Dimethyl disulphide	-11	8	-11	-11	-10	22	19	1	60	34	10.1				Dimethyl disulphide	5.05	3.81963
			methyl benzoate	-2	12	-2	-10	9	29	28	-6	45	25	12.8				methyl benzoate	6.4	5.16963
			6-methyl-5-helpten-2-one	11	25	11	14	24	16	16	7	54	15	19.3				6-methyl-5-helpten-2-one	9.65	8.41963
			Hexyl acetate	5	-19	5	18	23	33	14	-22	38	23	11.8				Hexyl acetate	5.9	4.66963
			Isopentyl propionate	-2	10	-2	-4	4	2	21	-7	36	32	9				Isopentyl propionate	4.5	3.26963
			2-nonanol	29	11	29	-5	0	17	16	8	43	25	17.3				2-nonanol	8.65	7.41963
			Isopentyl alcohol	7	-7	7	24	8	32	50	2	49	26	19.8				Isopentyl alcohol	9.9	8.66963
			1-hexanol	16	10	16	-10	21	11	40	11	41	15	17.1				1-hexanol	8.55	7.31963
			2-methyl phenol	4	-2	4	-12	3	71	42	12	80	74	27.6				2-methyl phenol	2.3658	27.6
			2-nonanone	3	5	3	-17	17	36	36	3	36	45	16.7				2-nonanone	8.35	7.11963
			Isopentyl acetate	6	6	6	3	0	33	33	-4	38	15	13.6				Isopentyl acetate	6.8	5.56963
			4-methylphenol	7	-23	7	13	13	45	21	13	68	36	20				4-methylphenol	10	8.76963
			Acetophenone	11	13	11	-25	14	32	7	-14	30	6	8.5				Acetophenone	4.25	3.01963
			propyl acetate	-1	-1	-1	8	18	2	31	7	29	14	10.6				propyl acetate	5.3	4.06963
			citral	-10	-12	-10	-11	6	5	19	6	31	23	4.7				citral	2.35	1.11963
			2,3-Butanediol	5	-8	5	-10	3	14	25	7	34	19	9.4				2,3-Butanediol	4.7	3.46963
			3-hexanone	3	-6	3	-19	31	23	34	13	48	29	15.9				3-hexanone	7.95	6.71963
			2-hexanone	-1	6	-1	11	1	27	15	-7	16	31	9.8				2-hexanone	4.9	3.66963
			3-hexanol	-2	-6	-2	-16	-8	9	21	9	17	30	5.2				3-hexanol	2.6	1.36963
			2-hexanol	-5	9	-5	-5	-2	36	-7	21	51	32	12.5				2-hexanol	6.25	5.01963
			nonanal	18	6	18	7	7	-1	10	-8	29	18	10.4				nonanal	5.2	3.96963
			Tetradecane	-6	-15	-6	-5	29	17	7	-7	28	37	7.9				Tetradecane	3.95	2.71963
			9-Octadecen-1-ol, (Z)-	-15	19	-15	-19	-2	43	34	-9	38	21	9.5				9-Octadecen-1-ol, (Z)-	4.75	3.51963
			Oleic acid	3	8	3	-16	-3	17	7	-4	30	49	9.4				Oleic acid	4.7	3.46963
			9-Octadecenoic acid (Z)-, methyl ester	15	0	15	-2	-4	0	13	-13	25	41	9				9-Octadecenoic acid (Z)-, methyl ester	4.5	3.26963
			4-​Ethylguaiacol	-15	16	-15	-15	-4	18	42	-29	16	-4	1				4-​Ethylguaiacol	0.5	-0.73037
			phenol	1	-4	1	-20	34	57	18	-13	73	49	19.6				phenol	9.8	8.56963
			Phenol, 2,6-dimethoxy-	10	-5	10	7	-6	-2	17	-7	24	30	7.8				Phenol, 2,6-dimethoxy-	3.9	2.66963
			3,4,5-Trimethoxyphenol	15	-26	15	-15	15	5	14	10	45	27	10.5				3,4,5-Trimethoxyphenol	5.25	4.01963
			oleamide	-11	4	-11	-14	-8	-4	7	7	2	10	-1.8				oleamide	-0.9	-2.13037
			Acetovanillone	-11	1	-11	-37	1	26	34	-13	2	23	1.5				Acetovanillone	0.75	-0.48037
			Salicylaldehyde	1	2	1	-25	20	7	27	-15	12	13	4.3				Salicylaldehyde	2.15	0.91963
			hexadecanamide	-10	3	-10	-14	9	-17	31	-9	17	28	2.8				hexadecanamide	1.4	0.16963
			geosmin	-29	13	-29	24	37	30	29	-14	58	33	15.2				geosmin	7.6	6.36963
			CO2	-6	-32	-6	-7	-8	-7	-7	-3	16	34	-2.6				CO2	-1.3	-2.53037
			acetone	18	10	18	-3	8	27	-1	24	37	33	17.1				acetone	8.55	7.31963

## Sheet: Neuron A
								A
							oleamide	-0.9
							4-​Ethylguaiacol	0.5
							Ethyl lactate	1.23037
							Salicylaldehyde	2.15
							guiacol	3.3698
							Phenol, 2,6-dimethoxy-	3.9
							Acetophenone	4.25
							9-Octadecenoic acid (Z)-, methyl ester	4.5
							Oleic acid	4.7
							9-Octadecen-1-ol, (Z)-	4.75
							Dimethyl disulphide	5.05
							3,4,5-Trimethoxyphenol	5.25
							Hexyl acetate	5.9
							2-hexanol	6.25
							Ethyl crotonate	6.5
							2-butanone	6.75
							acetoin	6.85
							geosmin	7.6
							3-hexanone	7.95
							Ethyl acetate	8.45
							1-hexanol	8.55
							benzyl butyrate	8.6
							pentyl acetate	8.9
							6-methyl-5-helpten-2-one	9.65
							phenol	9.8
							4-methylphenol	10
							2-heptanone	24.1
							1-octen-3-ol	70.5
							2-methyl phenol	27.6
							Methyl acetate	11.5
							Isopentyl alcohol	9.9
							ethyl benzoate	9.65
							2 phenyalcohol	9.25
							2-nonanol	8.65
							isopropyl benzoate	8.55
							acetone	8.55
							2-nonanone	8.35
							ethyl hexanoate	7.85
							E2-hexanal	7.35
							Isopentyl acetate	6.8
							linalool	6.65
							methyl benzoate	6.4
							ethyl butanoate	6.1
							propyl acetate	5.3
							nonanal	5.2
							2-hexanone	4.9
							2,3-Butanediol	4.7
							Isopentyl propionate	4.5
							Ethyl-3-hydroxybutyrate	4.2658
							Tetradecane	3.95
							Methyl salicylate	3.85
							3-hexanol	2.6
							citral	2.35
							hexadecanamide	1.4
							Acetovanillone	0.75
							geranyl acetate	-0.45
							CO2	-1.3

## Sheet: Neuron B
			B
		CO2	-2.53037
		geranyl acetate	-1.68037
		Acetovanillone	-0.48037
		Salicylaldehyde	0.91963
		1-octen-3-ol	1.26598
		2-methyl phenol	2.3658
		Phenol, 2,6-dimethoxy-	2.66963
		Acetophenone	3.01963
		Isopentyl propionate	3.26963
		2,3-Butanediol	3.46963
		2-hexanone	3.66963
		nonanal	3.96963
		propyl acetate	4.06963
		Hexyl acetate	4.66963
		2-hexanol	5.01963
		Ethyl crotonate	5.26963
		2-butanone	5.51963
		acetoin	5.61963
		geosmin	6.36963
		3-hexanone	6.71963
		Ethyl acetate	7.21963
		1-hexanol	7.31963
		benzyl butyrate	7.36963
		pentyl acetate	7.66963
		6-methyl-5-helpten-2-one	8.41963
		Isopentyl alcohol	8.66963
		Methyl acetate	10.2696
		Ethyl-3-hydroxybutyrate	37.6
		guiacol	42.6
		Ethyl lactate	27.7
		4-methylphenol	8.76963
		phenol	8.56963
		ethyl benzoate	8.41963
		2 phenyalcohol	8.01963
		2-nonanol	7.41963
		isopropyl benzoate	7.31963
		acetone	7.31963
		2-nonanone	7.11963
		ethyl hexanoate	6.61963
		E2-hexanal	6.11963
		Isopentyl acetate	5.56963
		linalool	5.41963
		methyl benzoate	5.16963
		ethyl butanoate	4.86963
		2-heptanone	4.6589
		3,4,5-Trimethoxyphenol	4.01963
		Dimethyl disulphide	3.81963
		9-Octadecen-1-ol, (Z)-	3.51963
		Oleic acid	3.46963
		9-Octadecenoic acid (Z)-, methyl ester	3.26963
		Tetradecane	2.71963
		Methyl salicylate	2.61963
		3-hexanol	1.36963
		citral	1.11963
		hexadecanamide	0.16963
		4-​Ethylguaiacol	-0.73037
		oleamide	-2.13037
