# Supplementary material for: Temperature-dependent modulation of odor-dependent behavior in three drosophilid fly species of differing thermal preference
Source: Commun Biol. 2023 Sep 4;6:905. doi: 10.1038/s42003-023-05280-5 (PMC10477191; doi:10.1038/s42003-023-05280-5)
Supplement: Supplementary file 3 — Supplementary Data 1 [file 42003_2023_5280_MOESM3_ESM.zip › data/Main figures data/Figure 2b data. D. novamexicana/novab7.xlsx]

## Sheet: Sheet1
																	or22A
																	A	B
			Ethyl acetate	-13	41	18	10	34	12	44	20.8571					Ethyl acetate	10.4286	11.4521
			Ethyl lactate	15	58	62	46	49	42	27	42.7143					Ethyl lactate	42.7143	1.02357
			Methyl salicylate	-19	32	19	29	23	25	57	23.7143					Methyl salicylate	11.8571	12.8807
			Methyl acetate	15	43	7	33	20	-16	1	14.7143					Methyl acetate	7.35714	8.38071
			Ethyl-3-hydroxybutyrate	42	68	19	66	37	35	20	41					Ethyl-3-hydroxybutyrate	41	3.2659
			ethyl hexanoate	8	25	4	20	28	20	45	21.4286					ethyl hexanoate	10.7143	11.7379
			2-heptanone	48	101	101	94	68	134	143	98.4286					2-heptanone	5.02356	98.4286
			E2-hexanal	-8	52	52	46	21	77	10	35.7143					E2-hexanal	35.7143	2.1589
			geranyl acetate	-6	27	16	2	37	41	36	21.8571					geranyl acetate	10.9286	11.9521
			pentyl acetate	23	77	46	34	43	55	15	41.8571					pentyl acetate	41.8571	2.369
			1-octen-3-ol	26	96	91	94	67	42	21	62.4286					1-octen-3-ol	62.4286	4.598
			guiacol	-7	49	18	-4	44	36	36	24.5714					guiacol	12.2857	13.3093
			ethyl benzoate	4	60	-11	-5	26	30	23	18.1429					ethyl benzoate	9.07143	10.095
			Ethyl crotonate	2	60	5	44	44	25	71	35.8571					Ethyl crotonate	35.8571	0.3226
			acetoin	-32	44	-18	32	28	-1	28	11.5714					acetoin	5.78571	6.80928
			linalool	9	14	15	14	68	26	43	27					linalool	13.5	14.5236
			2 phenyalcohol	-9	15	-4	44	56	20	26	21.1429					2 phenyalcohol	10.5714	11.595
			benzyl butyrate	-2	34	8	14	26	22	1	14.7143					benzyl butyrate	7.35714	8.38071
			2-butanone	-9	16	7	20	47	31	66	25.4286					2-butanone	12.7143	13.7379
			ethyl butanoate	1	44	3	-7	41	29	8	17					ethyl butanoate	8.5	9.52357
			isopropyl benzoate	-8	30	14	3	28	37	27	18.7143					isopropyl benzoate	9.35714	10.3807
			Dimethyl disulphide	-11	51	11	8	25	24	5	16.1429					Dimethyl disulphide	8.07143	9.09499
			methyl benzoate	-6	64	-3	17	31	13	26	20.2857					methyl benzoate	10.1429	11.1664
			6-methyl-5-helpten-2-one	28	64	94	71	80	146	137	88.5714					6-methyl-5-helpten-2-one	88.5714	3.2698
			Hexyl acetate	-4	72	-26	35	25	35	53	27.1429					Hexyl acetate	13.5714	14.595
			Isopentyl propionate	-21	48	3	35	21	33	13	18.8571					Isopentyl propionate	9.42857	10.4521
			2-nonanol	14	39	19	11	20	47	45	27.8571					2-nonanol	13.9286	14.9521
			Isopentyl alcohol	13	49	28	36	36	23	8	27.5714					Isopentyl alcohol	13.7857	14.8093
			1-hexanol	22	97	43	68	36	33	15	44.8571					1-hexanol	44.8571	1.2658
			2-methyl phenol	6	57	10	30	46	35	34	31.1429					2-methyl phenol	15.5714	16.595
			2-nonanone	6	35	14	6	23	47	45	25.1429					2-nonanone	12.5714	13.595
			Isopentyl acetate	42	53	14	48	45	69	36	43.8571					Isopentyl acetate	43.8571	3.2698
			4-methylphenol	2	34	0	11	27	47	23	20.5714					4-methylphenol	10.2857	11.3093
			Acetophenone	11	51	6	22	30	15	26	23					Acetophenone	11.5	12.5236
			propyl acetate	-14	39	-5	16	28	30	26	17.1429					propyl acetate	8.57143	9.59499
			citral	-1	32	-6	43	31	41	35	25					citral	12.5	13.5236
			2,3-Butanediol	1	84	18	12	27	19	7	24					2,3-Butanediol	12	13.0236
			3-hexanone	1	40	-18	19	52	10	46	21.4286					3-hexanone	10.7143	11.7379
			2-hexanone	27	70	29	25	31	23	41	35.1429					2-hexanone	35.1429	1.258
			3-hexanol	13	36	25	5	15	50	12	22.2857					3-hexanol	11.1429	12.1664
			2-hexanol	16	54	38	56	28	51	-3	34.2857					2-hexanol	34.2857	4.5698
			nonanal	-1	47	2	19	25	49	26	23.8571					nonanal	11.9286	12.9521
			Tetradecane	-19	56	-11	23	38	24	11	17.4286					Tetradecane	8.71429	9.73785
			9-Octadecen-1-ol, (Z)-	13	20	-6	15	1	14	19	10.8571					9-Octadecen-1-ol, (Z)-	5.42857	6.45214
			Oleic acid	-13	32	-12	33	50	27	28	20.7143					Oleic acid	10.3571	11.3807
			9-Octadecenoic acid (Z)-, methyl ester	11	35	18	40	30	43	21	28.2857					9-Octadecenoic acid (Z)-, methyl ester	14.1429	15.1664
			4-​Ethylguaiacol	-12	22	38	36	17	36	30	23.8571					4-​Ethylguaiacol	11.9286	12.9521
			phenol	8	26	6	38	54	29	6	23.8571					phenol	11.9286	12.9521
			Phenol, 2,6-dimethoxy-	-2	31	29	16	13	7	-1	13.2857					Phenol, 2,6-dimethoxy-	6.64286	7.66642
			3,4,5-Trimethoxyphenol	6	29	-4	13	40	-1	20	14.7143					3,4,5-Trimethoxyphenol	7.35714	8.38071
			oleamide	-6	17	35	31	1	26	2	15.1429					oleamide	7.57143	8.59499
			Acetovanillone	14	5	25	57	69	0	-19	21.5714					Acetovanillone	10.7857	11.8093
			Salicylaldehyde	1	11	1	10	41	17	0	11.5714					Salicylaldehyde	5.78571	6.80928
			hexadecanamide	20	28	-5	19	22	17	32	19					hexadecanamide	9.5	10.5236
			geosmin	-9	42	6	55	52	69	15	32.8571					geosmin	16.4286	17.4521
			CO2	-31	-21	3	38	3	17	12	3					CO2	1.5	2.52357
			acetone	7	52	-1	22	3	34	12	18.4286					acetone	9.21429	10.2379

## Sheet: Neuron A
				A
			2-heptanone	5.02356
			Salicylaldehyde	5.78571
			Phenol, 2,6-dimethoxy-	6.64286
			benzyl butyrate	7.35714
			oleamide	7.57143
			ethyl butanoate	8.5
			Tetradecane	8.71429
			acetone	9.21429
			Isopentyl propionate	9.42857
			methyl benzoate	10.1429
			Oleic acid	10.3571
			2 phenyalcohol	10.5714
			ethyl hexanoate	10.7143
			geranyl acetate	10.9286
			Acetophenone	11.5
			phenol	11.9286
			nonanal	11.9286
			guiacol	12.2857
			2-nonanone	12.5714
			linalool	13.5
			Isopentyl alcohol	13.7857
			9-Octadecenoic acid (Z)-, methyl ester	14.1429
			geosmin	16.4286
			2-hexanone	35.1429
			Ethyl crotonate	35.8571
			pentyl acetate	41.8571
			Isopentyl acetate	43.8571
			1-octen-3-ol	62.4286
			6-methyl-5-helpten-2-one	88.5714
			1-hexanol	44.8571
			Ethyl lactate	42.7143
			Ethyl-3-hydroxybutyrate	41
			E2-hexanal	35.7143
			2-hexanol	34.2857
			2-methyl phenol	15.5714
			2-nonanol	13.9286
			Hexyl acetate	13.5714
			2-butanone	12.7143
			citral	12.5
			2,3-Butanediol	12
			4-​Ethylguaiacol	11.9286
			Methyl salicylate	11.8571
			3-hexanol	11.1429
			Acetovanillone	10.7857
			3-hexanone	10.7143
			Ethyl acetate	10.4286
			4-methylphenol	10.2857
			hexadecanamide	9.5
			isopropyl benzoate	9.35714
			ethyl benzoate	9.07143
			propyl acetate	8.57143
			Dimethyl disulphide	8.07143
			Methyl acetate	7.35714
			3,4,5-Trimethoxyphenol	7.35714
			acetoin	5.78571
			9-Octadecen-1-ol, (Z)-	5.42857
			CO2	1.5

## Sheet: Neuron B
						B
					Ethyl lactate	1.02357
					1-hexanol	1.2658
					pentyl acetate	2.369
					Ethyl-3-hydroxybutyrate	3.2659
					6-methyl-5-helpten-2-one	3.2698
					1-octen-3-ol	4.598
					Salicylaldehyde	6.80928
					Phenol, 2,6-dimethoxy-	7.66642
					benzyl butyrate	8.38071
					oleamide	8.59499
					ethyl butanoate	9.52357
					Tetradecane	9.73785
					acetone	10.2379
					Isopentyl propionate	10.4521
					methyl benzoate	11.1664
					Oleic acid	11.3807
					2 phenyalcohol	11.595
					ethyl hexanoate	11.7379
					geranyl acetate	11.9521
					Acetophenone	12.5236
					phenol	12.9521
					nonanal	12.9521
					guiacol	13.3093
					2-nonanone	13.595
					linalool	14.5236
					Isopentyl alcohol	14.8093
					9-Octadecenoic acid (Z)-, methyl ester	15.1664
					geosmin	17.4521
					2-heptanone	98.4286
					2-methyl phenol	16.595
					2-nonanol	14.9521
					Hexyl acetate	14.595
					2-butanone	13.7379
					citral	13.5236
					2,3-Butanediol	13.0236
					4-​Ethylguaiacol	12.9521
					Methyl salicylate	12.8807
					3-hexanol	12.1664
					Acetovanillone	11.8093
					3-hexanone	11.7379
					Ethyl acetate	11.4521
					4-methylphenol	11.3093
					hexadecanamide	10.5236
					isopropyl benzoate	10.3807
					ethyl benzoate	10.095
					propyl acetate	9.59499
					Dimethyl disulphide	9.09499
					Methyl acetate	8.38071
					3,4,5-Trimethoxyphenol	8.38071
					acetoin	6.80928
					9-Octadecen-1-ol, (Z)-	6.45214
					2-hexanol	4.5698
					Isopentyl acetate	3.2698
					CO2	2.52357
					E2-hexanal	2.1589
					2-hexanone	1.258
					Ethyl crotonate	0.3226
