# Supplementary material for: Temperature-dependent modulation of odor-dependent behavior in three drosophilid fly species of differing thermal preference
Source: Commun Biol. 2023 Sep 4;6:905. doi: 10.1038/s42003-023-05280-5 (PMC10477191; doi:10.1038/s42003-023-05280-5)
Supplement: Supplementary file 3 — Supplementary Data 1 [file 42003_2023_5280_MOESM3_ESM.zip › data/Main figures data/Figure 2b data. D. novamexicana/novab8.xlsx]

## Sheet: Sheet1
																			or98a	or67c
																			A	B
				Ethyl acetate	18	14	70	58	37	25	30	36						Ethyl acetate	1.2985	36
				Ethyl lactate	27	38	56	25	83	86	48	51.8571						Ethyl lactate	3.265	51.8571
				Methyl salicylate	21	6	84	10	24	5	43	27.5714						Methyl salicylate	13.7857	11.8022
				Methyl acetate	9	-20	54	10	43	19	25	20						Methyl acetate	10	8.01645
				Ethyl-3-hydroxybutyrate	23	5	46	59	57	48	55	41.8571						Ethyl-3-hydroxybutyrate	41.8571	2.3658
				ethyl hexanoate	2	15	56	53	18	17	48	29.8571						ethyl hexanoate	29.8571	1.0266
				2-heptanone	11	42	23	21	33	19	31	25.7143						2-heptanone	12.8571	10.8736
				E2-hexanal	28	23	30	70	29	22	40	34.5714						E2-hexanal	2.3689	34.5714
				geranyl acetate	10	-19	32	71	-10	-12	-10	8.85714						geranyl acetate	4.42857	2.44502
				pentyl acetate	64	48	51	69	99	70	100	71.5714						pentyl acetate	71.5714	0.9872
				1-octen-3-ol	27	42	20	70	105	58	124	63.7143						1-octen-3-ol	63.7143	1.897
				guiacol	17	3	23	71	60	17	55	35.1429						guiacol	35.1429	1.697
				ethyl benzoate	22	-5	46	52	35	10	43	29						ethyl benzoate	29	4.239
				Ethyl crotonate	37	2	54	69	36	25	47	38.5714						Ethyl crotonate	38.5714	3.2148
				acetoin	40	8	69	67	33	27	39	40.4286						acetoin	40.4286	2.395
				linalool	28	-5	7	68	37	26	46	29.5714						linalool	29.5714	3.214
				2 phenyalcohol	20	11	43	42	43	27	67	36.1429						2 phenyalcohol	1.29865	36.1429
				benzyl butyrate	36	-6	58	64	-11	3	26	24.2857						benzyl butyrate	12.1429	10.1593
				2-butanone	8	32	54	39	22	6	36	28.1429						2-butanone	14.0714	12.0879
				ethyl butanoate	33	-10	36	75	31	29	50	34.8571						ethyl butanoate	34.8571	5.65
				isopropyl benzoate	0	6	26	30	14	12	25	16.1429						isopropyl benzoate	8.07143	6.08788
				Dimethyl disulphide	21	-8	41	55	32	15	40	28						Dimethyl disulphide	14	12.0165
				methyl benzoate	2	3	41	69	45	13	49	31.7143						methyl benzoate	31.7143	0.87463
				6-methyl-5-helpten-2-one	12	-2	25	12	33	14	48	20.2857						6-methyl-5-helpten-2-one	10.1429	8.15931
				Hexyl acetate	27	17	48	7	47	23	60	32.7143						Hexyl acetate	32.7143	1.26589
				Isopentyl propionate	15	37	31	36	48	28	45	34.2857						Isopentyl propionate	3.32689	34.2857
				2-nonanol	25	-7	25	15	50	31	55	27.7143						2-nonanol	13.8571	11.8736
				Isopentyl alcohol	16	27	42	3	6	6	57	22.4286						Isopentyl alcohol	11.2143	9.23074
				1-hexanol	36	60	60	62	140	85	132	82.1429						1-hexanol	82.1429	5.1261
				2-methyl phenol	34	16	29	20	39	19	63	31.4286						2-methyl phenol	2.01369	31.4286
				2-nonanone	28	-33	48	-14	35	15	36	16.4286						2-nonanone	8.21429	6.23074
				Isopentyl acetate	17	-2	38	30	14	-2	49	20.5714						Isopentyl acetate	10.2857	8.30217
				4-methylphenol	23	27	62	13	1	12	51	27						4-methylphenol	13.5	11.5165
				Acetophenone	25	37	38	11	35	12	62	31.4286						Acetophenone	31.4286	2.398
				propyl acetate	11	36	46	10	30	40	20	27.5714						propyl acetate	13.7857	11.8022
				citral	18	-13	52	17	6	-5	30	15						citral	7.5	5.51645
				2,3-Butanediol	8	10	56	63	45	8	54	34.8571						2,3-Butanediol	34.8571	3.2698
				3-hexanone	6	-3	78	19	37	13	32	26						3-hexanone	13	11.0165
				2-hexanone	4	-20	80	16	18	19	31	21.1429						2-hexanone	10.5714	8.58788
				3-hexanol	18	36	41	1	40	16	32	26.2857						3-hexanol	13.1429	11.1593
				2-hexanol	10	22	61	22	19	0	46	25.7143						2-hexanol	12.8571	10.8736
				nonanal	21	-6	60	-1	18	-8	42	18						nonanal	9	7.01645
				Tetradecane	25	24	46	21	42	23	39	31.4286						Tetradecane	31.4286	3.2698
				9-Octadecen-1-ol, (Z)-	5	11	64	6	12	24	3	17.8571						9-Octadecen-1-ol, (Z)-	8.92857	6.94502
				Oleic acid	12	-4	27	-2	30	29	25	16.7143						Oleic acid	8.35714	6.3736
				9-Octadecenoic acid (Z)-, methyl ester	8	3	26	-5	35	17	46	18.5714						9-Octadecenoic acid (Z)-, methyl ester	9.28571	7.30217
				4-​Ethylguaiacol	17	3	29	-19	18	-5	-2	5.85714						4-​Ethylguaiacol	2.92857	0.945024
				phenol	-1	-1	14	3	36	4	51	15.1429						phenol	7.57143	5.58788
				Phenol, 2,6-dimethoxy-	5	23	29	-38	41	-3	39	13.7143						Phenol, 2,6-dimethoxy-	6.85714	4.8736
				3,4,5-Trimethoxyphenol	3	4	16	10	17	0	40	12.8571						3,4,5-Trimethoxyphenol	6.42857	4.44502
				oleamide	5	9	10	-13	-11	19	24	6.14286						oleamide	3.07143	1.08788
				Acetovanillone	5	14	2	-5	16	36	19	12.4286						Acetovanillone	6.21429	4.23074
				Salicylaldehyde	2	36	41	-14	14	27	19	17.8571						Salicylaldehyde	8.92857	6.94502
				hexadecanamide	-6	-11	13	10	18	8	5	5.28571						hexadecanamide	2.64286	0.65931
				geosmin	42	-30	58	17	31	16	16	21.4286						geosmin	10.7143	8.73074
				CO2	-4	-2	-4	-8	1	7	-3	-1.85714						CO2	-0.928571	-2.91212
				acetone	0	-55	81	-1	7	40	33	15						acetone	7.5	5.51645

## Sheet: Neuron A
				A
			CO2	-0.928571
			2 phenyalcohol	1.29865
			E2-hexanal	2.3689
			4-​Ethylguaiacol	2.92857
			Ethyl lactate	3.265
			geranyl acetate	4.42857
			3,4,5-Trimethoxyphenol	6.42857
			acetone	7.5
			phenol	7.57143
			2-nonanone	8.21429
			Salicylaldehyde	8.92857
			nonanal	9
			Methyl acetate	10
			Isopentyl acetate	10.2857
			geosmin	10.7143
			benzyl butyrate	12.1429
			2-heptanone	12.8571
			3-hexanol	13.1429
			propyl acetate	13.7857
			2-nonanol	13.8571
			2-butanone	14.0714
			linalool	29.5714
			Tetradecane	31.4286
			methyl benzoate	31.7143
			2,3-Butanediol	34.8571
			guiacol	35.1429
			acetoin	40.4286
			pentyl acetate	71.5714
			1-hexanol	82.1429
			1-octen-3-ol	63.7143
			Ethyl-3-hydroxybutyrate	41.8571
			Ethyl crotonate	38.5714
			ethyl butanoate	34.8571
			Hexyl acetate	32.7143
			Acetophenone	31.4286
			ethyl hexanoate	29.8571
			ethyl benzoate	29
			Dimethyl disulphide	14
			Methyl salicylate	13.7857
			4-methylphenol	13.5
			3-hexanone	13
			2-hexanol	12.8571
			Isopentyl alcohol	11.2143
			2-hexanone	10.5714
			6-methyl-5-helpten-2-one	10.1429
			9-Octadecenoic acid (Z)-, methyl ester	9.28571
			9-Octadecen-1-ol, (Z)-	8.92857
			Oleic acid	8.35714
			isopropyl benzoate	8.07143
			citral	7.5
			Phenol, 2,6-dimethoxy-	6.85714
			Acetovanillone	6.21429
			Isopentyl propionate	3.32689
			oleamide	3.07143
			hexadecanamide	2.64286
			2-methyl phenol	2.01369
			Ethyl acetate	1.2985

## Sheet: Neuron B
					B
				CO2	0.65931
				hexadecanamide	0.945024
				Acetovanillone	1.0266
				3,4,5-Trimethoxyphenol	1.26589
				phenol	1.897
				9-Octadecenoic acid (Z)-, methyl ester	2.395
				9-Octadecen-1-ol, (Z)-	2.44502
				nonanal	3.2148
				3-hexanol	3.2698
				3-hexanone	4.239
				citral	4.8736
				Acetophenone	5.51645
				Isopentyl acetate	5.58788
				2-methyl phenol	6.08788
				Isopentyl alcohol	6.3736
				Isopentyl propionate	6.94502
				6-methyl-5-helpten-2-one	7.30217
				Dimethyl disulphide	8.15931
				ethyl butanoate	8.58788
				benzyl butyrate	9.23074
				linalool	10.8736
				Ethyl crotonate	11.0165
				guiacol	11.5165
				pentyl acetate	11.8022
				E2-hexanal	12.0165
				ethyl hexanoate	31.4286
				Methyl acetate	34.5714
				Ethyl lactate	36.1429
				Ethyl acetate	51.8571
				Methyl salicylate	36
				Ethyl-3-hydroxybutyrate	34.2857
				2-heptanone	12.0879
				geranyl acetate	11.8736
				1-octen-3-ol	11.8022
				ethyl benzoate	11.1593
				acetoin	10.8736
				2 phenyalcohol	10.1593
				2-butanone	8.73074
				isopropyl benzoate	8.30217
				methyl benzoate	8.01645
				Hexyl acetate	7.01645
				2-nonanol	6.94502
				1-hexanol	6.23074
				2-nonanone	5.65
				4-methylphenol	5.51645
				propyl acetate	5.1261
				2,3-Butanediol	4.44502
				2-hexanone	4.23074
				2-hexanol	3.2698
				Tetradecane	3.214
				Oleic acid	2.398
				4-​Ethylguaiacol	2.3658
				Phenol, 2,6-dimethoxy-	1.697
				oleamide	1.08788
				Salicylaldehyde	0.9872
				geosmin	0.87463
				acetone	-2.91212
