# Supplementary material for: Temperature-dependent modulation of odor-dependent behavior in three drosophilid fly species of differing thermal preference
Source: Commun Biol. 2023 Sep 4;6:905. doi: 10.1038/s42003-023-05280-5 (PMC10477191; doi:10.1038/s42003-023-05280-5)
Supplement: Supplementary file 3 — Supplementary Data 1 [file 42003_2023_5280_MOESM3_ESM.zip › data/Main figures data/Figure 2b data. D. novamexicana/novab9.xlsx]

## Sheet: Sheet1
																						or69a	or67b
																						A	B
		Ethyl acetate	19	9	8	-3	27	38	38	18	5	20	9	22	33	18.6923					Ethyl acetate	9.34615	9.10917
		Ethyl lactate	-13	0	45	67	81	77	29	40	28	43	6	71	67	41.6154					Ethyl lactate	1.26598	41.6154
		Methyl salicylate	-4	35	28	50	46	34	31	41	25	27	15	47	23	30.6154					Methyl salicylate	30.6154	1.00235
		Methyl acetate	-13	32	11	41	51	44	24	43	34	5	8	41	27	26.7692					Methyl acetate	13.3846	13.1476
		Ethyl-3-hydroxybutyrate	33	18	27	61	12	44	29	50	14	34	6	65	42	33.4615					Ethyl-3-hydroxybutyrate	33.4615	2.3016
		ethyl hexanoate	29	30	44	29	53	43	41	32	17	8	-3	75	66	35.6923					ethyl hexanoate	35.6923	5.12583
		2-heptanone	31	32	11	22	15	32	18	27	-1	20	22	52	22	23.3077					2-heptanone	11.6538	11.4169
		E2-hexanal	21	14	15	33	38	15	17	26	30	-9	10	35	36	21.6154					E2-hexanal	10.8077	10.5707
		geranyl acetate	46	8	13	23	39	13	40	23	19	-19	10	13	16	18.7692					geranyl acetate	9.38462	9.14763
		pentyl acetate	16	31	46	7	56	49	60	14	23	34	29	79	56	38.4615					pentyl acetate	38.4615	1.3659
		1-octen-3-ol	-14	41	52	12	56	34	24	45	25	-1	3	42	36	27.3077					1-octen-3-ol	13.6538	13.4169
		guiacol	7	0	35	22	53	33	21	5	37	28	3	33	31	23.6923					guiacol	11.8462	11.6092
		ethyl benzoate	10	35	71	56	82	122	85	53	-10	46	17	105	50	55.5385					ethyl benzoate	27.7692	27.5322
		Ethyl crotonate	-36	19	37	15	15	28	25	8	9	6	32	52	47	19.7692					Ethyl crotonate	9.88462	9.64763
		acetoin	2	17	21	38	53	50	71	26	35	21	17	117	57	40.3846					acetoin	2.3659	40.3846
		linalool	50	78	159	70	90	31	94	17	42	152	60	107	126	82.7692					linalool	82.7692	3.2637
		2 phenyalcohol	-20	19	8	0	48	26	28	2	2	7	3	26	15	12.6154					2 phenyalcohol	6.30769	6.07071
		benzyl butyrate	10	63	80	44	43	33	50	33	21	86	0	86	95	49.5385					benzyl butyrate	4.12258	49.5385
		2-butanone	3	34	5	25	40	21	37	14	7	8	6	3	15	16.7692					2-butanone	8.38462	8.14763
		ethyl butanoate	-5	6	27	28	39	40	50	30	-3	32	0	62	62	28.3077					ethyl butanoate	14.1538	13.9169
		isopropyl benzoate	9	37	31	32	43	37	32	17	24	40	39	84	24	34.5385					isopropyl benzoate	3.26985	34.5385
		Dimethyl disulphide	-4	42	42	35	35	35	31	17	-1	16	23	27	21	24.5385					Dimethyl disulphide	12.2692	12.0322
		methyl benzoate	1	18	74	60	72	80	70	55	15	46	32	90	108	55.4615					methyl benzoate	1.25698	55.4615
		6-methyl-5-helpten-2-one	-8	31	7	32	57	18	31	52	15	8	28	38	48	27.4615					6-methyl-5-helpten-2-one	13.7308	13.4938
		Hexyl acetate	13	7	28	18	54	36	26	12	7	12	7	29	47	22.7692					Hexyl acetate	11.3846	11.1476
		Isopentyl propionate	27	8	64	57	45	45	50	37	13	39	6	98	63	42.4615					Isopentyl propionate	42.4615	3.23698
		2-nonanol	16	6	39	55	40	35	11	27	31	2	11	38	62	28.6923					2-nonanol	14.3462	14.1092
		Isopentyl alcohol	33	3	8	39	37	24	39	30	3	45	-17	31	20	22.6923					Isopentyl alcohol	11.3462	11.1092
		1-hexanol	6	30	44	24	35	-2	30	35	13	6	11	22	38	22.4615					1-hexanol	11.2308	10.9938
		2-methyl phenol	6	39	34	17	46	12	22	19	19	12	36	58	45	28.0769					2-methyl phenol	14.0385	13.8015
		2-nonanone	2	1	33	23	38	14	22	-5	9	7	24	43	34	18.8462					2-nonanone	9.42308	9.18609
		Isopentyl acetate	-10	-3	35	15	63	43	33	15	3	30	25	85	54	29.8462					Isopentyl acetate	1.23658	29.8462
		4-methylphenol	31	-1	15	32	61	21	25	28	24	20	-10	48	52	26.6154					4-methylphenol	13.3077	13.0707
		Acetophenone	28	40	42	55	64	36	35	16	20	-17	18	59	58	34.9231					Acetophenone	2.69587	34.9231
		propyl acetate	-11	16	6	-1	61	39	53	50	-8	16	13	53	54	26.2308					propyl acetate	13.1154	12.8784
		citral	5	8	26	49	50	29	32	17	9	17	17	47	72	29.0769					citral	29.0769	3.3659
		2,3-Butanediol	5	-10	25	31	65	12	30	26	19	47	22	52	46	28.4615					2,3-Butanediol	14.2308	13.9938
		3-hexanone	-8	16	23	14	58	25	33	5	36	-18	9	43	46	21.6923					3-hexanone	10.8462	10.6092
		2-hexanone	15	0	35	40	59	37	12	23	1	1	-1	56	36	24.1538					2-hexanone	12.0769	11.8399
		3-hexanol	15	20	-1	23	62	28	38	12	20	30	13	40	54	27.2308					3-hexanol	13.6154	13.3784
		2-hexanol	6	21	33	23	57	19	18	19	33	-10	17	56	48	26.1538					2-hexanol	13.0769	12.8399
		nonanal	32	11	17	12	27	44	35	36	10	3	5	31	29	22.4615					nonanal	11.2308	10.9938
		Tetradecane	18	14	32	37	24	18	10	24	23	-6	25	69	30	24.4615					Tetradecane	12.2308	11.9938
		9-Octadecen-1-ol, (Z)-	-11	1	7	42	35	28	43	19	19	0	34	23	25	20.3846					9-Octadecen-1-ol, (Z)-	10.1923	9.95532
		Oleic acid	12	2	42	41	39	57	26	22	23	13	1	62	36	28.9231					Oleic acid	14.4615	14.2246
		9-Octadecenoic acid (Z)-, methyl ester	4	46	21	56	23	12	30	7	25	3	1	50	35	24.0769					9-Octadecenoic acid (Z)-, methyl ester	12.0385	11.8015
		4-​Ethylguaiacol	-5	29	30	6	37	24	4	4	31	-3	43	56	25	21.6154					4-​Ethylguaiacol	10.8077	10.5707
		phenol	14	3	2	24	45	24	30	-11	16	12	37	59	25	21.5385					phenol	10.7692	10.5322
		Phenol, 2,6-dimethoxy-	-5	42	-1	26	-3	1	2	25	10	16	39	25	-1	13.5385					Phenol, 2,6-dimethoxy-	6.76923	6.53225
		3,4,5-Trimethoxyphenol	-4	27	18	39	7	12	18	19	10	-17	8	21	23	13.9231					3,4,5-Trimethoxyphenol	6.96154	6.72455
		oleamide	-2	17	8	22	15	14	5	9	6	-8	8	19	-1	8.61538					oleamide	4.30769	4.07071
		Acetovanillone	5	-14	11	20	7	20	-5	-5	23	2	3	53	21	10.8462					Acetovanillone	5.42308	5.18609
		Salicylaldehyde	36	-13	26	25	35	-11	37	48	29	1	4	39	44	23.0769					Salicylaldehyde	11.5385	11.3015
		hexadecanamide	7	27	10	5	0	3	3	44	6	-4	42	35	19	15.1538					hexadecanamide	7.57692	7.33994
		geosmin	20	2	15	23	13	35	46	40	31	-4	10	42	23	22.7692					geosmin	11.3846	11.1476
		CO2	-8	4	3	-5	19	-11	5	8	12	25	-10	11	13	5.07692					CO2	2.53846	2.30148
		acetone	-20	11	3	9	49	28	48	26	9	31	0	103	44	26.2308					acetone	13.1154	12.8784

## Sheet: Neuron A
						A
					Isopentyl acetate	1.23658
					Ethyl lactate	1.26598
					CO2	2.53846
					isopropyl benzoate	3.26985
					oleamide	4.30769
					2 phenyalcohol	6.30769
					3,4,5-Trimethoxyphenol	6.96154
					2-butanone	8.38462
					geranyl acetate	9.38462
					Ethyl crotonate	9.88462
					phenol	10.7692
					E2-hexanal	10.8077
					nonanal	11.2308
					Isopentyl alcohol	11.3462
					Hexyl acetate	11.3846
					2-heptanone	11.6538
					9-Octadecenoic acid (Z)-, methyl ester	12.0385
					Tetradecane	12.2308
					2-hexanol	13.0769
					propyl acetate	13.1154
					Methyl acetate	13.3846
					1-octen-3-ol	13.6538
					2-methyl phenol	14.0385
					ethyl butanoate	14.1538
					2-nonanol	14.3462
					ethyl benzoate	27.7692
					Methyl salicylate	30.6154
					ethyl hexanoate	35.6923
					Isopentyl propionate	42.4615
					linalool	82.7692
					pentyl acetate	38.4615
					Ethyl-3-hydroxybutyrate	33.4615
					citral	29.0769
					Oleic acid	14.4615
					2,3-Butanediol	14.2308
					6-methyl-5-helpten-2-one	13.7308
					3-hexanol	13.6154
					4-methylphenol	13.3077
					acetone	13.1154
					Dimethyl disulphide	12.2692
					2-hexanone	12.0769
					guiacol	11.8462
					Salicylaldehyde	11.5385
					geosmin	11.3846
					1-hexanol	11.2308
					3-hexanone	10.8462
					4-​Ethylguaiacol	10.8077
					9-Octadecen-1-ol, (Z)-	10.1923
					2-nonanone	9.42308
					Ethyl acetate	9.34615
					hexadecanamide	7.57692
					Phenol, 2,6-dimethoxy-	6.76923
					Acetovanillone	5.42308
					benzyl butyrate	4.12258
					Acetophenone	2.69587
					acetoin	2.3659
					methyl benzoate	1.25698

## Sheet: Neuron B
						B
					pentyl acetate	1.3659
					Ethyl-3-hydroxybutyrate	2.3016
					linalool	3.2637
					oleamide	4.07071
					Acetovanillone	5.18609
					Phenol, 2,6-dimethoxy-	6.53225
					hexadecanamide	7.33994
					Ethyl acetate	9.10917
					2-nonanone	9.18609
					9-Octadecen-1-ol, (Z)-	9.95532
					4-​Ethylguaiacol	10.5707
					3-hexanone	10.6092
					1-hexanol	10.9938
					geosmin	11.1476
					Salicylaldehyde	11.3015
					guiacol	11.6092
					2-hexanone	11.8399
					Dimethyl disulphide	12.0322
					acetone	12.8784
					4-methylphenol	13.0707
					3-hexanol	13.3784
					6-methyl-5-helpten-2-one	13.4938
					ethyl butanoate	13.9169
					2-nonanol	14.1092
					ethyl benzoate	27.5322
					isopropyl benzoate	34.5385
					acetoin	40.3846
					benzyl butyrate	49.5385
					methyl benzoate	55.4615
					Ethyl lactate	41.6154
					Acetophenone	34.9231
					Isopentyl acetate	29.8462
					Oleic acid	14.2246
					2,3-Butanediol	13.9938
					2-methyl phenol	13.8015
					1-octen-3-ol	13.4169
					Methyl acetate	13.1476
					propyl acetate	12.8784
					2-hexanol	12.8399
					Tetradecane	11.9938
					9-Octadecenoic acid (Z)-, methyl ester	11.8015
					2-heptanone	11.4169
					Hexyl acetate	11.1476
					Isopentyl alcohol	11.1092
					nonanal	10.9938
					E2-hexanal	10.5707
					phenol	10.5322
					Ethyl crotonate	9.64763
					geranyl acetate	9.14763
					2-butanone	8.14763
					3,4,5-Trimethoxyphenol	6.72455
					2 phenyalcohol	6.07071
					ethyl hexanoate	5.12583
					citral	3.3659
					Isopentyl propionate	3.23698
					CO2	2.30148
					Methyl salicylate	1.00235
