# Supplementary material for: Temperature-dependent modulation of odor-dependent behavior in three drosophilid fly species of differing thermal preference
Source: Commun Biol. 2023 Sep 4;6:905. doi: 10.1038/s42003-023-05280-5 (PMC10477191; doi:10.1038/s42003-023-05280-5)
Supplement: Supplementary file 3 — Supplementary Data 1 [file 42003_2023_5280_MOESM3_ESM.zip › data/Main figures data/Figure 2c data. D. virilis/virab1.xlsx]

## Sheet: Sheet1
My No.	Common name	r1	r2	r3	r4	r5	r6
2	Ethyl acetate	84	85	78	35	36	97	69.1667
3	Ethyl lactate	73	162	132	147	144	113	128.5
4	Methyl salicylate	16	65	77	50	51	35	49
5	Methyl acetate	42	4	40	10	45	4	24.1667
6	Ethyl-3-hydroxybutyrate	91	55	59	53	55	110	70.5
7	ethyl hexanoate	27	52	42	40	31	37	38.1667
8	2-heptanone	15	72	62	18	13	70	41.6667
9	E2-hexanal	32	42	32	43	29	46	37.3333
10	geosmin	34	51	41	39	42	75	47
11	geranyl acetate	23	32	22	36	30	53	32.6667
12	pentyl acetate	15	64	54	41	31	29	39
13	1-octen-3-ol	-4	27	17	29	28	48	24.1667
14	guiacol	3	29	19	2	20	43	19.3333
15	ethyl benzoate	32	52	42	27	39	54	41
16	Ethyl crotonate	29	51	41	47	53	12	38.8333
17	acetoin	18	107	56	117	113	86	82.8333
18	linalool	14	53	38	42	34	39	36.6667
19	2 phenyalcohol	0	-2	2	0	1	-11	-1.66667
20	benzyl butyrate	7	5	9	7	20	8	9.33333
21	2-butanone	-5	-7	-3	-5	-3	-15	-6.33333
22	ethyl butanoate	54	19	6	32	47	12	28.3333
23	isopropyl benzoate	-12	42	27	30	21	48	26
24	Dimethyl disulphide	15	61	46	32	37	36	37.8333
25	acetone	97	50	45	73	105	71	73.5
26	methyl benzoate	41	51	47	32	9	44	37.3333
27	6-methyl-5-helpten-2-one	16	48	44	33	33	-14	26.6667
28	Hexyl acetate	19	68	64	47	39	54	48.5
29	Isopentyl propionate	12	65	61	20	28	48	39
30	2-nonanol	16	50	46	30	25	35	33.6667
31	Isopentyl alcohol	17	19	15	34	18	42	24.1667
32	1-hexanol	18	51	47	36	29	38	36.5
33	2-methyl phenol	-1	-9	-13	33	37	35	13.6667
34	2-nonanone	23	55	51	34	43	11	36.1667
35	Isopentyl acetate	20	45	41	40	31	43	36.6667
36	4-methylphenol	5	63	59	38	33	21	36.5
37	Acetophenone	46	57	53	43	52	45	49.3333
39	propyl acetate	34	30	26	36	46	65	39.5
40	citral	6	56	52	27	28	16	30.8333
41	2,3-Butanediol	67	56	85	71	70	80	71.5
42	3-hexanone	73	74	83	71	87	68	76
43	2-hexanone	25	61	46	39	33	30	39
44	3-hexanol	18	37	22	38	23	20	26.3333
45	2-hexanol	13	65	50	37	31	28	37.3333
46	nonanal	21	46	31	22	26	23	28.1667
47	Phenol, 2,6-dimethoxy- (powder)	17	64	49	18	23	20	31.8333
48	3,4,5-Trimethoxyphenol (powder)	25	33	18	26	26	23	25.1667
49	Tetradecane	18	36	21	16	15	12	19.6667
50	9-Octadecen-1-ol, (Z)-	9	26	11	5	14	11	12.6667
51	Oleic acid	23	25	10	16	32	29	22.5
52	9-Octadecenoic acid (Z)-, methyl ester	9	13	-2	8	6	3	6.16667
53	oleamide (DMSO)	73	35	20	36	60	57	46.8333
54	4-​Ethylguaiacol	7	22	7	11	18	15	13.3333
55	phenol	29	19	4	20	25	22	19.8333
56	Acetovanillone (powder) (DMSO)	59	60	45	50	69	66	58.1667
57	Salicylaldehyde (DMSO)	30	31	16	42	36	33	31.3333
59	hexadecanamide (powder) (DMSO)	21	60	45	50	57	54	47.8333
63	CO2	106	78	96	94	82	79	89.1667

## Sheet: Neuron A
							CO2	1.62329
							Ethyl lactate	1.7107
							Acetovanillone (powder) (DMSO)	1.84729
							Methyl acetate	1.89141
							4-​Ethylguaiacol	2.30318
							oleamide (DMSO)	2.42082
							9-Octadecenoic acid (Z)-, methyl ester	2.68553
							Oleic acid	2.75906
							9-Octadecen-1-ol, (Z)-	2.80318
							geranyl acetate	2.90612
							3,4,5-Trimethoxyphenol (powder)	3.1376
							Phenol, 2,6-dimethoxy- (powder)	3.45024
							ethyl benzoate	3.77376
							3-hexanol	4.02376
							2-hexanone	4.15612
							2 phenyalcohol	4.22965
							2-butanone	4.40612
							ethyl butanoate	4.52376
							Isopentyl acetate	4.71494
							Dimethyl disulphide	4.83259
							2-nonanone	4.84729
							1-hexanol	5.89141
							Isopentyl alcohol	6.7768
							2-nonanol	33.7002
							Isopentyl propionate	46.5826
							Ethyl-3-hydroxybutyrate	70.5
							acetone	73.5
							acetoin	82.8333
							3-hexanone	76
							2,3-Butanediol	71.5
							Ethyl acetate	69.1667
							Hexyl acetate	44.112
							6-methyl-5-helpten-2-one	29.5238
							methyl benzoate	6.58259
							2-methyl phenol	4.95024
							isopropyl benzoate	4.71494
							4-methylphenol	4.58259
							Acetophenone	4.52376
							propyl acetate	4.39141
							citral	4.30318
							linalool	4.20024
							Ethyl crotonate	4.02376
							2-hexanol	3.89141
							nonanal	3.64141
							guiacol	3.50906
							1-octen-3-ol	3.17082
							pentyl acetate	3.06788
							Tetradecane	2.95024
							geosmin	2.75906
							E2-hexanal	2.74435
							2-heptanone	2.55318
							ethyl hexanoate	2.31788
							phenol	2.27376
							Methyl salicylate	1.84729
							Salicylaldehyde (DMSO)	1.83259
							hexadecanamide (powder) (DMSO)	1.65612

## Sheet: Neuron B
		Ethyl acetate	0.798892
		hexadecanamide (powder) (DMSO)	1.90183
		Methyl acetate	1.91654
		Acetovanillone (powder) (DMSO)	2.34301
		ethyl hexanoate	2.37242
		4-​Ethylguaiacol	2.49007
		oleamide (DMSO)	2.74975
		9-Octadecenoic acid (Z)-, methyl ester	2.8136
		geranyl acetate	2.8283
		9-Octadecen-1-ol, (Z)-	2.97536
		Tetradecane	3.10878
		3,4,5-Trimethoxyphenol (powder)	3.24007
		Phenol, 2,6-dimethoxy- (powder)	3.5783
		nonanal	3.84301
		2-hexanol	4.09301
		3-hexanol	4.13713
		2-hexanone	4.26948
		3-hexanone	4.29889
		2,3-Butanediol	4.43124
		citral	4.47536
		isopropyl benzoate	4.59301
		acetone	4.78419
		methyl benzoate	4.91654
		6-methyl-5-helpten-2-one	5.01948
		Hexyl acetate	5.96066
		Isopentyl propionate	7.10988
		2-nonanol	32.2735
		Ethyl lactate	128.5
		Isopentyl alcohol	82.8618
		1-hexanol	11.2966
		2-methyl phenol	6.65183
		2-nonanone	5.8283
		Isopentyl acetate	4.93124
		4-methylphenol	4.90183
		Acetophenone	4.78419
		Dimethyl disulphide	4.65183
		propyl acetate	4.59301
		ethyl butanoate	4.46066
		2-butanone	4.37242
		benzyl butyrate	4.26948
		2 phenyalcohol	4.22536
		linalool	4.09301
		acetoin	3.96066
		Ethyl crotonate	3.71066
		ethyl benzoate	3.51948
		guiacol	3.13713
		1-octen-3-ol	3.01948
		pentyl acetate	2.87242
		Oleic acid	2.8283
		geosmin	2.75477
		E2-hexanal	2.62242
		2-heptanone	2.38713
		phenol	2.37242
		Ethyl-3-hydroxybutyrate	1.96066
		Salicylaldehyde (DMSO)	1.91654
		Methyl salicylate	1.72536
		CO2	-0.0165291

## Sheet: Neuron C
		Ethyl acetate	1.78612
		Ethyl lactate	1.96259
		Methyl salicylate	1.97729
		Methyl acetate	2.40376
		Ethyl-3-hydroxybutyrate	2.43318
		ethyl hexanoate	2.55082
		2-heptanone	2.81553
		Oleic acid	2.88906
		geosmin	2.93318
		geranyl acetate	3.08024
		pentyl acetate	3.30082
		1-octen-3-ol	3.63906
		guiacol	3.90376
		2-hexanol	4.15376
		Ethyl crotonate	4.19788
		2-hexanone	4.33024
		linalool	4.35965
		2 phenyalcohol	4.492
		benzyl butyrate	4.53612
		2-butanone	4.65376
		Acetophenone	4.84494
		4-methylphenol	4.97729
		Isopentyl acetate	5.08024
		2-nonanone	6.02141
		2-methyl phenol	6.84494
		1-hexanol	7.19788
		Isopentyl alcohol	10.492
		2-nonanol	37.742
		CO2	89.1667
		Isopentyl propionate	11.1096
		Hexyl acetate	7.88906
		6-methyl-5-helpten-2-one	7.13906
		methyl benzoate	6.71259
		acetone	5.88906
		Dimethyl disulphide	4.992
		isopropyl benzoate	4.96259
		ethyl butanoate	4.84494
		propyl acetate	4.71259
		citral	4.65376
		2,3-Butanediol	4.52141
		3-hexanone	4.43318
		acetoin	4.33024
		3-hexanol	4.28612
		ethyl benzoate	4.15376
		nonanal	4.02141
		Phenol, 2,6-dimethoxy- (powder)	3.77141
		3,4,5-Trimethoxyphenol (powder)	3.58024
		Tetradecane	3.19788
		9-Octadecen-1-ol, (Z)-	3.03612
		E2-hexanal	2.88906
		9-Octadecenoic acid (Z)-, methyl ester	2.87435
		oleamide (DMSO)	2.68318
		4-​Ethylguaiacol	2.44788
		phenol	2.43318
		Acetovanillone (powder) (DMSO)	2.02141
		Salicylaldehyde (DMSO)	1.97729
		hexadecanamide (powder) (DMSO)	1.84494

## Sheet: Neuron D
			CO2	-0.252329
			Isopentyl alcohol	2.10061
			hexadecanamide (powder) (DMSO)	3.02708
			Salicylaldehyde (DMSO)	3.03398
			Acetovanillone (powder) (DMSO)	3.21826
			phenol	3.26238
			4-​Ethylguaiacol	3.64473
			E2-hexanal	3.67414
			9-Octadecenoic acid (Z)-, methyl ester	3.79179
			Oleic acid	4.05649
			9-Octadecen-1-ol, (Z)-	4.13002
			Tetradecane	4.17414
			3,4,5-Trimethoxyphenol (powder)	4.3212
			Phenol, 2,6-dimethoxy- (powder)	4.54179
			nonanal	4.88002
			2-hexanol	5.14473
			3-hexanol	5.39473
			2-hexanone	5.43885
			3-hexanone	5.5712
			2,3-Butanediol	5.60061
			citral	5.73296
			propyl acetate	5.77708
			Dimethyl disulphide	5.89473
			4-methylphenol	6.08591
			Isopentyl acetate	6.20355
			2-nonanone	6.23296
			2-methyl phenol	7.13002
			1-hexanol	7.95355
			Methyl salicylate	49
			2-nonanol	9.32483
			Isopentyl propionate	7.26238
			Hexyl acetate	6.3212
			6-methyl-5-helpten-2-one	6.21826
			methyl benzoate	6.08591
			acetone	5.95355
			Acetophenone	5.89473
			isopropyl benzoate	5.76238
			ethyl butanoate	5.67414
			2-butanone	5.5712
			benzyl butyrate	5.52708
			2 phenyalcohol	5.39473
			linalool	5.26238
			acetoin	5.01238
			Ethyl crotonate	4.8212
			ethyl benzoate	4.43885
			guiacol	4.27708
			1-octen-3-ol	4.13002
			pentyl acetate	4.11532
			geranyl acetate	3.92414
			geosmin	3.68885
			oleamide (DMSO)	3.67414
			2-heptanone	3.4302
			ethyl hexanoate	3.21826
			Ethyl-3-hydroxybutyrate	3.20355
			Methyl acetate	3.02968
			Ethyl lactate	2.80069
			Ethyl acetate	0.77795
