# Supplementary material for: Temperature-dependent modulation of odor-dependent behavior in three drosophilid fly species of differing thermal preference
Source: Commun Biol. 2023 Sep 4;6:905. doi: 10.1038/s42003-023-05280-5 (PMC10477191; doi:10.1038/s42003-023-05280-5)
Supplement: Supplementary file 3 — Supplementary Data 1 [file 42003_2023_5280_MOESM3_ESM.zip › data/Main figures data/Figure 2c data. D. virilis/virab10.xlsx]

## Sheet: Sheet1
My No.	Common name	r1	r2	r3	r4	r5	r6	r7	r8	r9	r10	r11	r12	r13	r14	r15	r16	r17	r18	r19	r20	r21	r22	r23	r24					A	B
2	Ethyl acetate	15	-12	8	0	-2	16	16	16	8	3	8	-2	3	8	20	9	19	-6	-12	12	40	4	-3	3	7.125	3.5625	1.7625		3.5625	1.7625
3	Ethyl lactate	32	-10	15	-13	16	38	4	32	-25	14	2	-3	1	9	40	53	46	6	4	-7	34	-2	-5	104	16.0417	8.02083	6.22083		8.02083	6.22083
4	Methyl salicylate	35	-1	11	3	-15	-5	-22	14	3	32	14	6	22	-10	15	12	-15	-8	2	10	33	2	-3	-5	5.41667	2.70833	0.908333		2.70833	0.908333
5	Methyl acetate	7	4	5	0	-1	-3	8	34	6	-11	47	12	13	-8	20	20	25	21	-21	-39	5	5	-9	10	6.25	3.125	1.325		3.125	1.325
6	Ethyl-3-hydroxybutyrate	122	121	92	102	106	92	107	102	86	138	119	87	118	83	159	11	86	62	51	55	131	133	159	63	99.375	49.6875	47.8875		1.45	99.375
7	ethyl hexanoate	28	5	19	46	11	-11	1	10	-6	-27	1	-20	-4	15	21	22	25	-20	-30	-15	53	8	2	0	5.58333	2.79167	0.991667		2.79167	0.991667
8	2-heptanone	19	3	3	9	3	-14	-2	3	24	-10	5	40	-3	32	9	7	44	0	8	3	-1	-2	-3	27	8.5	4.25	2.45		4.25	2.45
9	E2-hexanal	18	34	25	31	4	9	5	-25	15	12	7	29	5	-2	16	34	11	7	-9	5	60	3	1	7	12.5833	6.29167	4.49167		6.29167	4.49167
10	geosmin	13	31	4	9	5	-25	15	12	7	29	30	1	48	9	28	36	27	14	-15	-14	33	5	3	9	13.0833	6.54167	4.74167		6.54167	4.74167
11	geranyl acetate	122	93	137	111	126	109	115	156	138	131	158	131	174	128	174	127	101	150	144	101	154	109	168	152	133.708	66.8542	65.0542		133.708	5.45
12	pentyl acetate	18	24	4	1	0	6	15	3	6	-2	29	-3	32	1	7	13	18	-25	14	-2	29	-15	-1	2	7.25	3.625	1.825		3.625	1.825
13	1-octen-3-ol	12	30	32	33	28	-9	29	34	5	-2	56	8	44	-4	22	27	2	-12	19	16	14	-5	-3	7	15.9583	7.97917	6.17917		7.97917	6.17917
14	guiacol	23	43	32	15	23	-1	23	20	22	19	-5	10	4	62	10	9	10	-12	30	16	4	-22	8	0	14.2917	7.14583	5.34583		7.14583	5.34583
15	ethyl benzoate	12	13	47	15	20	-11	35	-7	2	15	18	17	-12	17	18	57	22	5	3	16	34	14	34	13	16.5417	8.27083	6.47083		8.27083	6.47083
16	Ethyl crotonate	16	19	46	11	-11	1	10	-6	-27	1	-20	-2	-8	23	14	-8	23	9	19	8	26	3	6	13	6.91667	3.45833	1.65833		3.45833	1.65833
17	acetoin	174	130	122	118	144	95	119	119	99	116	114	79	112	137	132	189	134	158	177	240	205	215	211	98	143.208	71.6042	69.8042		143.208	6.8
18	linalool	28	-14	41	20	-1	48	12	24	34	34	15	37	33	6	38	61	15	3	16	4	64	8	2	-3	21.875	10.9375	9.1375		10.9375	9.1375
19	2 phenyalcohol	10	4	14	21	-22	1	19	-11	1	-14	-12	9	0	-8	31	2	10	-3	16	-3	13	-2	-3	1	3.08333	1.54167	-0.258333		1.54167	-0.258333
20	benzyl butyrate	8	53	57	42	37	58	51	53	42	52	54	49	45	49	-1	107	48	11	17	10	34	3	1	0	36.6667	18.3333	16.5333		18.3333	16.5333
21	2-butanone	36	-20	0	7	14	-9	11	0	6	5	11	2	0	5	38	30	1	-1	4	7	39	8	9	19	9.25	4.625	2.825		4.625	2.825
22	ethyl butanoate	30	-30	8	-9	-15	-14	-7	4	-2	2	5	7	0	1	10	24	19	-7	-3	-1	15	7	17	13	3.08333	1.54167	-0.258333		1.54167	-0.258333
23	isopropyl benzoate	30	-15	3	5	-14	-9	21	-3	-5	-3	-9	-11	-8	-14	-2	2	16	-1	-7	-17	15	4	26	14	0.75	0.375	-1.425		0.375	-1.425
24	Dimethyl disulphide	7	-9	-6	8	28	-25	-12	-12	5	9	13	-14	6	-8	-3	64	31	4	-3	13	25	-3	4	14	5.66667	2.83333	1.03333		2.83333	1.03333
25	acetone	41	13	7	5	10	14	19	30	3	19	12	7	11	25	51	64	49	58	31	41	110	128	89	41	36.5833	18.2917	16.4917		36.5833	1.02
26	methyl benzoate	24	-14	-12	8	0	-2	16	16	16	8	3	8	-2	3	21	31	27	-14	41	20	41	-2	-5	8	10	5	3.2		5	3.2
27	6-methyl-5-helpten-2-one	23	13	-10	15	-13	16	38	4	32	-25	14	2	-3	1	9	106	5	4	14	21	47	2	-3	21	13.875	6.9375	5.1375		6.9375	5.1375
28	Hexyl acetate	15	1	-1	11	3	-15	-5	-22	14	3	32	14	6	22	17	15	19	53	57	42	16	5	-9	1	12.25	6.125	4.325		6.125	4.325
29	Isopentyl propionate	27	1	4	5	0	-1	-3	8	34	6	-11	47	12	13	19	71	1	-20	0	7	3	7	-11	13	9.66667	4.83333	3.03333		4.83333	3.03333
30	2-nonanol	25	-14	12	-16	-20	-12	-12	-15	-2	6	-15	-22	24	1	25	44	30	-30	8	-9	41	0	-8	-15	1.08333	0.541667	-1.25833		0.541667	-1.25833
31	Isopentyl alcohol	27	7	14	9	47	12	21	5	5	62	46	49	15	27	19	12	58	-15	3	5	44	1	-14	22	20.0417	10.0208	8.22083		10.0208	8.22083
32	1-hexanol	34	10	-2	9	2	11	10	6	0	13	-9	8	12	13	7	49	4	-9	-6	8	37	-1	21	82	12.875	6.4375	4.6375		6.4375	4.6375
33	2-methyl phenol	8	38	7	20	30	0	55	-4	19	17	8	18	36	17	36	33	56	-13	-7	5	36	14	-7	27	18.7083	9.35417	7.55417		9.35417	7.55417
34	2-nonanone	7	1	10	-2	26	17	22	2	33	14	5	7	14	6	21	14	9	-14	-12	8	20	-11	35	11	10.125	5.0625	3.2625		5.0625	3.2625
35	Isopentyl acetate	40	19	-7	4	-2	2	1	2	-3	1	9	0	2	0	30	5	21	13	-10	15	26	16	-13	-3	7	3.5	1.7		3.5	1.7
36	4-methylphenol	24	17	21	-3	-5	-3	-15	14	6	22	-10	0	7	0	44	7	-10	1	-1	11	25	-10	14	11	6.95833	3.47917	1.67917		3.47917	1.67917
37	Acetophenone	38	8	-12	-12	5	9	21	47	12	13	-8	-8	-11	-8	35	14	38	1	4	5	62	89	75	19	18.1667	9.08333	7.28333		9.08333	7.28333
39	propyl acetate	21	36	16	16	16	8	6	-11	47	12	13	-8	7	-11	38	6	26	7	14	9	40	2	23	23	14.8333	7.41667	5.61667		7.41667	5.61667
40	citral	18		38	4	32	-25	6	-15	-22	24	1	14	2	11	10	64	3	10	-2	9	43	9	37	19	12.6087	6.30435	4.50435		6.30435	4.50435
41	2,3-Butanediol	31	27	17	26	4	27	31	19	41	8	34	34	15	37	33	10	22	38	7	20	20	6	21	3	22.125	11.0625	9.2625		11.0625	9.2625
42	3-hexanone	34	-20	18	6	10	-1	-6	10	44	19	1	-14	-12	9	0	-11	5	1	10	-2	27	-9	-13	29	5.625	2.8125	1.0125		2.8125	1.0125
43	2-hexanone	18	51	87	64	43	3	5	1	8	9	2	2	4	49	45	35	-3	-1	48	12	0	-6	-7	6	19.7917	9.89583	8.09583		9.89583	8.09583
44	3-hexanol	40	-11	-6	10	4	16	-1	8	1	9	9	49	15	27	13	3	21	-22	1	19	21	8	5	33	11.3333	5.66667	3.86667		5.66667	3.86667
45	2-hexanol	28	-1	14	-11	16	-10	11	-33	5	-3	7	8	12	13	-1	16	9	37	58	51	8	28	-10	0	10.5	5.25	3.45		5.25	3.45
46	nonanal	8	21	-7	35	-13	14	-9	-2	8	-7	-6	18	36	17	26	4	-2	14	-9	11	59	-25	14	1	8.58333	4.29167	2.49167		4.29167	2.49167
47	Phenol, 2,6-dimethoxy- (powder)	25	-10	-12	3	-3	11	-1	-7	-17	-30	6	7	14	6	10	26	57	-15	-14	-7	15	45	47	20	7.33333	3.66667	1.86667		3.66667	1.86667
48	3,4,5-Trimethoxyphenol (powder)	18	12	-18	16	16	17	4	-3	13	27	7	42	52	54	49	45	24	-14	-9	21	-2	-8	2	-1	15.1667	7.58333	5.78333		7.58333	5.78333
49	Tetradecane	11	8	7	4	-3	10	7	-1	1	-15	13	6	5	11	2	0	30	28	-25	-12	15	-3	-7	17	4.54167	2.27083	0.470833		2.27083	0.470833
50	9-Octadecen-1-ol, (Z)-	15	9	17	26	4	0	8	-1	4	12	21	-2	2	5	7	0	3	-10	14	19	32	5	7	7	8.5	4.25	2.45		4.25	2.45
51	Oleic acid	5	-10	18	22	13	-4	-11	24	-12	18	20	-5	-3	-9	-11	-8	28	0	-2	16	30	-10	14	12	5.625	2.8125	1.0125		2.8125	1.0125
52	9-Octadecenoic acid (Z)-, methyl ester	1	-8	-11	33	14	12	-9	6	32	-3	21	3	19	12	7	10	4	-13	16	38	29	15	17	7	10.5	5.25	3.45		5.25	3.45
53	oleamide (DMSO)	9	14	-15	4	3	9	31	18	6	-3	12	16	8	3	8	60	26	3	-15	-5	15	13	1	-4	9.04167	4.52083	2.72083		4.52083	2.72083
54	4-​Ethylguaiacol	-1	13	4	48	18	-44	14	23	6	26	64	32	-25	14	2	10	18	0	-1	-3	44	-10	-1	2	10.5417	5.27083	3.47083		5.27083	3.47083
55	phenol	-4	-1	-12	10	1	8	8	32	6	-16	10	14	3	32	14		17	-20	-12	-12	40	15	11	3	6.3913	3.19565	1.39565		3.19565	1.39565
56	Acetovanillone (powder) (DMSO)	14	26	23	60	26	-15	35	44	26	24	61	34	6	-11	47		32	47	12	21	19	-13	3	24	23.6957	11.8478	10.0478		11.8478	10.0478
57	Salicylaldehyde (DMSO)	16	10	20	10	13	-10	3	7	20	4	13	-2	6	-15	-22		2	2	11	10	13	16	-15	22	5.82609	2.91304	1.11304		2.91304	1.11304
59	hexadecanamide (powder) (DMSO)	36	34	-14	52	5	2	-3	9	19	8	-25	3	6	6	62	13	42	26	17	22	35	4	-22	35	15.5	7.75	5.95		7.75	5.95
63	CO2	-1	1	-15	13	6	5	11	2	0	30	28	-25	-1	4	12	21	-2	2	5	7	0	3	-10	14	4.58333	2.29167	0.491667		2.29167	0.491667

## Sheet: Neuron A
				A
			isopropyl benzoate	0.375
			Ethyl-3-hydroxybutyrate	1.45
			2 phenyalcohol	1.54167
			CO2	2.29167
			ethyl hexanoate	2.79167
			3-hexanone	2.8125
			Salicylaldehyde (DMSO)	2.91304
			phenol	3.19565
			4-methylphenol	3.47917
			Phenol, 2,6-dimethoxy- (powder)	3.66667
			2-heptanone	4.25
			oleamide (DMSO)	4.52083
			Isopentyl propionate	4.83333
			2-nonanone	5.0625
			2-hexanol	5.25
			3-hexanol	5.66667
			E2-hexanal	6.29167
			1-hexanol	6.4375
			6-methyl-5-helpten-2-one	6.9375
			propyl acetate	7.41667
			hexadecanamide (powder) (DMSO)	7.75
			Ethyl lactate	8.02083
			Acetophenone	9.08333
			2-hexanone	9.89583
			linalool	10.9375
			Acetovanillone (powder) (DMSO)	11.8478
			acetone	36.5833
			acetoin	143.208
			geranyl acetate	133.708
			benzyl butyrate	18.3333
			2,3-Butanediol	11.0625
			Isopentyl alcohol	10.0208
			2-methyl phenol	9.35417
			ethyl benzoate	8.27083
			1-octen-3-ol	7.97917
			3,4,5-Trimethoxyphenol (powder)	7.58333
			guiacol	7.14583
			geosmin	6.54167
			citral	6.30435
			Hexyl acetate	6.125
			4-​Ethylguaiacol	5.27083
			9-Octadecenoic acid (Z)-, methyl ester	5.25
			methyl benzoate	5
			2-butanone	4.625
			nonanal	4.29167
			9-Octadecen-1-ol, (Z)-	4.25
			pentyl acetate	3.625
			Isopentyl acetate	3.5
			Ethyl crotonate	3.45833
			Methyl acetate	3.125
			Dimethyl disulphide	2.83333
			Oleic acid	2.8125
			Methyl salicylate	2.70833
			Tetradecane	2.27083
			ethyl butanoate	1.54167
			2-nonanol	0.541667

## Sheet: Neuron B
					B
				2-nonanol	-1.25833
				2 phenyalcohol	-0.258333
				CO2	0.491667
				ethyl hexanoate	0.991667
				3-hexanone	1.0125
				Dimethyl disulphide	1.03333
				Methyl acetate	1.325
				Ethyl crotonate	1.65833
				Isopentyl acetate	1.7
				pentyl acetate	1.825
				9-Octadecen-1-ol, (Z)-	2.45
				nonanal	2.49167
				2-butanone	2.825
				methyl benzoate	3.2
				9-Octadecenoic acid (Z)-, methyl ester	3.45
				4-​Ethylguaiacol	3.47083
				Hexyl acetate	4.325
				citral	4.50435
				geosmin	4.74167
				guiacol	5.34583
				propyl acetate	5.61667
				1-octen-3-ol	6.17917
				ethyl benzoate	6.47083
				Acetophenone	7.28333
				2-hexanone	8.09583
				linalool	9.1375
				Acetovanillone (powder) (DMSO)	10.0478
				Ethyl-3-hydroxybutyrate	99.375
				benzyl butyrate	16.5333
				2,3-Butanediol	9.2625
				Isopentyl alcohol	8.22083
				2-methyl phenol	7.55417
				acetoin	6.8
				Ethyl lactate	6.22083
				hexadecanamide (powder) (DMSO)	5.95
				3,4,5-Trimethoxyphenol (powder)	5.78333
				geranyl acetate	5.45
				6-methyl-5-helpten-2-one	5.1375
				1-hexanol	4.6375
				E2-hexanal	4.49167
				3-hexanol	3.86667
				2-hexanol	3.45
				2-nonanone	3.2625
				Isopentyl propionate	3.03333
				oleamide (DMSO)	2.72083
				2-heptanone	2.45
				Phenol, 2,6-dimethoxy- (powder)	1.86667
				Ethyl acetate	1.7625
				4-methylphenol	1.67917
				phenol	1.39565
				Salicylaldehyde (DMSO)	1.11304
				acetone	1.02
				Oleic acid	1.0125
				Methyl salicylate	0.908333
				Tetradecane	0.470833
				ethyl butanoate	-0.258333
				isopropyl benzoate	-1.425
