# Supplementary material for: Temperature-dependent modulation of odor-dependent behavior in three drosophilid fly species of differing thermal preference
Source: Commun Biol. 2023 Sep 4;6:905. doi: 10.1038/s42003-023-05280-5 (PMC10477191; doi:10.1038/s42003-023-05280-5)
Supplement: Supplementary file 3 — Supplementary Data 1 [file 42003_2023_5280_MOESM3_ESM.zip › data/Main figures data/Figure 2c data. D. virilis/virab11.xlsx]

## Sheet: Sheet1
	r1	r2	r3	r4	r5	r6	r7				A	B
Ethyl acetate	-10	14	14	15	-1	5	-15	3.14286			1.57143	0.781929
Ethyl lactate	-7	-14	4	4	-3	-11	-7	-4.85714			-2.42857	-3.21807
Methyl salicylate	8	2	6	10	2	24	27	11.2857			5.64286	4.85336
Methyl acetate	20	9	26	12	-23	26	14	12			6	5.2105
Ethyl-3-hydroxybutyrate	2	7	26	-2	-33	2	-10	-1.14286			-0.571429	-1.36093
ethyl hexanoate	9	1	17	21	3	16	5	10.2857			5.14286	4.35336
2-heptanone	37	1	8	30	-20	5	28	12.7143			6.35714	5.56764
E2-hexanal	3	10	5	0	-11	26	-3	4.28571			2.14286	1.35336
geosmin	-8	-11	33	14	12	-9	32	9			4.5	3.7105
geranyl acetate	12	3	4	3	8	21	-1	7.14286			3.57143	2.78193
pentyl acetate	9	4	3	23	14	31	51	19.2857			9.64286	8.85336
1-octen-3-ol	25	29	25	21	9	19	5	19			9.5	8.7105
guiacol	13	4	8	18	-44	14	6	2.71429			1.35714	0.567643
ethyl benzoate	14	23	37	19	45	58	19	30.7143			30.7143	2.589
Ethyl crotonate	8	21	-1	17	19	-10	6	8.57143			4.28571	3.49621
acetoin	14	31	1	-3	16	5	27	13			6.5	5.7105
linalool	9	19	5	15	4	8	4	9.14286			4.57143	3.78193
2 phenyalcohol	-44	14	6	26	2	-3	12	1.85714			0.928571	0.139071
benzyl butyrate	11	19	11	12	26	0	0	11.2857			5.64286	4.85336
2-butanone	-7	-12	-16	11	11	0	0	-1.85714			-0.928571	-1.71807
ethyl butanoate	9	-9	11	1	-4	0	0	1.14286			0.571429	-0.218071
isopropyl benzoate	39	64	65	61	37	56	56	54			1.58	54
Dimethyl disulphide	13	7	17	0	7	-3	20	8.71429			4.35714	3.56764
acetone	11	-9	-16	-10	27	10	-2	1.57143			0.785714	-0.00378571
methyl benzoate	28	19	16	16	17	15	7	16.8571			8.42857	7.63907
6-methyl-5-helpten-2-one	2	10	-21	33	11	-7	39	9.57143			4.78571	3.99621
Hexyl acetate	24	13	5	13	-20	7	7	7			3.5	2.7105
Isopentyl propionate	11	16	7	9	4	39	25	15.8571			7.92857	7.13907
2-nonanol	29	13	12	6	29	20	28	19.5714			9.78571	8.99621
Isopentyl alcohol	25	15	18	18	23	5	21	17.8571			8.92857	8.13907
1-hexanol	20	1	4	5	0	-1	-3	3.71429			1.85714	1.06764
2-methyl phenol	1	23	-2	12	9	16	6	9.28571			4.64286	3.85336
2-nonanone	7	38	4	4	6	5	7	10.1429			5.07143	4.28193
Isopentyl acetate	26	2	11	29	9	13	5	13.5714			6.78571	5.99621
4-methylphenol	39	7	14	9	7	12	21	15.5714			7.78571	6.99621
Acetophenone	11	-3	13	-1	15	13	4	7.42857			3.71429	2.92479
propyl acetate	-7	11	14	1	10	-3	-14	1.71429			0.857143	0.0676429
citral	9	24	6	29	19	32	12	18.7143			9.35714	8.56764
2,3-Butanediol	6	3	2	-2	5	13	6	4.71429			2.35714	1.56764
3-hexanone	2	2	14	15	4	-7	2	4.57143			2.28571	1.49621
2-hexanone	-17	-12	4	10	-3	11	16	1.28571			0.642857	-0.146643
3-hexanol	16	1	18	8	2	17	16	11.1429			5.57143	4.78193
2-hexanol	-9	9	17	1	4	5	11	5.42857			2.71429	1.92479
nonanal	-5	2	-14	7	23	25	27	9.28571			4.64286	3.85336
Phenol, 2,6-dimethoxy-	12	19	39	-33	-9	-8	9	4.14286			2.07143	1.28193
3,4,5-Trimethoxyphenol	-16	15	8	21	-22	17	-6	2.42857			1.21429	0.424786
Tetradecane	3	22	2	6	8	20	31	13.1429			6.57143	5.78193
9-Octadecen-1-ol, (Z)-	8	34	6	-11	7	12	13	9.85714			4.92857	4.13907
Oleic acid	6	2	8	3	2	9	3	4.71429			2.35714	1.56764
9-Octadecenoic acid (Z)-, methyl ester	33	-2	13	20	8	5	20	13.8571			6.92857	6.13907
oleamide	-9	17	33	3	20	17	32	16.1429			8.07143	7.28193
4-​Ethylguaiacol	5	5	2	6	9	15	27	9.85714			4.92857	4.13907
phenol	10	10	27	3	16	10	5	11.5714			5.78571	4.99621
Acetovanillone	-13	5	-9	23	7	-6	23	4.28571			2.14286	1.35336
Salicylaldehyde	-7	1	17	4	22	25	7	9.85714			4.92857	4.13907
hexadecanamide	-2	8	11	15	1	2	-3	4.57143			2.28571	1.49621
CO2	-22	24	0	0	0	0	0	0.285714			0.142857	-0.646643

## Sheet: Neuron A
							A
						2-butanone	-0.928571
						CO2	0.142857
						2-hexanone	0.642857
						propyl acetate	0.857143
						3,4,5-Trimethoxyphenol	1.21429
						Ethyl acetate	1.57143
						1-hexanol	1.85714
						Acetovanillone	2.14286
						hexadecanamide	2.28571
						Oleic acid	2.35714
						2-hexanol	2.71429
						geranyl acetate	3.57143
						Ethyl crotonate	4.28571
						geosmin	4.5
						nonanal	4.64286
						6-methyl-5-helpten-2-one	4.78571
						4-​Ethylguaiacol	4.92857
						2-nonanone	5.07143
						3-hexanol	5.57143
						Methyl salicylate	5.64286
						Methyl acetate	6
						acetoin	6.5
						Isopentyl acetate	6.78571
						4-methylphenol	7.78571
						oleamide	8.07143
						Isopentyl alcohol	8.92857
						1-octen-3-ol	9.5
						2-nonanol	9.78571
						ethyl benzoate	30.7143
						pentyl acetate	9.64286
						citral	9.35714
						methyl benzoate	8.42857
						Isopentyl propionate	7.92857
						9-Octadecenoic acid (Z)-, methyl ester	6.92857
						Tetradecane	6.57143
						2-heptanone	6.35714
						phenol	5.78571
						benzyl butyrate	5.64286
						ethyl hexanoate	5.14286
						9-Octadecen-1-ol, (Z)-	4.92857
						Salicylaldehyde	4.92857
						2-methyl phenol	4.64286
						linalool	4.57143
						Dimethyl disulphide	4.35714
						Acetophenone	3.71429
						Hexyl acetate	3.5
						2,3-Butanediol	2.35714
						3-hexanone	2.28571
						E2-hexanal	2.14286
						Phenol, 2,6-dimethoxy-	2.07143
						isopropyl benzoate	1.58
						guiacol	1.35714
						2 phenyalcohol	0.928571
						acetone	0.785714
						ethyl butanoate	0.571429
						Ethyl-3-hydroxybutyrate	-0.571429
						Ethyl lactate	-2.42857

## Sheet: Neuron B
						B
					Ethyl lactate	-3.21807
					Ethyl-3-hydroxybutyrate	-1.36093
					ethyl butanoate	-0.218071
					acetone	-0.00378571
					2 phenyalcohol	0.139071
					guiacol	0.567643
					1-hexanol	1.06764
					E2-hexanal	1.35336
					3-hexanone	1.49621
					2,3-Butanediol	1.56764
					ethyl benzoate	2.589
					geranyl acetate	2.78193
					Ethyl crotonate	3.49621
					geosmin	3.7105
					nonanal	3.85336
					6-methyl-5-helpten-2-one	3.99621
					4-​Ethylguaiacol	4.13907
					2-nonanone	4.28193
					3-hexanol	4.78193
					Methyl salicylate	4.85336
					Methyl acetate	5.2105
					acetoin	5.7105
					Isopentyl acetate	5.99621
					4-methylphenol	6.99621
					oleamide	7.28193
					Isopentyl alcohol	8.13907
					1-octen-3-ol	8.7105
					2-nonanol	8.99621
					isopropyl benzoate	54
					pentyl acetate	8.85336
					citral	8.56764
					methyl benzoate	7.63907
					Isopentyl propionate	7.13907
					9-Octadecenoic acid (Z)-, methyl ester	6.13907
					Tetradecane	5.78193
					2-heptanone	5.56764
					phenol	4.99621
					benzyl butyrate	4.85336
					ethyl hexanoate	4.35336
					9-Octadecen-1-ol, (Z)-	4.13907
					Salicylaldehyde	4.13907
					2-methyl phenol	3.85336
					linalool	3.78193
					Dimethyl disulphide	3.56764
					Acetophenone	2.92479
					Hexyl acetate	2.7105
					2-hexanol	1.92479
					Oleic acid	1.56764
					hexadecanamide	1.49621
					Acetovanillone	1.35336
					Phenol, 2,6-dimethoxy-	1.28193
					Ethyl acetate	0.781929
					3,4,5-Trimethoxyphenol	0.424786
					propyl acetate	0.0676429
					2-hexanone	-0.146643
					CO2	-0.646643
					2-butanone	-1.71807
