# Supplementary material for: Temperature-dependent modulation of odor-dependent behavior in three drosophilid fly species of differing thermal preference
Source: Commun Biol. 2023 Sep 4;6:905. doi: 10.1038/s42003-023-05280-5 (PMC10477191; doi:10.1038/s42003-023-05280-5)
Supplement: Supplementary file 3 — Supplementary Data 1 [file 42003_2023_5280_MOESM3_ESM.zip › data/Main figures data/Figure 2c data. D. virilis/virab2.xlsx]

## Sheet: Sheet1
My No.	Common name	r1	r2	r3	r4	r5	r6	r7	r8	r9	r10	r11	mean				A	B
2	Ethyl acetate	59	46	77	53	40	54	94	91	88	48	65	32.5				65	5.23
3	Ethyl lactate	-1	1	5	4	3	-1	22	10	23	29	9.5	4.75				4.75	1.238
4	Methyl salicylate	-17	-4	-1	-10	2	5	6	1	20	10	1.2	0.6				0.6	2.38
5	Methyl acetate	10	41	62	40	20	32	31	45	90	76	44.7	22.35				44.7	3.2
6	Ethyl-3-hydroxybutyrate	10	5	8	7	9	23	30	10	54	35	19.1	9.55				9.55	4.5
7	ethyl hexanoate	6	7	21	20	22	15	22	-2	11	5	12.7	6.35				6.35	1.8
8	2-heptanone	-3	0	-7	-8	-6	5	12	3	5	-5	-0.4	-0.2				-0.2	3.36
9	E2-hexanal	9	6	2	1	3	-1	6	10	24	1	6.1	3.05				3.05	1.8
10	geosmin	8	0	0	-1	1	-5	2	5	18	2	3	1.5				1.5	3.28
11	geranyl acetate	-1	-1	1	0	2	12	19	6	18	16	7.2	3.6				3.6	0.55
12	pentyl acetate	-1	-1	2	1	3	7	14	7	20	15	6.7	3.35				3.35	2.84
13	1-octen-3-ol	0	1	8	7	9	1	8	0	22	6	6.2	3.1				3.1	1.46
14	guiacol	8	-3	0	-1	1	3	10	1	-3	-4	1.2	0.6				0.6	3.21
15	ethyl benzoate	6	3	0	-1	1	38	45	30	25	2	14.9	7.45				7.45	5.8
16	Ethyl crotonate	36	22	39	33	50	48	72	84	84	57	52.5	26.25				6.25	52.5
17	acetoin	12	-1	2	3	5	-2	9	4	43	10	8.5	4.25				4.25	4.28
18	linalool	2	1	17	18	10	5	6	3	20	12	9.4	4.7				4.7	3.18
19	2 phenyalcohol	6	-5	7	8	0	1	24	2	33	20	9.6	4.8				4.8	4.9
20	benzyl butyrate	64	11	32	53	61	55	69	61	132	50	58.8	29.4				58.8	1.8
21	2-butanone	16	-5	0	1	2	4	8	6	37	16	8.5	4.25				4.25	2.8
22	ethyl butanoate	70	22	59	63	53	66	100	88	115	83	71.9	35.95				3.18	71.9
23	isopropyl benzoate	21	27	27	46	25	39	55	77	87	52	45.6	22.8				1.45	45.6
24	Dimethyl disulphide	5	2	8	1	2	6	6	4	1	9	4.4	2.2				2.2	2.28
25	acetone	67	29	40	76	42	46	41	29	108	59	53.7	26.85				53.7	1.37
26	methyl benzoate	13	4	14	12	16	14	40	28	37	34	21.2	10.6				10.6	5.36
27	6-methyl-5-helpten-2-one	13	9	2	0	4	2	33	21	44	0	12.8	6.4				6.4	3.1
28	Hexyl acetate	-4	2	-5	-7	-3	-5	12	0	24	3	1.7	0.85				0.85	4.45
29	Isopentyl propionate	13	-1	13	11	15	13	17	5	36	23	14.5	7.25				7.25	1.05
30	2-nonanol	3	-6	0	-2	2	0	1	-11	21	10	1.8	0.9				0.9	3.25
31	Isopentyl alcohol	10	-4	7	5	9	7	20	8	10	22	9.4	4.7				4.7	0.25
32	1-hexanol	1	2	-5	-7	-3	-5	-3	-15	14	-4	-2.5	-1.25				-1.25	1.185
33	2-methyl phenol	8	3	5	3	7	5	0	-12	-6	12	2.5	1.25				1.25	2.18
34	2-nonanone	-1	-5	1	-1	3	1	9	-3	11	1	1.6	0.8				0.8	4.5
35	Isopentyl acetate	6	-2	3	1	5	3	1	-11	18	3	2.7	1.35				1.35	9.8
36	4-methylphenol	-6	1	-1	-3	1	-1	2	-10	7	-8	-1.8	-0.9				-0.9	7.8
37	Acetophenone	14	6	24	22	26	24	19	7	28	28	19.8	9.9				9.9	4.5
39	propyl acetate	11	6	15	10	14	12	67	9	92	43	27.9	13.95				17.95	1.2
40	citral	-4	2	6	9	13	11	19	1	4	-4	5.7	2.85				2.85	3.36
41	2,3-Butanediol	-13	-3	-1	2	6	4	-5	4	12	-1	0.5	0.25				0.25	4.65
42	3-hexanone	20	3	7	10	14	12	27	28	63	3	18.7	9.35				9.35	2.3
43	2-hexanone	17	8	-1	2	6	4	12	7	16	4	7.5	3.75				3.75	1.2
44	3-hexanol	6	4	0	3	7	5	4	-1	22	-4	4.6	2.3				2.3	3.02
45	2-hexanol	7	5	7	10	14	12	7	2	1	-2	6.3	3.15				3.15	3.45
46	nonanal	14	12	-12	-9	-5	-7	7	2	21	-4	1.9	0.95				0.95	5.5
47	Phenol, 2,6-dimethoxy- (powder)	-5	-7	-4	-1	3	1	15	10	13	2	2.7	1.35				1.35	1.45
48	3,4,5-Trimethoxyphenol (powder)	3	1	6	9	13	11	11	6	19	11	9	4.5				4.5	2.6
49	Tetradecane	13	11	19	22	26	24	-4	-9	18	9	12.9	6.45				6.45	3.36
50	9-Octadecen-1-ol, (Z)-	26	24	3	6	10	8	-13	-18	32	5	8.3	4.15				4.15	2.48
51	Oleic acid	10	8	3	6	10	8	20	15	29	21	13	6.5				6.5	1.8
52	9-Octadecenoic acid (Z)-, methyl ester	4	2	5	8	12	10	17	12	10	16	9.6	4.8				4.8	4.8
53	oleamide (DMSO)	5	9	7	1	5	3	20	15	27	31	12.3	6.15				6.15	3.2
54	4-​Ethylguaiacol	-7	-3	-5	5	9	7	6	1	6	17	3.6	1.8				1.8	1.5
55	phenol	3	7	5	3	7	5	10	5	17	15	7.7	3.85				3.85	0.568
56	Acetovanillone (powder) (DMSO)	-1	3	1	7	11	9	20	15	29	23	11.7	5.85				5.85	1.236
57	Salicylaldehyde (DMSO)	1	5	3	7	11	9	11	6	6	2	6.1	3.05				3.05	2.58
59	hexadecanamide (powder) (DMSO)	-5	-2	8	11	15	13	30	25	25	11	13.1	6.55				6.55	3.2
	CO2	1	-3	8	6	-11	47	12	13	-8	7	7.2	3.6				3.6	1.2

## Sheet: Neuron A
			1-hexanol	-1.25
			2-heptanone	-0.2
			guiacol	0.6
			2-nonanone	0.8
			2-nonanol	0.9
			2-methyl phenol	1.25
			Isopentyl acetate	1.35
			geosmin	1.5
			Dimethyl disulphide	2.2
			citral	2.85
			E2-hexanal	3.05
			2-hexanol	3.15
			pentyl acetate	3.35
			geranyl acetate	3.6
			phenol	3.85
			2-butanone	4.25
			3,4,5-Trimethoxyphenol (powder)	4.5
			linalool	4.7
			9-Octadecenoic acid (Z)-, methyl ester	4.8
			Acetovanillone (powder) (DMSO)	5.85
			Ethyl crotonate	6.25
			6-methyl-5-helpten-2-one	6.4
			Oleic acid	6.5
			Isopentyl propionate	7.25
			3-hexanone	9.35
			Acetophenone	9.9
			propyl acetate	17.95
			acetone	53.7
			Ethyl acetate	65
			benzyl butyrate	58.8
			Methyl acetate	44.7
			methyl benzoate	10.6
			Ethyl-3-hydroxybutyrate	9.55
			ethyl benzoate	7.45
			hexadecanamide (powder) (DMSO)	6.55
			Tetradecane	6.45
			ethyl hexanoate	6.35
			oleamide (DMSO)	6.15
			2 phenyalcohol	4.8
			Ethyl lactate	4.75
			Isopentyl alcohol	4.7
			acetoin	4.25
			9-Octadecen-1-ol, (Z)-	4.15
			2-hexanone	3.75
			CO2	3.6
			ethyl butanoate	3.18
			1-octen-3-ol	3.1
			Salicylaldehyde (DMSO)	3.05
			3-hexanol	2.3
			4-​Ethylguaiacol	1.8
			isopropyl benzoate	1.45
			Phenol, 2,6-dimethoxy- (powder)	1.35
			nonanal	0.95
			Hexyl acetate	0.85
			Methyl salicylate	0.6
			2,3-Butanediol	0.25
			4-methylphenol	-0.9

## Sheet: Neuron B
					Isopentyl alcohol	0.25
					phenol	0.568
					1-hexanol	1.185
					2-hexanone	1.2
					Acetovanillone (powder) (DMSO)	1.236
					acetone	1.37
					1-octen-3-ol	1.46
					Oleic acid	1.8
					E2-hexanal	1.8
					2-methyl phenol	2.18
					3-hexanone	2.3
					9-Octadecen-1-ol, (Z)-	2.48
					3,4,5-Trimethoxyphenol (powder)	2.6
					pentyl acetate	2.84
					6-methyl-5-helpten-2-one	3.1
					hexadecanamide (powder) (DMSO)	3.2
					Methyl acetate	3.2
					2-nonanol	3.25
					Tetradecane	3.36
					2-heptanone	3.36
					acetoin	4.28
					Acetophenone	4.5
					Ethyl-3-hydroxybutyrate	4.5
					9-Octadecenoic acid (Z)-, methyl ester	4.8
					Ethyl acetate	5.23
					nonanal	5.5
					4-methylphenol	7.8
					isopropyl benzoate	45.6
					ethyl butanoate	71.9
					Ethyl crotonate	52.5
					Isopentyl acetate	9.8
					ethyl benzoate	5.8
					methyl benzoate	5.36
					2 phenyalcohol	4.9
					2,3-Butanediol	4.65
					2-nonanone	4.5
					Hexyl acetate	4.45
					2-hexanol	3.45
					citral	3.36
					geosmin	3.28
					guiacol	3.21
					oleamide (DMSO)	3.2
					linalool	3.18
					3-hexanol	3.02
					2-butanone	2.8
					Salicylaldehyde (DMSO)	2.58
					Methyl salicylate	2.38
					Dimethyl disulphide	2.28
					ethyl hexanoate	1.8
					benzyl butyrate	1.8
					4-​Ethylguaiacol	1.5
					Phenol, 2,6-dimethoxy- (powder)	1.45
					Ethyl lactate	1.238
					propyl acetate	1.2
					CO2	1.2
					Isopentyl propionate	1.05
					geranyl acetate	0.55
