# Supplementary material for: Temperature-dependent modulation of odor-dependent behavior in three drosophilid fly species of differing thermal preference
Source: Commun Biol. 2023 Sep 4;6:905. doi: 10.1038/s42003-023-05280-5 (PMC10477191; doi:10.1038/s42003-023-05280-5)
Supplement: Supplementary file 3 — Supplementary Data 1 [file 42003_2023_5280_MOESM3_ESM.zip › data/Main figures data/Figure 2c data. D. virilis/virab3.xlsx]

## Sheet: Data
My No.	Common name	r1	r2	r3	r4	r5	r6	r7	r8	r9	r10	r11	r12				A	B
2	Ethyl acetate	37	25	10	6	9	3	15	10	71	7	5	13	17.5833			8.79167	7.30867
3	Ethyl lactate	103	134	124	156	140	139	144	123	156	162	243	243	155.583			5.39	155.583
4	Methyl salicylate	28	10	7	3	7	8	-2	-7	47	70	15	10	16.3333			8.16667	6.68367
5	Methyl acetate	0	2	8	-5	-3	4	6	17	5	15	-3	20	5.5			2.75	1.267
6	Ethyl-3-hydroxybutyrate	135	215	218	198	211	207	207	203	133	107	97	74	167.083			5.18	167.083
7	ethyl hexanoate	102	156	171	156	170	164	171	158	141	111	165	166	152.583			152.583	4.13
8	2-heptanone	35	32	27	28	18	23	18	10	23	67	59	80	35			35	2.58
9	E2-hexanal	33	30	25	26	16	21	16	6	51	18	7	10	21.5833			10.7917	9.30867
10	geosmin	43	40	35	36	26	31	26	3	83	99	12	13	37.25			18.625	17.142
11	geranyl acetate	-1	-4	-9	-8	-18	-13	-18	18	71	41	6	-8	4.75			2.375	0.892
12	pentyl acetate	122	145	126	124	125	123	106	103	134	107	144	96	121.25			121.25	9.142
13	1-octen-3-ol	32	25	26	16	18	8	-5	-3	49	51	4	18	19.9167			9.95833	8.47533
14	guiacol	24	16	21	16	10	7	8	-2	15	25	20	-3	13.0833			6.54167	5.05867
15	ethyl benzoate	48	26	31	26	23	0	2	8	46	34	17	-22	19.9167			9.95833	8.47533
16	Ethyl crotonate	54	62	101	66	61	67	37	59	63	38	30	4	53.5			53.5	3.258
17	acetoin	151	273	139	267	241	291	136	253	255	236	241	234	226.417			226.417	1.482
18	linalool	76	83	111	95	100	99	110	78	79	129	109	95	97			97	8.5
19	2 phenyalcohol	36	33	30	32	33	23	28	26	37	59	54	56	37.25			18.625	17.142
20	benzyl butyrate	36	33	30	32	33	23	28	26	59	31	26	28	32.0833			16.0417	14.5587
21	2-butanone	12	9	6	8	9	-1	4	2	35	44	39	41	17.3333			8.66667	7.18367
22	ethyl butanoate	49	46	43	45	46	36	41	39	42	17	12	14	35.8333			17.9167	16.4337
23	isopropyl benzoate	39	36	33	35	36	26	31	29	36	30	25	27	31.9167			15.9583	14.4753
24	Dimethyl disulphide	42	39	36	38	39	29	34	32	62	38	33	35	38.0833			19.0417	17.5587
25	acetone	90	98	114	114	92	112	112	62	92	95	62	63	92.1667			92.1667	6.08333
26	methyl benzoate	24	6	9	21	20	41	2	3	23	47	30	5	19.25			9.625	8.142
27	6-methyl-5-helpten-2-one	36	19	22	16	-7	12	-8	5	20	20	-10	12	11.4167			5.70833	4.22533
28	Hexyl acetate	65	3	6	10	10	10	15	3	139	116	90	120	48.9167			48.9167	2.854
29	Isopentyl propionate	59	3	6	7	-20	3	3	6	57	73	63	64	27			13.5	12.017
30	2-nonanol	36	5	8	8	-30	18	5	5	51	20	10	11	12.25			6.125	4.642
31	Isopentyl alcohol	21	7	1	-2	20	12	3	2	35	18	8	9	11.1667			5.58333	4.10033
32	1-hexanol	31	18	20	15	4	15	13	10	43	44	34	35	23.5			11.75	10.267
33	2-methyl phenol	15	3	4	17	14	13	20	25	77	53	43	44	27.3333			13.6667	12.1837
34	2-nonanone	39	15	-8	8	-6	10	17	-13	-4	12	2	3	6.25			3.125	1.642
35	Isopentyl acetate	4	10	13	18	8	11	18	11	120	61	42	40	29.6667			14.8333	13.3503
36	4-methylphenol	36	11	20	25	15	18	25	18	29	21	18	9	20.4167			10.2083	8.72533
37	Acetophenone	54	-4	8	13	3	6	13	6	87	54	51	42	27.75			13.875	12.392
39	propyl acetate	56	10	7	12	2	5	12	5	64	67	64	55	29.9167			14.9583	13.4753
40	citral	36	15	0	5	-5	-2	5	-2	72	34	31	22	17.5833			8.79167	7.30867
41	2,3-Butanediol	77	97	69	67	79	87	53	134	42	41	38	29	67.75			67.75	3.1458
42	3-hexanone	25	-1	2	6	14	36	31	21	36	46	43	34	24.4167			12.2083	10.7253
43	2-hexanone	42	0	3	7	15	11	6	-4	37	57	54	45	22.75			11.375	9.892
44	3-hexanol	14	7	10	14	22	20	15	5	46	53	50	41	24.75			12.375	10.892
45	2-hexanol	77	-12	-9	-5	3	25	20	10	17	8	5	-4	11.25			5.625	4.142
46	nonanal	21	-4	-1	3	11	15	10	0	22	24	21	12	11.1667			5.58333	4.10033
47	Phenol, 2,6-dimethoxy- (powder)	50	6	9	13	21	18	13	3	79	76	73	64	35.4167			17.7083	16.2253
48	3,4,5-Trimethoxyphenol (powder)	33	19	22	26	34	25	20	10	93	65	68	87	41.8333			20.9167	19.4337
49	Tetradecane	22	3	6	10	18	18	13	3	12	34	10	12	13.4167			6.70833	5.22533
50	9-Octadecen-1-ol, (Z)-	28	3	6	10	18	3	-2	-12	15	25	18	20	11			5.5	4.017
51	Oleic acid	55	5	8	12	20	4	-1	-11	102	82	3	4	23.5833			11.7917	10.3087
52	9-Octadecenoic acid (Z)-, methyl ester	9	7	1	5	13	17	12	2	51	21	-2	-1	11.25			5.625	4.142
53	oleamide (DMSO)	9	13	21	9	17	14	9	-1	98	-19	13	20	16.9167			8.45833	6.97533
54	4-​Ethylguaiacol	22	26	34	7	15	13	8	-2	125	32	8	15	25.25			12.625	11.142
55	phenol	6	10	2	11	19	20	15	5	78	39	-2	5	17.3333			8.66667	7.18367
56	Acetovanillone (powder) (DMSO)	6	8	18	11	19	25	20	10	126	69	34	2	29			14.5	13.017
57	Salicylaldehyde (DMSO)	33	5	8	12	20	9	14	4	7	14	7	11	12			6	4.517
59	hexadecanamide (powder) (DMSO)	20	-5	7	-10	8	33	3	6	74	55	11	14	18			9	7.517
59	CO2	-9	6	32	-3	21	3	20	29	11	40	-7	4	12.25			6.125	4.642

## Sheet: Neuron A
			geranyl acetate	2.375
			2-nonanone	3.125
			Ethyl lactate	5.39
			nonanal	5.58333
			9-Octadecenoic acid (Z)-, methyl ester	5.625
			6-methyl-5-helpten-2-one	5.70833
			CO2	6.125
			guiacol	6.54167
			Methyl salicylate	8.16667
			phenol	8.66667
			citral	8.79167
			hexadecanamide (powder) (DMSO)	9
			ethyl benzoate	9.95833
			4-methylphenol	10.2083
			2-hexanone	11.375
			Oleic acid	11.7917
			3-hexanol	12.375
			Isopentyl propionate	13.5
			Acetophenone	13.875
			Isopentyl acetate	14.8333
			isopropyl benzoate	15.9583
			Phenol, 2,6-dimethoxy- (powder)	17.7083
			2 phenyalcohol	18.625
			Dimethyl disulphide	19.0417
			2-heptanone	35
			Ethyl crotonate	53.5
			acetone	92.1667
			pentyl acetate	121.25
			acetoin	226.417
			ethyl hexanoate	152.583
			linalool	97
			2,3-Butanediol	67.75
			Hexyl acetate	48.9167
			3,4,5-Trimethoxyphenol (powder)	20.9167
			geosmin	18.625
			ethyl butanoate	17.9167
			benzyl butyrate	16.0417
			propyl acetate	14.9583
			Acetovanillone (powder) (DMSO)	14.5
			2-methyl phenol	13.6667
			4-​Ethylguaiacol	12.625
			3-hexanone	12.2083
			1-hexanol	11.75
			E2-hexanal	10.7917
			1-octen-3-ol	9.95833
			methyl benzoate	9.625
			Ethyl acetate	8.79167
			2-butanone	8.66667
			oleamide (DMSO)	8.45833
			Tetradecane	6.70833
			2-nonanol	6.125
			Salicylaldehyde (DMSO)	6
			2-hexanol	5.625
			Isopentyl alcohol	5.58333
			9-Octadecen-1-ol, (Z)-	5.5
			Ethyl-3-hydroxybutyrate	5.18
			Methyl acetate	2.75

## Sheet: Neuron B
						B
					geranyl acetate	0.892
					acetoin	1.482
					2-heptanone	2.58
					2,3-Butanediol	3.1458
					9-Octadecen-1-ol, (Z)-	4.017
					Isopentyl alcohol	4.10033
					9-Octadecenoic acid (Z)-, methyl ester	4.142
					6-methyl-5-helpten-2-one	4.22533
					CO2	4.642
					Tetradecane	5.22533
					Methyl salicylate	6.68367
					phenol	7.18367
					citral	7.30867
					hexadecanamide (powder) (DMSO)	7.517
					ethyl benzoate	8.47533
					linalool	8.5
					pentyl acetate	9.142
					2-hexanone	9.892
					Oleic acid	10.3087
					3-hexanol	10.892
					Isopentyl propionate	12.017
					Acetophenone	12.392
					Isopentyl acetate	13.3503
					isopropyl benzoate	14.4753
					Phenol, 2,6-dimethoxy- (powder)	16.2253
					2 phenyalcohol	17.142
					Dimethyl disulphide	17.5587
					Ethyl lactate	155.583
					Ethyl-3-hydroxybutyrate	167.083
					3,4,5-Trimethoxyphenol (powder)	19.4337
					geosmin	17.142
					ethyl butanoate	16.4337
					benzyl butyrate	14.5587
					propyl acetate	13.4753
					Acetovanillone (powder) (DMSO)	13.017
					2-methyl phenol	12.1837
					4-​Ethylguaiacol	11.142
					3-hexanone	10.7253
					1-hexanol	10.267
					E2-hexanal	9.30867
					4-methylphenol	8.72533
					1-octen-3-ol	8.47533
					methyl benzoate	8.142
					Ethyl acetate	7.30867
					2-butanone	7.18367
					oleamide (DMSO)	6.97533
					acetone	6.08333
					guiacol	5.05867
					2-nonanol	4.642
					Salicylaldehyde (DMSO)	4.517
					2-hexanol	4.142
					ethyl hexanoate	4.13
					nonanal	4.10033
					Ethyl crotonate	3.258
					Hexyl acetate	2.854
					2-nonanone	1.642
					Methyl acetate	1.267
