# Supplementary material for: Temperature-dependent modulation of odor-dependent behavior in three drosophilid fly species of differing thermal preference
Source: Commun Biol. 2023 Sep 4;6:905. doi: 10.1038/s42003-023-05280-5 (PMC10477191; doi:10.1038/s42003-023-05280-5)
Supplement: Supplementary file 3 — Supplementary Data 1 [file 42003_2023_5280_MOESM3_ESM.zip › data/Main figures data/Figure 2c data. D. virilis/virab4.xlsx]

## Sheet: Sheet1
My No.	Common name	r1	r2	r3	r4	r5	r6	r7	r8	r9	r10	r11	r12	r13	r14	r15	r16	r17	r18	r19					A	B
2	Ethyl acetate	7	26	20	-14	-3	-24	31	13	-12	-7	50	26	-2	43	7	30	32	13	21	13.5263	6.76316	5.73816		6.76316	5.73816
3	Ethyl lactate	-11	31	29	27	30	21	-9	25	30	17	17	4	33	-7	4	5	52	-12	9	15.5263	7.76316	6.73816		7.76316	6.73816
4	Methyl salicylate	33	11	11	4	8	40	35	3	24	26	-2	44	47	-4	0	20	17	-7	12	16.9474	8.47368	7.44868		8.47368	7.44868
5	Methyl acetate	39	-6	40	30	25	-1	26	20	22	31	4	27	23	-9	8	-1	-6	50	2	17.0526	8.52632	7.50132		8.52632	7.50132
6	Ethyl-3-hydroxybutyrate	15	10	14	30	21	11	-12	-8	-9	11	10	-5	33	-12	21	16	14	-9	-1	7.89474	3.94737	2.92237		3.94737	2.92237
7	ethyl hexanoate	14	3	-9	11	-12	-8	-9	11	11	21	40	-2	-7	-1	-2	28	-10	25	-11	4.89474	2.44737	1.42237		2.44737	1.42237
8	2-heptanone	11	-2	3	10	4	-12	28	-6	40	40	-10	9	24	3	-6	24	40	-10	3	10.1579	5.07895	4.05395		5.07895	4.05395
9	E2-hexanal	77	79	36	75	98	16	30	33	19	19	47	69	47	15	30	41	50	51	49	46.3684	23.1842	22.1592		46.3684	3.423
10	geosmin	104	120	103	133	99	109	103	80	141	71	108	75	119	84	104	86	80	83	135	101.947	50.9737	49.9487		1.458	101.947
11	geranyl acetate	28	-12	5	22	1	17	9	-8	-5	-1	3	16	54	21	40	-2	-7	-6	24	10.4737	5.23684	4.21184		5.23684	4.21184
12	pentyl acetate	-8	-7	30	17	17	5	52	-27	19	-5	-8	17	-2	40	-10	9	24	23	14	10.5263	5.26316	4.23816		5.26316	4.23816
13	1-octen-3-ol	19	16	24	26	26	20	17	39	5	15	20	4	44	-5	-19	1	-23	-7	9	12.1579	6.07895	5.05395		6.07895	5.05395
14	guiacol	43	-20	2	28	-10	29	37	24	13	46	35	33	47	6	-8	-2	7	29	-2	17.7368	8.86842	7.84342		8.86842	7.84342
15	ethyl benzoate	35	7	24	40	-10	11	21	40	-2	-7	-6	-7	-4	14	3	0	9	-7	14	9.21053	4.60526	3.58026		4.60526	3.58026
16	Ethyl crotonate	50	7	13	-2	9	40	40	-10	9	24	23	4	0	-5	23	25	27	2	7	15.0526	7.52632	6.50132		7.52632	6.50132
17	acetoin	40	-5	46	-7	24	8	77	1	2	5	22	30	32	27	-3	-3	15	26	4	17.9474	8.97368	7.94868		8.97368	7.94868
18	linalool	37	-11	5	30	27	30	21	-9	25	30	17	5	52	43	6	-4	-5	-2	1	15.6842	7.84211	6.81711		7.84211	6.81711
19	2 phenyalcohol	38	45	33	14	4	8	40	35	3	24	26	20	17	36	-6	-4	9	-33	-1	16.2105	8.10526	7.08026		8.10526	7.08026
20	benzyl butyrate	40	16	28	36	30	25	-1	26	20	22	31	29	37	4	-12	-11	-7	29	12	18.6316	9.31579	8.29079		9.31579	8.29079
21	2-butanone	32	-14	-3	-24	30	21	11	-12	-8	-9	11	11	21	4	27	45	17	37	8	10.7895	5.39474	4.36974		5.39474	4.36974
22	ethyl butanoate	32	-6	34	-4	14	19	10	4	-12	28	-6	40	40	-12	-7	16	28	4	-16	10.8421	5.42105	4.39605		5.42105	4.39605
23	isopropyl benzoate	40	1	30	8	25	21	19	46	31	-7	-6	-7	-4	5	30	24	35	-12	7	15.0526	7.52632	6.50132		7.52632	6.50132
24	Dimethyl disulphide	15	7	21	40	-1	11	10	16	13	24	23	4	0		-5	-11	45	-11	-14	10.3889	5.19444	4.16944		5.19444	4.16944
25	acetone	3	4	-9	35	26	-12	4	4	-12	5	22	30	32	27	46	5	33	28	-3	14.1053	7.05263	6.02763		7.05263	6.02763
26	methyl benzoate	2	-14	25	3	20	-8	-12	27	-7	30	17	5	52	-1	-7	30	14	36	-24	9.89474	4.94737	3.92237		4.94737	3.92237
27	6-methyl-5-helpten-2-one	1	14	7	-10	8	42	-11	45	16	24	26	20	17	3	24	27	4	30	30	16.6842	8.34211	7.31711		8.34211	7.31711
28	Hexyl acetate	-19	-3	8	-15	14	47	-7	17	28	35	34	-1	-6	15	8	30	8	25	21	12.5789	6.28947	5.26447		6.28947	5.26447
29	Isopentyl propionate	6	53	27	27	46	69	-13	0	18	13	-4	16	14	-2	77	21	40	-1	11	22	11	9.975		11	9.975
30	2-nonanol	-7	39	1	30	28	47	-3	13	4	-20	2	28	-10	21	40	-1	11	-8	27	12.7368	6.36842	5.34342		6.36842	5.34342
31	Isopentyl alcohol	10	-15	7	21	35	15	-5	14	1	7	24	40	-10	-9	35	26	-12	-9	19	10.2105	5.10526	4.08026		5.10526	4.08026
32	1-hexanol	-2	7	4	-9	34	30	-2	18	-3	7	13	-2	9	25	3	20	-8	11	27	9.57895	4.78947	3.76447		4.78947	3.76447
33	2-methyl phenol	2	-32	-14	25	48	41	-5	6	14	-5	46	-7	24	30	24	22	-9	11	30	13.2105	6.60526	5.58026		6.60526	5.58026
34	2-nonanone	1	60	8	30	38	50	-19	-8	3	23	35	-6	23	17	26	31	11	21	14	18.8421	9.42105	8.39605		9.42105	8.39605
35	Isopentyl acetate	-1	-4	1	17	9	51	1	-2	0	25	33	-7	4	17	-2	4	10	40	-6	10	5	3.975		5	3.975
36	4-methylphenol	-3	18	17	5	34	49	-23	7	9	27	47	-4	0	4	44	27	-5	-2	7	13.5789	6.78947	5.76447		6.78947	5.76447
37	Acetophenone	-24	75	9	52	45	24	-7	29	-7	2	19	3	-8	33	47	23	33	-7	5	18.2105	9.10526	8.08026		9.10526	8.08026
39	propyl acetate	-4	17	-5	19	5	13	-2	9	2	23	15	54	-2	44		11	21	4	27	13.9444	6.97222	5.94722		6.97222	5.94722
40	citral	0	22	-1	-5	15	5	33	28	-3	34	30	21	-9	25	7	8	27	1	28	14	7	5.975		7	5.975
41	2,3-Butanediol	-6	19	3	-8	20	30	14	36	-24	-4	8	40	35	3	-10	-15	27	30	2	10.5263	5.26316	4.23816		5.26316	4.23816
42	3-hexanone	-11	0	16	17	4	27	4	30	30	14	25	-1	26	20	8	14	46	28	2	15.7368	7.86842	6.84342		7.86842	6.84342
43	2-hexanone	15	15	54	-2	44	30	8	25	21	19	21	11	-12	-8	42	47	69	47	10	24	12	10.975		12	10.975
44	3-hexanol	11	1	5	4	27	21	40	-1	11	10	19	10	4	-12	-11	-7	-13	-3	-4	5.89474	2.94737	1.92237		2.94737	1.92237
45	2-hexanol	20	11	17	10	-5	-9	35	26	-12	4	46	16	4	27	45	17	0	13	7	14.3158	7.15789	6.13289		7.15789	6.13289
46	nonanal	4	-9	14	13	45	25	3	20	-8	-12	31	13	-12	-7	16	28	18	4	15	10.5789	5.28947	4.26447		5.28947	4.26447
47	Phenol, 2,6-dimethoxy- (powder)	-4	-16	22	7	14	30	24	22	-9	28	-7	24	5	30	24	35	13	-20	75	15.6316	7.81579	6.79079		7.81579	6.79079
48	3,4,5-Trimethoxyphenol (powder)	-8	-10	-4	-4	46	17	26	31	11	-6	-6	23	22	17	26	34	-4	2	60	14.3684	7.18421	6.15921		7.18421	6.15921
49	Tetradecane	2	27	10	18	28	5	20	29	11	40	-7	4	30	5	20	-1	16	28	-7	14.6316	7.31579	6.29079		7.31579	6.29079
50	9-Octadecen-1-ol, (Z)-	-1	10	2	-2	35	15	-5	14	1	7	-3	6	-6	29	14	18	-12	28	0	7.89474	3.94737	2.92237		3.94737	2.92237
51	Oleic acid	2	-2	4	-8	34	30	-2	18	-3	7	-3	-4	-4	11	1	-3	31	-7	46	7.78947	3.89474	2.86974		3.89474	2.86974
52	9-Octadecenoic acid (Z)-, methyl ester	12	-17	20	-9	48	41	-5	6	14	-5	15	-5	9	40	7	7	-5	-2	18	9.94737	4.97368	3.94868		4.97368	3.94868
53	oleamide (DMSO)	17	9	-8	-5	-1	3	16	54	5	17	14	-2	-33	-7	-3	-3	15	3	3	4.94737	2.47368	1.44868		2.47368	1.44868
54	4-​Ethylguaiacol	5	52	-27	19	-5	-8	17	-2	4	10	13	3	16	4	6	-4	-5	-8	-4	4.52632	2.26316	1.23816		2.26316	1.23816
55	phenol	34	45	39	5	15	20	4	44	27	-5	45	-8	17	-2	4	10	13	20	-8	16.7895	8.39474	7.36974		8.39474	7.36974
56	Acetovanillone (powder) (DMSO)	49	24	24	13	5	30	27	30	21	-9	25	20	4	44	27	-5	45	35	11	22.1053	11.0526	10.0276		11.0526	10.0276
57	Salicylaldehyde (DMSO)	-23	-7	40	-2	33	14	4	8	40	35	3	35	33	47	23	33	35	-7	0	18.1053	9.05263	8.02763		9.05263	8.02763
59	hexadecanamide (powder) (DMSO)	9	-7	1	2	-3	-24	30	21	11	-12	-8	23	4	0	8	21	3	-9	11	4.26316	2.13158	1.10658		2.13158	1.10658
63	CO2	23	-2	-6	-2	2	9	13	-6	14	-10	17	26	31	11	-6	-6	23	44	27	10.6316	5.31579	4.29079		5.31579	4.29079

## Sheet: Neuron A
					A
				hexadecanamide (powder) (DMSO)	2.13158
				ethyl hexanoate	2.44737
				3-hexanol	2.94737
				9-Octadecen-1-ol, (Z)-	3.94737
				ethyl benzoate	4.60526
				methyl benzoate	4.94737
				Isopentyl acetate	5
				Isopentyl alcohol	5.10526
				geranyl acetate	5.23684
				pentyl acetate	5.26316
				CO2	5.31579
				ethyl butanoate	5.42105
				Hexyl acetate	6.28947
				2-methyl phenol	6.60526
				4-methylphenol	6.78947
				citral	7
				2-hexanol	7.15789
				Tetradecane	7.31579
				Ethyl crotonate	7.52632
				Phenol, 2,6-dimethoxy- (powder)	7.81579
				3-hexanone	7.86842
				6-methyl-5-helpten-2-one	8.34211
				Methyl salicylate	8.47368
				guiacol	8.86842
				Salicylaldehyde (DMSO)	9.05263
				benzyl butyrate	9.31579
				Isopentyl propionate	11
				2-hexanone	12
				E2-hexanal	46.3684
				Acetovanillone (powder) (DMSO)	11.0526
				2-nonanone	9.42105
				Acetophenone	9.10526
				acetoin	8.97368
				Methyl acetate	8.52632
				phenol	8.39474
				2 phenyalcohol	8.10526
				linalool	7.84211
				Ethyl lactate	7.76316
				isopropyl benzoate	7.52632
				3,4,5-Trimethoxyphenol (powder)	7.18421
				acetone	7.05263
				propyl acetate	6.97222
				Ethyl acetate	6.76316
				2-nonanol	6.36842
				1-octen-3-ol	6.07895
				2-butanone	5.39474
				nonanal	5.28947
				2,3-Butanediol	5.26316
				Dimethyl disulphide	5.19444
				2-heptanone	5.07895
				9-Octadecenoic acid (Z)-, methyl ester	4.97368
				1-hexanol	4.78947
				Ethyl-3-hydroxybutyrate	3.94737
				Oleic acid	3.89474
				oleamide (DMSO)	2.47368
				4-​Ethylguaiacol	2.26316
				geosmin	1.458

## Sheet: Neuron B
					B
				4-​Ethylguaiacol	1.23816
				oleamide (DMSO)	1.44868
				Oleic acid	2.86974
				Ethyl-3-hydroxybutyrate	2.92237
				ethyl benzoate	3.58026
				methyl benzoate	3.92237
				Isopentyl acetate	3.975
				Isopentyl alcohol	4.08026
				geranyl acetate	4.21184
				pentyl acetate	4.23816
				CO2	4.29079
				ethyl butanoate	4.39605
				Hexyl acetate	5.26447
				2-methyl phenol	5.58026
				4-methylphenol	5.76447
				citral	5.975
				2-hexanol	6.13289
				Tetradecane	6.29079
				Ethyl crotonate	6.50132
				Phenol, 2,6-dimethoxy- (powder)	6.79079
				3-hexanone	6.84342
				6-methyl-5-helpten-2-one	7.31711
				Methyl salicylate	7.44868
				acetoin	7.94868
				Acetophenone	8.08026
				2-nonanone	8.39605
				2-hexanone	10.975
				geosmin	101.947
				Acetovanillone (powder) (DMSO)	10.0276
				Isopentyl propionate	9.975
				benzyl butyrate	8.29079
				Salicylaldehyde (DMSO)	8.02763
				guiacol	7.84342
				Methyl acetate	7.50132
				phenol	7.36974
				2 phenyalcohol	7.08026
				linalool	6.81711
				Ethyl lactate	6.73816
				isopropyl benzoate	6.50132
				3,4,5-Trimethoxyphenol (powder)	6.15921
				acetone	6.02763
				propyl acetate	5.94722
				Ethyl acetate	5.73816
				2-nonanol	5.34342
				1-octen-3-ol	5.05395
				2-butanone	4.36974
				nonanal	4.26447
				2,3-Butanediol	4.23816
				Dimethyl disulphide	4.16944
				2-heptanone	4.05395
				9-Octadecenoic acid (Z)-, methyl ester	3.94868
				1-hexanol	3.76447
				E2-hexanal	3.423
				9-Octadecen-1-ol, (Z)-	2.92237
				3-hexanol	1.92237
				ethyl hexanoate	1.42237
				hexadecanamide (powder) (DMSO)	1.10658
