# Supplementary material for: Temperature-dependent modulation of odor-dependent behavior in three drosophilid fly species of differing thermal preference
Source: Commun Biol. 2023 Sep 4;6:905. doi: 10.1038/s42003-023-05280-5 (PMC10477191; doi:10.1038/s42003-023-05280-5)
Supplement: Supplementary file 3 — Supplementary Data 1 [file 42003_2023_5280_MOESM3_ESM.zip › data/Main figures data/Figure 2c data. D. virilis/virab5.xlsx]

## Sheet: Sheet1
My No.	Common name	R1	R2	R3	R4	R5	R6	R7	R8	R9			A	B
2	Ethyl acetate	6	8	7	11	12	18	19	9	8	10.8889		5.44444	4.48574
3	Ethyl lactate	11	13	12	16	17	23	24	14	13	15.8889		7.94444	6.98574
4	Methyl salicylate	40	42	41	45	46	52	53	43	42	44.8889		22.4444	21.4857
5	Methyl acetate	15	17	16	20	21	27	28	18	17	19.8889		9.94444	8.98574
6	Ethyl-3-hydroxybutyrate	16	18	17	21	22	28	29	19	18	20.8889		10.4444	9.48574
7	ethyl hexanoate	10	12	11	15	16	22	23	13	12	14.8889		7.44444	6.48574
8	2-heptanone	3	5	4	8	9	15	16	6	5	7.88889		3.94444	2.98574
9	E2-hexanal	16	18	17	21	22	28	29	19	18	20.8889		10.4444	9.48574
10	geosmin	17	19	18	22	23	29	30	20	19	21.8889		10.9444	9.98574
11	geranyl acetate	70	90	96	85	82	69	67	95	75	81		81	4.23
12	pentyl acetate	74	62	51	46	77	64	71	68	78	65.6667		3.145	65.6667
13	1-octen-3-ol	6	23	53	26	10	10	12	5	9	17.1111		8.55556	7.59686
14	guiacol	29	4	78	24	8	8	10	3	7	19		9.5	8.5413
15	ethyl benzoate	21	20	15		-13	20	17	20	6	13.25		6.625	5.6663
16	Ethyl crotonate	12	8	33	-9	-18	15	12	15	1	7.66667		3.83333	2.87463
17	acetoin	10	7	-4	-9	0	7	-5	3	11	2.22222		1.11111	0.152411
18	linalool	23	5	-13	-18	-2	5	-7	5	-4	-0.666667		-0.333333	-1.29203
19	2 phenyalcohol	24	10	20	15	2	9	-3	-12	15	8.88889		4.44444	3.48574
20	benzyl butyrate	23	5	17	12	0	7	-5	42	61	18		9	8.0413
21	2-butanone	12	6	9	13	1	20	-3	27	46	14.5556		7.27778	6.31908
22	ethyl butanoate	11	19	22	26	-11	8	-15	30	32	13.5556		6.77778	5.81908
23	isopropyl benzoate	20	23	55	51	34	43	11	21	37	32.7778		16.3889	15.4302
24	Dimethyl disulphide	4	20	45	41	40	31	43	48	36	34.2222		17.1111	16.1524
25	acetone	18	46	57	53	43	52	45	-1	-9	33.7778		16.8889	15.9302
26	methyl benzoate	48	46	33	51	52	50	47	67	49	49.2222		3.146	49.2222
27	6-methyl-5-helpten-2-one	6	24	30	14	12	-12	-9	-5	-7	5.88889		2.94444	1.98574
28	Hexyl acetate	6	19	25	-5	-7	-4	-1	3	1	4.11111		2.05556	1.09686
29	Isopentyl propionate	-28	13	25	3	1	6	9	13	11	5.88889		2.94444	1.98574
30	2-nonanol	9	3	11	13	11	19	22	26	24	15.3333		7.66667	6.70797
31	Isopentyl alcohol	15	2	21	-4	9	20	15	29	23	14.4444		7.22222	6.26352
32	1-hexanol	35	10	13	2	9	11	6	6	2	10.4444		5.22222	4.26352
33	2-methyl phenol	26	6	19	11	20	-4	-13	20	17	11.3333		5.66667	4.70797
34	2-nonanone	19	-9	18	9	15	-9	-18	15	12	5.77778		2.88889	1.93019
35	Isopentyl acetate	10	7	2	21	-4	11	6	19	11	9.22222		4.61111	3.65241
36	4-methylphenol	-23	15	10	13	2	-4	-9	18	9	3.44444		1.72222	0.763522
37	Acetophenone	63	67	76	63	68	68	67	72	47	65.6667		65.6667	1.028
39	propyl acetate	-5	-7	-4	-1	3	1	15	6	19	3		1.5	0.5413
40	citral	3	1	6	9	13	11	11	-9	18	7		3.5	2.5413
41	2,3-Butanediol	13	11	19	22	26	24	-4	-18	32	13.8889		6.94444	5.98574
42	3-hexanone	26	24	3	6	10	8	-13	15	29	12		6	5.0413
43	2-hexanone	10	8	3	6	10	8	20	12	10	9.66667		4.83333	3.87463
44	3-hexanol	4	2	5	8	12	10	17	15	27	11.1111		5.55556	4.59686
45	2-hexanol	5	9	7	1	5	3	20	1	6	6.33333		3.16667	2.20797
46	nonanal	-7	-3	-5	5	9	7	6	36	21	7.66667		3.83333	2.87463
47	Phenol, 2,6-dimethoxy- (powder)	30	56	40	58	84	35	84	36	63	54		6.0413	54
48	3,4,5-Trimethoxyphenol (powder)	-3	44	34	22	63	33	49	24	32	33.1111		16.5556	15.5969
49	Tetradecane	4	63	31	9	62	34	64	34	51	39.1111		19.5556	18.5969
50	9-Octadecen-1-ol, (Z)-	15	11	24	8	8	10	3	7	5	10.1111		5.05556	4.09686
51	Oleic acid	21	11	-4	-13	20	17	20	6	10	9.77778		4.88889	3.93019
52	9-Octadecenoic acid (Z)-, methyl ester	13	6	-9	-18	15	12	15	1	5	4.44444		2.22222	1.26352
53	oleamide (DMSO)	21	19	18	32	29	10	27	6	17	19.8889		9.94444	8.98574
54	4-​Ethylguaiacol	10	11	9	5	21	16	31	17	15	15		7.5	6.5413
55	phenol	8	74	9	20	15	29	23	5	9	21.3333		10.6667	9.70797
56	Acetovanillone (powder) (DMSO)	21	34	9	11	6	6	2	3	7	11		5.5	4.5413
57	Salicylaldehyde (DMSO)	33	40	10	24	19	13	3	10	8	17.7778		8.88889	7.93019
59	hexadecanamide (powder) (DMSO)	16	90	22	6	6	8	1	5	3	17.4444		8.72222	7.76352
63	CO2	-1	3	-9	-18	15	12	15	1	5	2.55556		1.27778	0.319078

## Sheet: Neuron A
				A
			linalool	-0.333333
			CO2	1.27778
			4-methylphenol	1.72222
			2-nonanone	2.88889
			6-methyl-5-helpten-2-one	2.94444
			pentyl acetate	3.145
			2-hexanol	3.16667
			nonanal	3.83333
			2-heptanone	3.94444
			Isopentyl acetate	4.61111
			Oleic acid	4.88889
			1-hexanol	5.22222
			Acetovanillone (powder) (DMSO)	5.5
			2-methyl phenol	5.66667
			ethyl benzoate	6.625
			2,3-Butanediol	6.94444
			2-butanone	7.27778
			4-​Ethylguaiacol	7.5
			Ethyl lactate	7.94444
			Salicylaldehyde (DMSO)	8.88889
			guiacol	9.5
			Methyl acetate	9.94444
			Ethyl-3-hydroxybutyrate	10.4444
			geosmin	10.9444
			3,4,5-Trimethoxyphenol (powder)	16.5556
			Dimethyl disulphide	17.1111
			Methyl salicylate	22.4444
			Acetophenone	65.6667
			geranyl acetate	81
			Tetradecane	19.5556
			acetone	16.8889
			isopropyl benzoate	16.3889
			phenol	10.6667
			E2-hexanal	10.4444
			oleamide (DMSO)	9.94444
			benzyl butyrate	9
			hexadecanamide (powder) (DMSO)	8.72222
			1-octen-3-ol	8.55556
			2-nonanol	7.66667
			ethyl hexanoate	7.44444
			Isopentyl alcohol	7.22222
			ethyl butanoate	6.77778
			Phenol, 2,6-dimethoxy- (powder)	6.0413
			3-hexanone	6
			3-hexanol	5.55556
			Ethyl acetate	5.44444
			9-Octadecen-1-ol, (Z)-	5.05556
			2-hexanone	4.83333
			2 phenyalcohol	4.44444
			Ethyl crotonate	3.83333
			citral	3.5
			methyl benzoate	3.146
			Isopentyl propionate	2.94444
			9-Octadecenoic acid (Z)-, methyl ester	2.22222
			Hexyl acetate	2.05556
			propyl acetate	1.5
			acetoin	1.11111

## Sheet: Neuron B
						B
					linalool	-1.29203
					CO2	0.319078
					4-methylphenol	0.763522
					Hexyl acetate	1.09686
					2-nonanone	1.93019
					6-methyl-5-helpten-2-one	1.98574
					2-hexanol	2.20797
					nonanal	2.87463
					2-heptanone	2.98574
					Isopentyl acetate	3.65241
					Oleic acid	3.93019
					geranyl acetate	4.23
					Ethyl acetate	4.48574
					3-hexanol	4.59686
					3-hexanone	5.0413
					ethyl butanoate	5.81908
					Isopentyl alcohol	6.26352
					ethyl hexanoate	6.48574
					2-nonanol	6.70797
					1-octen-3-ol	7.59686
					Salicylaldehyde (DMSO)	7.93019
					guiacol	8.5413
					Methyl acetate	8.98574
					phenol	9.70797
					isopropyl benzoate	15.4302
					acetone	15.9302
					Tetradecane	18.5969
					Phenol, 2,6-dimethoxy- (powder)	54
					pentyl acetate	65.6667
					methyl benzoate	49.2222
					Methyl salicylate	21.4857
					Dimethyl disulphide	16.1524
					3,4,5-Trimethoxyphenol (powder)	15.5969
					geosmin	9.98574
					Ethyl-3-hydroxybutyrate	9.48574
					E2-hexanal	9.48574
					oleamide (DMSO)	8.98574
					benzyl butyrate	8.0413
					hexadecanamide (powder) (DMSO)	7.76352
					Ethyl lactate	6.98574
					4-​Ethylguaiacol	6.5413
					2-butanone	6.31908
					2,3-Butanediol	5.98574
					ethyl benzoate	5.6663
					2-methyl phenol	4.70797
					Acetovanillone (powder) (DMSO)	4.5413
					1-hexanol	4.26352
					9-Octadecen-1-ol, (Z)-	4.09686
					2-hexanone	3.87463
					2 phenyalcohol	3.48574
					Ethyl crotonate	2.87463
					citral	2.5413
					Isopentyl propionate	1.98574
					9-Octadecenoic acid (Z)-, methyl ester	1.26352
					Acetophenone	1.028
					propyl acetate	0.5413
					acetoin	0.152411
