# Supplementary material for: Temperature-dependent modulation of odor-dependent behavior in three drosophilid fly species of differing thermal preference
Source: Commun Biol. 2023 Sep 4;6:905. doi: 10.1038/s42003-023-05280-5 (PMC10477191; doi:10.1038/s42003-023-05280-5)
Supplement: Supplementary file 3 — Supplementary Data 1 [file 42003_2023_5280_MOESM3_ESM.zip › data/Main figures data/Figure 2c data. D. virilis/virab6.xlsx]

## Sheet: Sheet1
	r1	r2	r3	r4	r5	r6	r7	r8	r9	r10	r11	r12	r13	r14	r15	r16	r17	r18	r19	r20	r21						A	B
Ethyl acetate	3	30	28	49	-7	2	15	18	17	-12	17	18	57	22	-6	-7	-4	5	30	24	35	15.9048	7.95238	5.46738			7.95238	5.46738
Ethyl lactate	18	33	50	29	48	50	68	35	105	28	63	72	40	35	20	55	38	75	80	68	41	50.0476	25.0238	22.5388			3.125	50.0476
Methyl salicylate	2	-20	13	25	15	-10	-12	-10	-11	21	3	-6	3	-19	31	30	-2	-6	-2	-16	-8	1	0.5	-1.985			0.5	-1.985
Methyl acetate	6	44	31	25	-5	5	-8	5	-10	-5	-1	6	-1	11	1	-3	-5	9	-5	-5	-2	4.42857	2.21429	-0.270714			2.21429	-0.270714
Ethyl-3-hydroxybutyrate	49	53	44	40	78	65	55	38	45	105	112	98	80	45	75	102	33	40	78	35	58	63.2381	31.619	29.134			63.2381	29.134
ethyl hexanoate	28	11	24	36	15	-5	21	-5	30	-3	18	17	19	25	34	15	21	-7	10	7	28	16.1429	8.07143	5.58643			8.07143	5.58643
2-heptanone	-3	9	28	29	-10	5	3	-1	-2	-5	18	-6	11	10	16	13	24	23	4	0	-7	7.57143	3.78571	1.30071			3.78571	1.30071
E2-hexanal	13	14	61	7	-12	-8	-6	6	-6	9	6	-15	-12	4	4	-12	5	22	30	32	10	7.2381	3.61905	1.13405			3.61905	1.13405
geosmin	21	34	27	28	-3	-9	39	12	10	2	-5	-4	25	1	-6	7	-22	-7	8	2	-4	7.42857	3.71429	1.22929			3.71429	1.22929
geranyl acetate	-37	-5	27	30	3	31	1	-8	-2	7	29	9	18	18	6	18	7	7	-1	10	19	8.90476	4.45238	1.96738			4.45238	1.96738
pentyl acetate	-6	11	30	35	14	23	27	9	36	-1	17	36	17	-6	-15	-6	-5	29	17	7	4	13	6.5	4.015			6.5	4.015
1-octen-3-ol	52	55	131	91	125	200	145	78	112	184	154	133	108	143	108	127	33	47	105	121	149	114.333	57.1667	54.6817			114.333	1.482
guiacol	20	43	86	80	73	50	120	34	52	58	130	39	59	36	126	64	29	40	46	153	202	73.3333	36.6667	34.1817			4.05	73.3333
ethyl benzoate	19	11	35	8	1	33	-1	-21	7	3	15	-15	1	10	15	28	-2	-11	-5	4	26	7.66667	3.83333	1.34833			3.83333	1.34833
Ethyl crotonate	-10	16	33	21	-4	37	-9	-2	-19	8	0	16	-4	-5	-26	20	24	6	33	-4	14	6.90476	3.45238	0.967381			3.45238	0.967381
acetoin	-13	7	-11	22	1	33	-1	-21	7	3	15	-15	1	10	15	33	14	20	-8	9	6	6.04762	3.02381	0.53881			3.02381	0.53881
linalool	4	1	22	28	28	-3	13	-37	-6	-16	-2	-15	-20	7	-15	50	2	49	26	3	15	6.38095	3.19048	0.705476			3.19048	0.705476
2 phenyalcohol	18	-15	26	41	11	9	14	-5	11	-3	-4	-4	34	-6	15	40	11	41	15	8	0	12.2381	6.11905	3.63405			6.11905	3.63405
benzyl butyrate	14	25	29	33	24	28	61	27	30	17	0	18	57	-2	5	42	12	80	74	3	15	28.1905	14.0952	11.6102			14.0952	11.6102
2-butanone	-20	-9	29	22	36	29	7	30	35	7	13	42	18	17	14	36	3	36	45	-16	-2	17.7143	8.85714	6.37214			8.85714	6.37214
ethyl butanoate	2	37	10	0	23	0	16	-28	54	-4	-13	-29	-13	-7	10	33	-4	38	15	-3	-4	6.33333	3.16667	0.681667			3.16667	0.681667
isopropyl benzoate	11	37	14	28	22	22	44	37	28	30	25	16	73	24	45	26	3	15	-15	1	10	23.619	11.8095	9.32452			11.8095	9.32452
Dimethyl disulphide	-14	-13	19	18	15	53	3	11	31	49	41	-4	49	30	27	15	8	0	16	-4	-5	16.4286	8.21429	5.72929			8.21429	5.72929
acetone	-6	5	24	-2	68	47	62	39	34	29	31	28	-10	34	25	15	23	32	25	26	-5	24.9524	12.4762	9.99119			12.4762	9.99119
methyl benzoate	-13	6	26	27	-5	40	33	-15	16	-15	-15	-4	15	0	-10	0	-8	22	34	-6	15	6.80952	3.40476	0.919762			3.40476	0.919762
6-methyl-5-helpten-2-one	11	21	13	15	-6	14	6	1	-4	1	-20	34	-26	-5	0	-5	38	15	-3	-4	-4	4.38095	2.19048	-0.294524			2.19048	-0.294524
Hexyl acetate	15	20	30	13	-7	-3	12	10	-5	10	7	-6	30	6	7	13	42	18	17	14	22	12.619	6.30952	3.82452			6.30952	3.82452
Isopentyl propionate	-7	1	-1	20	42	12	80	74	3	15	-15	1	10	15	-8	-4	-5	21	17	7	-4	13.0476	6.52381	4.03881			6.52381	4.03881
2-nonanol	-8	-3	14	15	36	3	36	45	-16	-2	-15	-20	7	-15	-6	-9	9	3	8	3	-16	3.28571	1.64286	-0.842143			1.64286	-0.842143
Isopentyl alcohol	21	5	29	49	33	-4	38	15	-3	-4	-4	34	-6	15	-5	21	6	15	0	15	-2	12.7619	6.38095	3.89595			6.38095	3.89595
1-hexanol	-13	18	8	39	21	13	68	36	17	0	18	57	-2	5	-8	-1	0	13	-13	25	-4	14.1429	7.07143	4.58643			7.07143	4.58643
2-methyl phenol	15	10	68	41	15	32	27	72	11	34	23	149	176	48	46	32	20	111	116	20	102	55.619	27.8095	25.3245			1.4523	55.619
2-nonanone	-20	14	33	35	-4	38	15	-3	-4	-4	34	-6	15	-5	21	-5	30	-3	18	17	14	10.9524	5.47619	2.99119			5.47619	2.99119
Isopentyl acetate	0	-3	30	32	7	16	4	3	6	7	11	-1	-10	5	3	-1	-2	-5	18	-6	-15	4.71429	2.35714	-0.127857			2.35714	-0.127857
4-methylphenol	10	10	42	20	-7	10	-2	5	6	-23	13	-1	-12	-8	-6	6	-6	9	6	-15	19	3.61905	1.80952	-0.675476			1.80952	-0.675476
Acetophenone	-28	11	29	6	7	16	4	3	6	7	11	-1	-10	5	3	-1	-2	-5	18	-6	-15	2.7619	1.38095	-1.10405			1.38095	-1.10405
propyl acetate	5	15	-1	30	24	-10	-12	-17	3	13	-25	8	-11	-10	-19	11	-16	-5	7	-5	-19	-1.61905	-0.809524	-3.29452			-0.809524	-3.29452
citral	-14	3	2	18	8	21	3	17	0	13	14	18	6	3	31	1	-8	-2	7	29	-2	8	4	1.515			4	1.515
2,3-Butanediol	-13	0	11	24	32	11	71	36	33	45	32	2	5	14	23	27	9	36	-1	17	43	21.7619	10.881	8.39595			10.881	8.39595
3-hexanone	-22	28	20	33	50	40	42	36	33	21	7	31	19	25	34	15	21	-7	10	7	34	22.7143	11.3571	8.87214			11.3571	8.87214
2-hexanone	8	-2	24	14	2	11	12	3	-4	13	-14	7	6	7	13	-7	9	21	-8	-7	-9	4.71429	2.35714	-0.127857			2.35714	-0.127857
3-hexanol	-19	-11	6	20	49	41	80	36	38	68	30	29	31	34	48	16	17	51	29	28	38	31.381	15.6905	13.2055			15.6905	13.2055
2-hexanol	-8	-5	33	-8	26	15	74	45	15	36	6	14	23	19	29	31	30	32	18	37	21	23	11.5	9.015			11.5	9.015
nonanal	4	4	-4	9	3	8	3	-16	-3	17	7	-4	30	49	22	0	-4	-9	21	-1	-9	6.04762	3.02381	0.53881			3.02381	0.53881
Tetradecane	-8	26	14	6	15	0	15	-2	-4	0	13	-13	25	41	8	0	16	-4	-5	-26	-5	5.33333	2.66667	0.181667			2.66667	0.181667
9-Octadecen-1-ol, (Z)-	-22	-5	40	33	-15	16	-15	-15	-4	18	42	-29	16	-4	3	15	-15	1	10	15	-8	3.66667	1.83333	-0.651667			1.83333	-0.651667
Oleic acid	-19	-6	14	6	1	-4	1	-20	34	57	18	-13	73	49	-16	-2	-15	-20	7	-15	-6	5.90476	2.95238	0.467381			2.95238	0.467381
9-Octadecenoic acid (Z)-, methyl ester	-5	-7	-3	12	10	-5	10	7	-6	-2	17	-7	24	30	-3	-4	-4	34	-6	15	-5	4.85714	2.42857	-0.0564286			2.42857	-0.0564286
4-​Ethylguaiacol	-18	-7	15	41	15	-26	15	-15	15	5	14	10	45	27	17	0	18	57	-2	5	-8	10.619	5.30952	2.82452			5.30952	2.82452
phenol	-23	31	54	17	0	-5	-8	-6	-5	-8	22	1	-3	-11	-2	11	5	-2	29	7	0	4.95238	2.47619	-0.00880952			2.47619	-0.00880952
Phenol, 2,6-dimethoxy-	4	-9	-5	16	-10	0	-4	-9	21	-1	-8	-4	16	8	12	25	-19	10	11	-7	-4	2.04762	1.02381	-1.46119			1.02381	-1.46119
3,4,5-Trimethoxyphenol	-18	12	2	13	0	-5	-8	-6	-5	-8	22	1	-3	-11	-2	11	5	-2	29	7	-4	1.42857	0.714286	-1.77071			0.714286	-1.77071
oleamide	-17	-11	-7	6	22	-7	-10	7	21	17	-17	5	14	-11	-10	14	18	-4	-5	24	21	3.33333	1.66667	-0.818333			1.66667	-0.818333
Acetovanillone	-40	-2	23	33	14	19	10	4	-12	28	-6	40	40	-10	9	24	23	4	0	8	-1	9.90476	4.95238	2.46738			4.95238	2.46738
Salicylaldehyde	-28	17	4	26	38	36	-8	25	29	32	32	13	17	22	29	16	33	2	17	32	-1	18.2381	9.11905	6.63405			9.11905	6.63405
hexadecanamide	-17	6	-20	30	9	22	23	29	42	34	23	1	29	19	28	16	14	21	16	50	-8	17.4762	8.7381	6.2531			8.7381	6.2531
CO2	-10	-11	-10	-8	55	32	41	38	50	47	41	41	46	60	45	54	38	36	43	49	16	33	16.5	14.015			16.5	14.015

## Sheet: Neuron A
				A
			Methyl salicylate	0.5
			Phenol, 2,6-dimethoxy-	1.02381
			2-methyl phenol	1.4523
			oleamide	1.66667
			4-methylphenol	1.80952
			6-methyl-5-helpten-2-one	2.19048
			2-hexanone	2.35714
			9-Octadecenoic acid (Z)-, methyl ester	2.42857
			Tetradecane	2.66667
			nonanal	3.02381
			Ethyl lactate	3.125
			linalool	3.19048
			Ethyl crotonate	3.45238
			geosmin	3.71429
			ethyl benzoate	3.83333
			guiacol	4.05
			Acetovanillone	4.95238
			2-nonanone	5.47619
			Hexyl acetate	6.30952
			pentyl acetate	6.5
			1-hexanol	7.07143
			ethyl hexanoate	8.07143
			hexadecanamide	8.7381
			Salicylaldehyde	9.11905
			3-hexanone	11.3571
			isopropyl benzoate	11.8095
			benzyl butyrate	14.0952
			CO2	16.5
			1-octen-3-ol	114.333
			Ethyl-3-hydroxybutyrate	63.2381
			3-hexanol	15.6905
			acetone	12.4762
			2-hexanol	11.5
			2,3-Butanediol	10.881
			2-butanone	8.85714
			Dimethyl disulphide	8.21429
			Ethyl acetate	7.95238
			Isopentyl propionate	6.52381
			Isopentyl alcohol	6.38095
			2 phenyalcohol	6.11905
			4-​Ethylguaiacol	5.30952
			geranyl acetate	4.45238
			citral	4
			2-heptanone	3.78571
			E2-hexanal	3.61905
			methyl benzoate	3.40476
			ethyl butanoate	3.16667
			acetoin	3.02381
			Oleic acid	2.95238
			phenol	2.47619
			Isopentyl acetate	2.35714
			Methyl acetate	2.21429
			9-Octadecen-1-ol, (Z)-	1.83333
			2-nonanol	1.64286
			Acetophenone	1.38095
			3,4,5-Trimethoxyphenol	0.714286
			propyl acetate	-0.809524

## Sheet: Neuron B
					B
				Methyl salicylate	-1.985
				Phenol, 2,6-dimethoxy-	-1.46119
				2-nonanol	-0.842143
				4-methylphenol	-0.675476
				9-Octadecen-1-ol, (Z)-	-0.651667
				Methyl acetate	-0.270714
				Isopentyl acetate	-0.127857
				phenol	-0.00880952
				Oleic acid	0.467381
				acetoin	0.53881
				linalool	0.705476
				Ethyl crotonate	0.967381
				geosmin	1.22929
				ethyl benzoate	1.34833
				citral	1.515
				Acetovanillone	2.46738
				2-nonanone	2.99119
				Hexyl acetate	3.82452
				pentyl acetate	4.015
				1-hexanol	4.58643
				ethyl hexanoate	5.58643
				hexadecanamide	6.2531
				2,3-Butanediol	8.39595
				2-hexanol	9.015
				acetone	9.99119
				3-hexanol	13.2055
				Ethyl-3-hydroxybutyrate	29.134
				2-methyl phenol	55.619
				guiacol	73.3333
				Ethyl lactate	50.0476
				CO2	14.015
				benzyl butyrate	11.6102
				isopropyl benzoate	9.32452
				3-hexanone	8.87214
				Salicylaldehyde	6.63405
				2-butanone	6.37214
				Dimethyl disulphide	5.72929
				Ethyl acetate	5.46738
				Isopentyl propionate	4.03881
				Isopentyl alcohol	3.89595
				2 phenyalcohol	3.63405
				4-​Ethylguaiacol	2.82452
				geranyl acetate	1.96738
				1-octen-3-ol	1.482
				2-heptanone	1.30071
				E2-hexanal	1.13405
				methyl benzoate	0.919762
				ethyl butanoate	0.681667
				nonanal	0.53881
				Tetradecane	0.181667
				9-Octadecenoic acid (Z)-, methyl ester	-0.0564286
				2-hexanone	-0.127857
				6-methyl-5-helpten-2-one	-0.294524
				oleamide	-0.818333
				Acetophenone	-1.10405
				3,4,5-Trimethoxyphenol	-1.77071
				propyl acetate	-3.29452
