# Supplementary material for: Temperature-dependent modulation of odor-dependent behavior in three drosophilid fly species of differing thermal preference
Source: Commun Biol. 2023 Sep 4;6:905. doi: 10.1038/s42003-023-05280-5 (PMC10477191; doi:10.1038/s42003-023-05280-5)
Supplement: Supplementary file 3 — Supplementary Data 1 [file 42003_2023_5280_MOESM3_ESM.zip › data/Main figures data/Figure 2c data. D. virilis/virab7.xlsx]

## Sheet: Sheet1
My No.	Common name	r1	r2	r3	r4	r5			A	B
2	Ethyl acetate	51	23	24	14	18	26		13	10.25
3	Ethyl lactate	64	53	54	44	48	52.6		52.6	4.235
4	Methyl salicylate	11	14	15	5	9	10.8		5.4	2
5	Methyl acetate	37	10	11	1	5	12.8		6.4	3
6	Ethyl-3-hydroxybutyrate	109	83	84	74	78	85.6		85.6	3.182
7	ethyl hexanoate	6	63	64	54	58	49		49	2.15
8	2-heptanone	152	174	164	112	171	154.6		3.45	154.6
9	E2-hexanal	-8	59	58	64	62	47		3.5	14.23
10	geosmin	29	33	32	38	36	33.6		16.8	13.4
11	geranyl acetate	31	44	43	49	47	42.8		21.4	18
12	pentyl acetate	87	59	66	75	90	75.4		75.4	1.45
13	1-octen-3-ol	109	87	108	115	109	105.6		105.6	4.51
14	guiacol	34	26	24	19	22	25		12.5	9.1
15	ethyl benzoate	18	19	17	12	15	16.2		8.1	4.7
16	Ethyl crotonate	-9	18	16	11	14	10		5	1.6
17	acetoin	35	14	12	7	10	15.6		7.8	4.4
18	linalool	27	10	8	3	6	10.8		5.4	2
19	2 phenyalcohol	32	29	27	22	25	27		13.5	10.1
20	benzyl butyrate	16	49	47	42	45	39.8		19.9	16.5
21	2-butanone	11	23	21	16	19	18		9	5.6
22	ethyl butanoate	63	78	58	65	80	68.8		68.8	31
23	isopropyl benzoate	3	29	32	33	25	24.4		12.2	8.8
24	Dimethyl disulphide	15	37	40	41	33	33.2		16.6	13.2
25	acetone	31	28	31	32	24	29.2		14.6	11.2
26	methyl benzoate	10	12	15	16	8	12.2		6.1	2.7
27	6-methyl-5-helpten-2-one	125	176	150	190	108	149.8		149.8	2.35
28	Hexyl acetate	-12	38	35	30	36	25.4		12.7	9.3
29	Isopentyl propionate	62	27	24	19	25	31.4		15.7	12.3
30	2-nonanol	3	32	29	24	28	23.2		11.6	8.2
31	Isopentyl alcohol	53	33	45	55	70	51.2		51.2	0.25
32	1-hexanol	98	53	40	56	60	61.4		61.4	2.014
33	2-methyl phenol	12	46	47	44	46	39		19.5	16.1
34	2-nonanone	30	40	41	38	40	37.8		18.9	15.5
35	Isopentyl acetate	30	34	35	32	34	33		16.5	13.1
36	4-methylphenol	17	69	70	67	69	58.4		29.2	25.8
37	Acetophenone	74	21	22	19	21	31.4		15.7	12.3
39	propyl acetate	7	22	23	20	22	18.8		9.4	6
40	citral	20	34	35	32	34	31		15.5	3.14
41	2,3-Butanediol	73	65	58	45	90	66.2		66.2	-0.45
42	3-hexanone	41	34	10	40	33	31.6		15.8	12.4
43	2-hexanone	58	42	50	61	43	50.8		50.8	1.15
44	3-hexanol	10	75	68	77	55	57		57	2.02
45	2-hexanol	65	58	60	75	49	61.4		61.4	1.23
46	nonanal	28	31	24	31	25	27.8		4.52	10.5
47	Phenol, 2,6-dimethoxy- (powder)	34	2	-5	37	-4	12.8		6.4	3
48	3,4,5-Trimethoxyphenol (powder)	-17	41	34	-14	35	15.8		7.9	4.5
49	Tetradecane	-11	41	34	-8	35	18.2		9.1	5.7
50	9-Octadecen-1-ol, (Z)-	35	33	26	38	27	31.8		15.9	12.5
51	Oleic acid	13	-5	-12	16	-11	0.2		0.1	-3.3
52	9-Octadecenoic acid (Z)-, methyl ester	4	50	43	7	44	29.6		14.8	11.4
53	oleamide (DMSO)	11	47	40	14	41	30.6		15.3	11.9
54	4-​Ethylguaiacol	29	18	11	32	12	20.4		10.2	6.8
55	phenol	7	11	4	10	5	7.4		3.7	0.3
56	Acetovanillone (powder) (DMSO)	-3	23	16	0	17	10.6		5.3	1.9
57	Salicylaldehyde (DMSO)	18	17	10	21	11	15.4		7.7	4.3
59	hexadecanamide (powder) (DMSO)	10	32	25	13	26	21.2		10.6	7.2
	CO2	-8	-11	33	14	12	8		4	0.6

## Sheet: Neuron A
					A
				2-heptanone	3.45
				phenol	3.7
				nonanal	4.52
				Acetovanillone (powder) (DMSO)	5.3
				Methyl salicylate	5.4
				Phenol, 2,6-dimethoxy- (powder)	6.4
				Salicylaldehyde (DMSO)	7.7
				3,4,5-Trimethoxyphenol (powder)	7.9
				2-butanone	9
				propyl acetate	9.4
				hexadecanamide (powder) (DMSO)	10.6
				isopropyl benzoate	12.2
				Hexyl acetate	12.7
				2 phenyalcohol	13.5
				9-Octadecenoic acid (Z)-, methyl ester	14.8
				citral	15.5
				3-hexanone	15.8
				Isopentyl acetate	16.5
				geosmin	16.8
				2-methyl phenol	19.5
				geranyl acetate	21.4
				ethyl hexanoate	49
				Isopentyl alcohol	51.2
				3-hexanol	57
				1-hexanol	61.4
				ethyl butanoate	68.8
				1-octen-3-ol	105.6
				6-methyl-5-helpten-2-one	149.8
				Ethyl-3-hydroxybutyrate	85.6
				pentyl acetate	75.4
				2,3-Butanediol	66.2
				2-hexanol	61.4
				Ethyl lactate	52.6
				2-hexanone	50.8
				4-methylphenol	29.2
				benzyl butyrate	19.9
				2-nonanone	18.9
				Dimethyl disulphide	16.6
				9-Octadecen-1-ol, (Z)-	15.9
				Isopentyl propionate	15.7
				Acetophenone	15.7
				oleamide (DMSO)	15.3
				acetone	14.6
				Ethyl acetate	13
				guiacol	12.5
				2-nonanol	11.6
				4-​Ethylguaiacol	10.2
				Tetradecane	9.1
				ethyl benzoate	8.1
				acetoin	7.8
				Methyl acetate	6.4
				methyl benzoate	6.1
				linalool	5.4
				Ethyl crotonate	5
				CO2	4
				E2-hexanal	3.5
				Oleic acid	0.1

## Sheet: Neuron B
				B
			Oleic acid	-3.3
			phenol	0.3
			2-hexanone	1.15
			pentyl acetate	1.45
			Acetovanillone (powder) (DMSO)	1.9
			Methyl salicylate	2
			3-hexanol	2.02
			6-methyl-5-helpten-2-one	2.35
			Phenol, 2,6-dimethoxy- (powder)	3
			citral	3.14
			Ethyl lactate	4.235
			acetoin	4.4
			1-octen-3-ol	4.51
			2-butanone	5.6
			propyl acetate	6
			hexadecanamide (powder) (DMSO)	7.2
			isopropyl benzoate	8.8
			Hexyl acetate	9.3
			Ethyl acetate	10.25
			acetone	11.2
			oleamide (DMSO)	11.9
			Isopentyl propionate	12.3
			9-Octadecen-1-ol, (Z)-	12.5
			Dimethyl disulphide	13.2
			E2-hexanal	14.23
			2-methyl phenol	16.1
			geranyl acetate	18
			ethyl butanoate	31
			2-heptanone	154.6
			4-methylphenol	25.8
			benzyl butyrate	16.5
			2-nonanone	15.5
			geosmin	13.4
			Isopentyl acetate	13.1
			3-hexanone	12.4
			Acetophenone	12.3
			9-Octadecenoic acid (Z)-, methyl ester	11.4
			nonanal	10.5
			2 phenyalcohol	10.1
			guiacol	9.1
			2-nonanol	8.2
			4-​Ethylguaiacol	6.8
			Tetradecane	5.7
			ethyl benzoate	4.7
			3,4,5-Trimethoxyphenol (powder)	4.5
			Salicylaldehyde (DMSO)	4.3
			Ethyl-3-hydroxybutyrate	3.182
			Methyl acetate	3
			methyl benzoate	2.7
			ethyl hexanoate	2.15
			1-hexanol	2.014
			linalool	2
			Ethyl crotonate	1.6
			2-hexanol	1.23
			CO2	0.6
			Isopentyl alcohol	0.25
			2,3-Butanediol	-0.45
