# Supplementary material for: Temperature-dependent modulation of odor-dependent behavior in three drosophilid fly species of differing thermal preference
Source: Commun Biol. 2023 Sep 4;6:905. doi: 10.1038/s42003-023-05280-5 (PMC10477191; doi:10.1038/s42003-023-05280-5)
Supplement: Supplementary file 3 — Supplementary Data 1 [file 42003_2023_5280_MOESM3_ESM.zip › data/Main figures data/Figure 2c data. D. virilis/virab8.xlsx]

## Sheet: Sheet1
My No.	Common name	r1	r2	r3	r4	r5	r6	r7	r8	r9	r10	r11	r12	r13					A	B
2	Ethyl acetate	34	43	18	6	-8	-2	7	29	-10	6	14	-5	46	13.6923				6.84615	2.48115
3	Ethyl lactate	35	40	40	44	49	49	57	53	16	48	53	63	35	44.7692				3.25	44.7692
4	Methyl salicylate	30	0	-2	2	0	1	-11	21	12	-2	0	25	33	8.38462				4.19231	-0.172692
5	Methyl acetate	14	7	5	9	7	20	8	10	17	7	9	27	47	14.3846				7.19231	2.82731
6	Ethyl-3-hydroxybutyrate	67	44	48	46	52	49	48	40	68	50	66	62	49	53				53	1.0648
7	ethyl hexanoate	61	63	65	68	60	52	65	80	52	75	78	66	74	66.0769				66.0769	3.256
8	2-heptanone	75	64	53	55	35	45	52	28	15	9	10	20	10	36.2308				18.1154	13.7504
9	E2-hexanal	53	43	10	-5	-8	45	41	3	37	18	19	59	20	25.7692				12.8846	8.51962
10	geosmin	22	12	10	-3	18	13	18	13	20	57	58	36	23	22.8462				11.4231	7.05808
11	geranyl acetate	13	3	13	6	8	-8	23	18	-11	44	13	10	3	10.3846				5.19231	0.827308
12	pentyl acetate	63	136	135	131	96	134	140	138	90	103	129	138	115	119.077				119.077	5.17346
13	1-octen-3-ol	99	141	118	121	110	138	112	116	93	107	100	104	104	112.538				112.538	5.90423
14	guiacol	24	19	20	17	18	20	33	30	6	41	12	5	17	20.1538				10.0769	5.71192
15	ethyl benzoate	61	56	57	54	55	29	15	12	14	11	17	26	13	32.3077				16.1538	11.7888
16	Ethyl crotonate	34	29	30	27	28	11	9	6	20	29	-7	2	19	18.2308				9.11538	4.75038
17	acetoin	16	11	12	9	10	20	10	7	94	10	108	126	127	43.0769				21.5385	17.1735
18	linalool	25	20	21	18	19	59	20	17	5	-17	41	34	-14	19.0769				9.53846	5.17346
19	2 phenyalcohol	64	59	60	57	58	36	23	20	51	-11	41	34	-8	37.2308				18.6154	14.2504
20	benzyl butyrate	41	36	37	34	35	36	15	12	-2	35	33	26	38	28.9231				14.4615	10.0965
21	2-butanone	41	36	37	34	35	30	18	15	36	13	-5	-12	16	22.6154				11.3077	6.94269
22	ethyl butanoate	35	30	31	28	29	32	27	24	14	4	50	43	7	27.2308				13.6154	9.25038
23	isopropyl benzoate	35	28	47	48	31	37	25	21	22	11	47	40	14	31.2308				15.6154	11.2504
24	Dimethyl disulphide	81	44	50	52	36	49	33	40	4	29	18	11	32	36.8462				18.4231	14.0581
25	acetone	33	-5	-7	-3	-5	-3	-15	14	-6	7	11	4	10	2.69231				1.34615	-3.01885
26	methyl benzoate	35	5	3	7	5	0	-12	-6	7	-3	23	16	0	6.15385				3.07692	-1.28808
27	6-methyl-5-helpten-2-one	19	8	8	-30	18	5	5	51	6	18	17	10	21	12				6	1.635
28	Hexyl acetate	65	1	52	20	12	43	52	35	35	31	23	56	34	35.3077				35.3077	2.545
29	Isopentyl propionate	69	72	72	72	76	88	77	77	55	10	32	25	13	56.7692				1.046	56.7692
30	2-nonanol	42	3	6	7	-20	3	3	6	30	35	35	27	-11	12.7692				6.38462	2.01962
31	Isopentyl alcohol	58	5	8	8	-30	18	5	5	54	-4	3	16	54	15.3846				7.69231	3.32731
32	1-hexanol	193	261	251	251	254	253	265	253	251	198	202	242	235	239.154				239.154	5.486
33	2-methyl phenol	47	4	-14	8	1	17	9	-8	-73	17	4	27	4	3.30769				1.65385	-2.71115
34	2-nonanone	89	-9	25	30	17	5	52	-27	15	30	14	25	-1	20.3846				10.1923	5.82731
35	Isopentyl acetate	54	34	48	38	9	34	45	39	50	17	4	27	4	31				15.5	11.135
36	4-methylphenol	60	30	41	50	51	49	24	24	63	5	73	18	101	45.3077				22.6538	18.2888
37	Acetophenone	19	-2	-5	-19	1	-23	-7	40	82	30	14	25	-1	11.8462				5.92308	1.55808
39	propyl acetate	52	-3	14	3	0	9	-7	1	44	38	9	34	45	18.3846				9.19231	4.82731
40	citral	46	7	-5	23	25	27	2	7	61	50	51	49	24	28.2308				14.1154	9.75038
41	2,3-Butanediol	45	13	46	35	33	47	19	0	62	-19	1	-23	-7	19.3846				9.69231	5.32731
42	3-hexanone	31	-2	-7	-6	-7	-4	3	16	93	-8	-2	7	29	11				5.5	1.135
43	2-hexanone	51	9	24	23	4	0	-8	17	29	3	0	9	-7	11.8462				5.92308	1.55808
44	3-hexanol	51	-5	-1	3	16	10	11	-4	40	23	25	27	2	15.2308				7.61538	3.25038
45	2-hexanol	47	19	-5	-8	17	13	20	8	5	35	33	47	19	19.2308				9.61538	5.25038
46	nonanal	59	5	15	20	4	18	25	13	61	-6	-7	-4	3	15.8462				7.92308	3.55808
47	Phenol, 2,6-dimethoxy- (powder)	42	13	5	30	27	8	15	3	45	7	8	-2	15	16.6154				8.30769	3.94269
48	3,4,5-Trimethoxyphenol (powder)	38	-2	33	14	4	11	18	6	48	-20	-30	20	4	11.0769				5.53846	1.17346
49	Tetradecane	36	9	28	36	30	18	25	13	3	3	18	12	15	18.9231				9.46154	5.09654
50	9-Octadecen-1-ol, (Z)-	3	2	-3	-24	30	11	18	6	19	3	5	3	13	6.61538				3.30769	-1.05731
51	Oleic acid	54	23	34	-4	14	120	29	87	9	6	5	2	10	29.9231				14.9615	10.5965
52	9-Octadecenoic acid (Z)-, methyl ester	4	15	30	8	25	8	-2	15	8	5	52	-27	19	12.3077				6.15385	1.78885
53	oleamide (DMSO)	60	54	21	40	-1	-30	20	4	42	34	45	39	5	25.6154				12.8077	8.44269
54	4-​Ethylguaiacol	5	-2	-9	35	26	18	12	15	20	49	24	24	13	17.6923				8.84615	4.48115
55	phenol	12	3	3	5	7	18	3	15	38	-23	-7	40	-2	8.61538				4.30769	-0.0573077
56	Acetovanillone (powder) (DMSO)	78	6	6	8	1	20	4	-8	43	7	29	-10	9	14.8462				7.42308	3.05808
57	Salicylaldehyde (DMSO)	31	10	7	8	-2	15	17	8	26	9	-7	1	2	9.61538				4.80769	0.442692
59	hexadecanamide (powder) (DMSO)	55	10	3	18	12	15	13	10	47	47	19	0	15	20.3077				10.1538	5.78885
	CO2	-8	9	14	4	7	14	7	5	3	-8	2	10	3	4.76923				2.38462	-1.98038

## Sheet: Neuron A
							A
						acetone	1.34615
						CO2	2.38462
						9-Octadecen-1-ol, (Z)-	3.30769
						phenol	4.30769
						geranyl acetate	5.19231
						3,4,5-Trimethoxyphenol (powder)	5.53846
						Acetophenone	5.92308
						9-Octadecenoic acid (Z)-, methyl ester	6.15385
						Ethyl acetate	6.84615
						Acetovanillone (powder) (DMSO)	7.42308
						Isopentyl alcohol	7.69231
						Phenol, 2,6-dimethoxy- (powder)	8.30769
						Ethyl crotonate	9.11538
						Tetradecane	9.46154
						2-hexanol	9.61538
						guiacol	10.0769
						2-nonanone	10.1923
						geosmin	11.4231
						E2-hexanal	12.8846
						citral	14.1154
						Oleic acid	14.9615
						isopropyl benzoate	15.6154
						2-heptanone	18.1154
						2 phenyalcohol	18.6154
						4-methylphenol	22.6538
						ethyl hexanoate	66.0769
						pentyl acetate	119.077
						1-hexanol	239.154
						1-octen-3-ol	112.538
						Ethyl-3-hydroxybutyrate	53
						Hexyl acetate	35.3077
						acetoin	21.5385
						Dimethyl disulphide	18.4231
						ethyl benzoate	16.1538
						Isopentyl acetate	15.5
						benzyl butyrate	14.4615
						ethyl butanoate	13.6154
						oleamide (DMSO)	12.8077
						2-butanone	11.3077
						hexadecanamide (powder) (DMSO)	10.1538
						2,3-Butanediol	9.69231
						linalool	9.53846
						propyl acetate	9.19231
						4-​Ethylguaiacol	8.84615
						nonanal	7.92308
						3-hexanol	7.61538
						Methyl acetate	7.19231
						2-nonanol	6.38462
						6-methyl-5-helpten-2-one	6
						2-hexanone	5.92308
						3-hexanone	5.5
						Salicylaldehyde (DMSO)	4.80769
						Methyl salicylate	4.19231
						Ethyl lactate	3.25
						methyl benzoate	3.07692
						2-methyl phenol	1.65385
						Isopentyl propionate	1.046

## Sheet: Neuron B
					B
				2-methyl phenol	-2.71115
				methyl benzoate	-1.28808
				Methyl salicylate	-0.172692
				Salicylaldehyde (DMSO)	0.442692
				Ethyl-3-hydroxybutyrate	1.0648
				3,4,5-Trimethoxyphenol (powder)	1.17346
				Acetophenone	1.55808
				9-Octadecenoic acid (Z)-, methyl ester	1.78885
				Ethyl acetate	2.48115
				Methyl acetate	2.82731
				3-hexanol	3.25038
				Isopentyl alcohol	3.32731
				Phenol, 2,6-dimethoxy- (powder)	3.94269
				Ethyl crotonate	4.75038
				Tetradecane	5.09654
				linalool	5.17346
				2,3-Butanediol	5.32731
				guiacol	5.71192
				2-nonanone	5.82731
				2-butanone	6.94269
				oleamide (DMSO)	8.44269
				ethyl butanoate	9.25038
				benzyl butyrate	10.0965
				Isopentyl acetate	11.135
				ethyl benzoate	11.7888
				Dimethyl disulphide	14.0581
				acetoin	17.1735
				Ethyl lactate	44.7692
				Isopentyl propionate	56.7692
				4-methylphenol	18.2888
				2 phenyalcohol	14.2504
				2-heptanone	13.7504
				isopropyl benzoate	11.2504
				Oleic acid	10.5965
				citral	9.75038
				E2-hexanal	8.51962
				geosmin	7.05808
				1-octen-3-ol	5.90423
				hexadecanamide (powder) (DMSO)	5.78885
				1-hexanol	5.486
				2-hexanol	5.25038
				pentyl acetate	5.17346
				propyl acetate	4.82731
				4-​Ethylguaiacol	4.48115
				nonanal	3.55808
				ethyl hexanoate	3.256
				Acetovanillone (powder) (DMSO)	3.05808
				Hexyl acetate	2.545
				2-nonanol	2.01962
				6-methyl-5-helpten-2-one	1.635
				2-hexanone	1.55808
				3-hexanone	1.135
				geranyl acetate	0.827308
				phenol	-0.0573077
				9-Octadecen-1-ol, (Z)-	-1.05731
				CO2	-1.98038
				acetone	-3.01885
