# Supplementary material for: Temperature-dependent modulation of odor-dependent behavior in three drosophilid fly species of differing thermal preference
Source: Commun Biol. 2023 Sep 4;6:905. doi: 10.1038/s42003-023-05280-5 (PMC10477191; doi:10.1038/s42003-023-05280-5)
Supplement: Supplementary file 3 — Supplementary Data 1 [file 42003_2023_5280_MOESM3_ESM.zip › data/Main figures data/Figure 2c data. D. virilis/virab9.xlsx]

## Sheet: Sheet1
My No.	Common name	r1	r2	r3	r4	r5	r6	r7	r8	r9	r10	r11	r12	r13	r14	r15			A	B
2	Ethyl acetate	3	89	75	75	50	74	55	43	52	58	48	49	69	45	51	55.7333		27.8667	24.1867
3	Ethyl lactate	45	100	77	91	100	40	82	53	69	97	69	80	58	57	68	72.4		5.64	72.4
4	Methyl salicylate	-12	41	35	26	20	34	23	16	39	9	8	20	40	28	41	24.5333		12.2667	8.58667
5	Methyl acetate	6	34	34	16	18	28	35	36	36	-3	43	21	25	13	48	26		13	9.32
6	Ethyl-3-hydroxybutyrate	12	84	41	57	116	65	65	58	67	72	36	39	65	53	44	58.2667		58.2667	9.82
7	ethyl hexanoate	45	-19	72	88	98	60	82	84	89	-1	86	57	64	51	65	61.4		61.4	6.18
8	2-heptanone	10	53	52	73	33	56	-1	60	82	47	57	69	20	15	20	43.0667		21.5333	17.8533
9	E2-hexanal	4	37	27	70	45	30	22	25	53	20	34	40	23	18	32	32		16	12.32
10	geosmin	16	65	40	15	12	85	82	69	13	47	11	19	8	8	6	33.0667		16.5333	12.8533
11	geranyl acetate	10	31	34	35	28	35	20	26	28	5	50	34	30	25	46	29.1333		14.5667	10.8867
12	pentyl acetate	79	104	119	150	121	83	69	63	86	12	3	107	72	70	62	80		80	4.26
13	1-octen-3-ol	35	27	34	55	47	46	30	31	47	40	41	49	18	6	41	36.4667		18.2333	14.5533
14	guiacol	21	58	53	68	10	48	24	24	61	4	-3	10	6	7	9	26.6667		13.3333	9.65333
15	ethyl benzoate	60	78	72	126	107	73	78	88	83	130	85	86	62	84	71	85.5333		85.5333	2.39
16	Ethyl crotonate	3	54	68	77	-3	56	55	44	53	-4	-5	10	54	45	50	37.1333		18.5667	14.8867
17	acetoin	73	118	115	139	135	76	107	73	79	118	100	103	81	84	60	97.4		97.4	4.58
18	linalool	116	141	149	155	130	190	110	167	196	113	187	198	122	104	133	147.4		147.4	8.48
19	2 phenyalcohol	-7	37	18	73	60	54	16	41	31	73	32	32	22	5	24	34.0667		17.0333	13.3533
20	benzyl butyrate	3	42	53	67	25	66	33	45	58	47	61	51	63	40	60	47.6		23.8	20.12
21	2-butanone	7	25	25	63	32	47	20	42	36	43	39	37	30	28	28	33.4667		16.7333	13.0533
22	ethyl butanoate	51	92	76	115	110	87	101	75	83	32	25	95	68	62	66	75.8667		75.8667	3.45
23	isopropyl benzoate	5	36	32	68	45	38	46	39	39	16	20	49	41	43	52			18.9667	37.9333
24	Dimethyl disulphide	29	23	22	49	22	36	17	21	24	28	39	49	-1	18	29			13.5	27
25	acetone	35	98	73	145	124	77	85	100	98	143	125	73	77	75	78	93.7333		93.7333	1.458
26	methyl benzoate	18	104	85	125	99	94	110	69	102	111	91	90	60	70	64	86.1333		3.265	86.1333
27	6-methyl-5-helpten-2-one	5	45	43	27	15	41	46	50	49	11	23	32	15	7	2			13.7	27.4
28	Hexyl acetate	9	61	74	81	61	60	56	36	74	13	63	56	57	42	56	53.2667		53.2667	1.235
29	Isopentyl propionate	23	105	102	144	105	66	101	79	83	93	87	92	77	89	53	86.6		86.6	3.68
30	2-nonanol	15	34	32	62	57	44	28	37	18	24	39	33	31	43	50	36.4667		18.2333	14.5533
31	Isopentyl alcohol	-4	39	37	47	42	39	16	19	21	60	27	42	17	27	34	30.8667		15.4333	11.7533
32	1-hexanol	0	38	25	47	42	34	27	14	15	31	50	41	17	22	29	28.8		14.4	10.72
33	2-methyl phenol	30	113	124	54	70	131	54	72	64	100	45	81	57	61	68	74.9333		6.85	74.9333
34	2-nonanone	2	30	30	63	18	50	28	34	49	56	20	16	26	45	52	34.6		17.3	13.62
35	Isopentyl acetate	26	124	129	133	117	89	86	64	40	45	77	84	72	64	71	81.4		81.4	3.58
36	4-methylphenol	-2	47	40	63		46	84	29	24	36	41	43	33	35	42	40.0714		20.0357	16.3557
37	Acetophenone	44	101	112	103	145	95	28	71	43	3	72	77	53	52	59	70.5333		35.2667	31.5867
39	propyl acetate	53	119	127	125	88	83	96	75	78	68	56	79	64	68	84	84.2		84.2	4.58
40	citral	27	46	39	65	25	64	42	44	10	13	42	47	57	25	62	40.5333		20.2667	16.5867
41	2,3-Butanediol	2	27	42	46		36	30	33	19	12	11	31	37	36	41	28.7857		14.3929	10.7129
42	3-hexanone	26	79	71	119	91	69	79	72	68	65	16	75	63	21	68	65.4667		3.158	65.4667
43	2-hexanone	23	65	62	120	84	70	57	65	64	61	50	57	47	47	64	62.4		31.2	27.52
44	3-hexanol	38	63	44	59		57	37	34	47	20	46	48	23	40	53	43.5		21.75	18.07
45	2-hexanol	18	41	47	46	64	53	33	38	39	28	30	8	10	56	7	34.5333		17.2667	13.5867
46	nonanal	19	32	55	45	42	56	29	27	54	48	25	42	26	25	33	37.2		18.6	14.92
47	Phenol, 2,6-dimethoxy- (powder)	18	67	61	60	57	79	48	57	17	18	35	66	55	40	48	48.4		24.2	20.52
48	3,4,5-Trimethoxyphenol (powder)	40	72	62	49	46	60	46	51	19	51	-9	56	44	63	71	48.0667		24.0333	20.3533
49	Tetradecane	17	33	57	48	45	50	28	25	15	47	-13	40	34	31	39	33.0667		16.5333	12.8533
50	9-Octadecen-1-ol, (Z)-	24	76	53	67	64	64	38	44	34	36	33	58	22	9	17	42.6		21.3	17.62
51	Oleic acid	21	79	46	28	73	87	49	72	18	29	37	84	63	62	70	54.5333		27.2667	23.5867
52	9-Octadecenoic acid (Z)-, methyl ester	-5	48	51	25	54	29	27	39	42	38	35	35	33	34	42	35.1333		17.5667	13.8867
53	oleamide (DMSO)	83	64	19	15	63	75	60	63	23	20	25	84	49	64	72	51.9333		25.9667	22.2867
54	4-​Ethylguaiacol	11	42	51	47	63	42	35	26	55	45	36	36	24	34	42	39.2667		19.6333	15.9533
55	phenol	18	84	-9	-13	60	67	40	42	51	41	21	63	32	51	59	40.4667		20.2333	16.5533
56	Acetovanillone (powder) (DMSO)	26	79	56	40	65	84	61	74	34	40	47	90	53	78	86	60.8667		30.4333	26.7533
57	Salicylaldehyde (DMSO)	38	36	44	34	63	71	39	18	43	31	15	47	36	25	33	38.2		19.1	15.42
59	hexadecanamide (powder) (DMSO)	58	80	37	11	108	89	48	61	46	29	24	45	57	68	76	55.8		27.9	24.22
	CO2	-1	11	10	16	13	24	23	4	0		-5	-11	45	-11	-14	7.42857		3.71429	0.0342857

## Sheet: Neuron A
							A
						3-hexanone	3.158
						CO2	3.71429
						2-methyl phenol	6.85
						Methyl acetate	13
						Dimethyl disulphide	13.5
						2,3-Butanediol	14.3929
						geranyl acetate	14.5667
						E2-hexanal	16
						geosmin	16.5333
						2 phenyalcohol	17.0333
						2-nonanone	17.3
						2-nonanol	18.2333
						Ethyl crotonate	18.5667
						isopropyl benzoate	18.9667
						4-​Ethylguaiacol	19.6333
						phenol	20.2333
						9-Octadecen-1-ol, (Z)-	21.3
						3-hexanol	21.75
						3,4,5-Trimethoxyphenol (powder)	24.0333
						oleamide (DMSO)	25.9667
						Ethyl acetate	27.8667
						Acetovanillone (powder) (DMSO)	30.4333
						Acetophenone	35.2667
						Ethyl-3-hydroxybutyrate	58.2667
						ethyl butanoate	75.8667
						Isopentyl acetate	81.4
						ethyl benzoate	85.5333
						acetone	93.7333
						linalool	147.4
						acetoin	97.4
						Isopentyl propionate	86.6
						propyl acetate	84.2
						pentyl acetate	80
						ethyl hexanoate	61.4
						Hexyl acetate	53.2667
						2-hexanone	31.2
						hexadecanamide (powder) (DMSO)	27.9
						Oleic acid	27.2667
						Phenol, 2,6-dimethoxy- (powder)	24.2
						benzyl butyrate	23.8
						2-heptanone	21.5333
						citral	20.2667
						4-methylphenol	20.0357
						Salicylaldehyde (DMSO)	19.1
						nonanal	18.6
						1-octen-3-ol	18.2333
						9-Octadecenoic acid (Z)-, methyl ester	17.5667
						2-hexanol	17.2667
						2-butanone	16.7333
						Tetradecane	16.5333
						Isopentyl alcohol	15.4333
						1-hexanol	14.4
						6-methyl-5-helpten-2-one	13.7
						guiacol	13.3333
						Methyl salicylate	12.2667
						Ethyl lactate	5.64
						methyl benzoate	3.265

## Sheet: Neuron B
							B
						CO2	0.0342857
						acetone	1.458
						ethyl butanoate	3.45
						Isopentyl propionate	3.68
						propyl acetate	4.58
						ethyl hexanoate	6.18
						Methyl salicylate	8.58667
						guiacol	9.65333
						2,3-Butanediol	10.7129
						geranyl acetate	10.8867
						E2-hexanal	12.32
						geosmin	12.8533
						2 phenyalcohol	13.3533
						2-nonanone	13.62
						2-nonanol	14.5533
						Ethyl crotonate	14.8867
						Salicylaldehyde (DMSO)	15.42
						4-methylphenol	16.3557
						citral	16.5867
						2-heptanone	17.8533
						benzyl butyrate	20.12
						Phenol, 2,6-dimethoxy- (powder)	20.52
						Oleic acid	23.5867
						hexadecanamide (powder) (DMSO)	24.22
						Dimethyl disulphide	27
						2-hexanone	27.52
						isopropyl benzoate	37.9333
						Ethyl lactate	72.4
						methyl benzoate	86.1333
						2-methyl phenol	74.9333
						3-hexanone	65.4667
						Acetophenone	31.5867
						6-methyl-5-helpten-2-one	27.4
						Acetovanillone (powder) (DMSO)	26.7533
						Ethyl acetate	24.1867
						oleamide (DMSO)	22.2867
						3,4,5-Trimethoxyphenol (powder)	20.3533
						3-hexanol	18.07
						9-Octadecen-1-ol, (Z)-	17.62
						phenol	16.5533
						4-​Ethylguaiacol	15.9533
						nonanal	14.92
						1-octen-3-ol	14.5533
						9-Octadecenoic acid (Z)-, methyl ester	13.8867
						2-hexanol	13.5867
						2-butanone	13.0533
						Tetradecane	12.8533
						Isopentyl alcohol	11.7533
						1-hexanol	10.72
						Ethyl-3-hydroxybutyrate	9.82
						Methyl acetate	9.32
						linalool	8.48
						acetoin	4.58
						pentyl acetate	4.26
						Isopentyl acetate	3.58
						ethyl benzoate	2.39
						Hexyl acetate	1.235
