# Supplementary material for: Temperature-dependent modulation of odor-dependent behavior in three drosophilid fly species of differing thermal preference
Source: Commun Biol. 2023 Sep 4;6:905. doi: 10.1038/s42003-023-05280-5 (PMC10477191; doi:10.1038/s42003-023-05280-5)
Supplement: Supplementary file 3 — Supplementary Data 1 [file 42003_2023_5280_MOESM3_ESM.zip › data/Main figures data/Figure 2e data.xlsx]

## Sheet: Methyl salicylate
Species	Spike counts
Ezoana	55
Ezoana	11
Ezoana	106
Ezoana	64
Ezoana	72
Ezoana	67
Ezoana	44
Ezoana	34
Ezoana	67
Ezoana	78
Ezoana	24
Ezoana	21
Ezoana	77
Ezoana	96
Ezoana	34
Ezoana	69
Nova	39
Nova	58
Nova	9
Nova	6
Nova	29
Nova	19
Nova	32
Nova	54
Nova	63
Nova	36
Nova	36
Nova	58
Nova	44
Nova	47
Nova	28
Nova	9
Nova	28
vir	16
vir	65
vir	77
vir	50
vir	51
vir	35

## Sheet: Isopropyl Benzoate
Species	Spike counts
Ezoana	68
Ezoana	50
Ezoana	76
Ezoana	38
Ezoana	73
Ezoana	46
Ezoana	101
Ezoana	101
Ezoana	46
Ezoana	44
Ezoana	27
Ezoana	100
Ezoana	107
Ezoana	165
Ezoana	41
Ezoana	138
Ezoana	113
Ezoana	56
Ezoana	73
Ezoana	169
Ezoana	78
Ezoana	138
Ezoana	178
Ezoana	153
Ezoana	125
Ezoana	67
Nova	23
Nova	51
Nova	55
Nova	43
Nova	12
Nova	12
Nova	17
Nova	12
Nova	54
Nova	60
Nova	55
Nova	43
Nova	68
Nova	97
Nova	61
Nova	15
Nova	55
Nova	57
Nova	33
vir	21
vir	27
vir	27
vir	46
vir	25
vir	39
vir	55
vir	77
vir	87
vir	52
vir	18
vir	22
vir	45
vir	33
vir	50
vir	65
vir	17
vir	21
vir	35
vir	25
vir	58

## Sheet: Guaiacol
Species	Spike counts
Ezoana	162
Ezoana	100
Ezoana	159
Ezoana	123
Ezoana	96
Ezoana	88
Ezoana	88
Ezoana	132
Ezoana	213
Ezoana	99
Ezoana	109
Ezoana	96
Ezoana	99
Ezoana	161
Ezoana	127
Nova	35
Nova	6
Nova	35
Nova	10
Nova	33
Nova	76
Nova	70
Nova	41
Nova	57
Nova	63
Nova	17
Nova	38
Nova	43
Nova	24
Nova	12
Nova	15
vir	20
vir	43
vir	86
vir	80
vir	73
vir	50
vir	120
vir	34
vir	52
vir	58
vir	130
vir	39
vir	59
vir	36
vir	126
vir	64
vir	29
vir	40
vir	46
vir	153
vir	202
