# Supplementary material for: Temperature-dependent modulation of odor-dependent behavior in three drosophilid fly species of differing thermal preference
Source: Commun Biol. 2023 Sep 4;6:905. doi: 10.1038/s42003-023-05280-5 (PMC10477191; doi:10.1038/s42003-023-05280-5)
Supplement: Supplementary file 3 — Supplementary Data 1 [file 42003_2023_5280_MOESM3_ESM.zip › data/Main figures data/Figure 3 data.xlsx]

## Sheet: Sheet1
	Compounds	D. ezoana	D. novamexicana	D. virlis
	Ethyllactate	0	0.3	-0.3
	Ethyllactate	0.7	0.2	0.5
	Ethyllactate	-0.2	0.1	0.4
	Ethyllactate	-0.7	0.1	-0.6
	Ethyllactate	0.1	-0.3	0.176471
	Ethyllactate	0.4	-0.2	0.8
	Ethyllactate	0.5	-0.4	0.3
	Ethyllactate	-0.2	0.5	0.3
	Ethyllactate	-0.6	-0.7	0.4
	Ethyllactate	-0.2	-0.2	0.7
	Acetoin	0.166667	0.764706	0.4
	Acetoin	0.0967742	-0.25	0.833333
	Acetoin	-0.125	0.0526316	0.428571
	Acetoin	-0.615385	0	0.04
	Acetoin	-0.833333	-0.5	0.684211
	Acetoin	0.411765	-0.368421	0.733333
	Acetoin	-0.435897	-0.185185	0.84
	Acetoin	-0.1	0.166667	0.466667
	Acetoin	0.142857	-0.142857	0.84
	Acetoin	-0.904762	-0.125	0.666667
	Methlysalicylate	0.0666667	0.354839	0.37931
	Methlysalicylate	0.25	0.111111	0.642857
	Methlysalicylate	0.142857	0.103448	0.533333
	Methlysalicylate	0.153846	0.666667	0.8
	Methlysalicylate	0.52381	0.130435	0.45
	Methlysalicylate	0.411765	0.116279	0.769231
	Methlysalicylate	0.214286	0.0526316	0.172414
	Methlysalicylate	0.625	0.272727	0.3125
	Methlysalicylate	0.1	0.172414	0.230769
	Methlysalicylate	0.179487	0.578947	0.25
	Methylacetate	-0.6	-0.555556	-0.393939
	Methylacetate	1	0.0526316	0.6
	Methylacetate	-1	0.28	0.304348
	Methylacetate	0.666667	0.125	-0.69697
	Methylacetate	-0.666667	-0.111111	0.481481
	Methylacetate	0.2	0	0.407407
	Methylacetate	0.466667	0.294118	-0.0322581
	Methylacetate	-0.142857	0.0769231	-0.612903
	Methylacetate	-0.5	0.25	0.185185
	Methylacetate	0	0.166667	-0.172414
	Hydroxybutyrate	-0.9	0.4	1
	Hydroxybutyrate	-0.7	0.2	0.9
	Hydroxybutyrate	-0.6	0	0.8
	Hydroxybutyrate	-0.4	0.3	-0.3
	Hydroxybutyrate	0.5	-0.684211	0.6
	Hydroxybutyrate	0.5	0.2	1
	Hydroxybutyrate	-0.9	0.2	0.5
	Hydroxybutyrate	-0.2	0.3	0.4
	Hydroxybutyrate	0.2	0.4	0.6
	Hydroxybutyrate	-0.2	0.3	0.3
	IsopropBenzoate	0.6	0.44	0.6
	IsopropBenzoate	-0.111111	-0.52381	0
	IsopropBenzoate	-0.030303	-0.12	0.466667
	IsopropBenzoate	0.142857	-0.037037	-0.133333
	IsopropBenzoate	-0.222222	-0.0434783	-0.5
	IsopropBenzoate	-0.166667	-0.37931	0.4375
	IsopropBenzoate	0.3	0	-0.111111
	IsopropBenzoate	0.473684	-0.0909091	-0.4375
	IsopropBenzoate	-0.185185	0.0833333	0.128205
	IsopropBenzoate	-0.5	-0.52	-0.380952
	Ethylhexanoate	0.037037	-0.111111	0.0909091
	Ethylhexanoate	0.375	-0.117647	-0.04
	Ethylhexanoate	0.777778	0.857143	0.263158
	Ethylhexanoate	-0.294118	0.285714	-0.222222
	Ethylhexanoate	0.0666667	0.230769	0.25
	Ethylhexanoate	0.285714	0.62963	0.428571
	Ethylhexanoate	-0.481481	-0.04	0.238095
	Ethylhexanoate	0.2	-0.259259	-0.368421
	Ethylhexanoate	-0.0666667	0.142857	0.4
	Ethylhexanoate	-0.0769231	-0.0857143	-0.636364
	Heptanone	0.130435	-0.2	-0.529412
	Heptanone	0.384615	-0.111111	-0.0588235
	Heptanone	0.666667	0.444444	0.12
	Heptanone	0.272727	-0.407407	0
	Heptanone	-0.0666667	-0.619048	0.157895
	Heptanone	-0.0666667	-0.222222	0.333333
	Heptanone	0.9	-0.454545	-0.0909091
	Heptanone	0.875	-0.354839	0.304348
	Heptanone	0.36	-0.548387	0.172414
	Heptanone	0.583333	0.357143	0.111111
	6methyl5hepten	0.714286	-0.578947	-0.375
	6methyl5hepten	-0.1	0	-0.833333
	6methyl5hepten	-0.652174	-0.619048	-0.809524
	6methyl5hepten	-0.222222	0.272727	-0.636364
	6methyl5hepten	0.25	-0.4	-1
	6methyl5hepten	-0.888889	-0.428571	0
	6methyl5hepten	-0.4	-0.583333	-0.809524
	6methyl5hepten	-0.333333	-0.727273	-0.894737
	6methyl5hepten	0.230769	-0.142857	-0.615385
	6methyl5hepten	0.818182	0.176471	-0.684211
	Pentylacetate	0.5	-0.152542	-0.5
	Pentylacetate	-0.0666667	0.181818	0.25
	Pentylacetate	0	-0.272727	-0.625
	Pentylacetate	-0.263158	0.384615	-0.0526316
	Pentylacetate	-0.411765	0.466667	0.375
	Pentylacetate	0.12	0	0.285714
	Pentylacetate	0.52	-0.393939	0.166667
	Pentylacetate	0.181818	-0.405405	0.230769
	Pentylacetate	0	0.4	-0.545455
	Pentylacetate	0.304348	-0.548387	-0.142857
	Hexylacetate	-0.6	-0.647059	-0.909091
	Hexylacetate	-0.448276	-0.555556	-0.913043
	Hexylacetate	0	-0.391304	-1
	Hexylacetate	-0.238095	-0.764706	-0.565217
	Hexylacetate	0.0909091	0	-0.846154
	Hexylacetate	0.25	-0.714286	-0.8
	Hexylacetate	0	-0.307692	-0.2
	Hexylacetate	-0.263158	-0.75	-0.857143
	Hexylacetate	-0.0588235	-0.636364	-0.5
	Hexylacetate	-0.73913	-0.619048	-0.846154
	Geranylacetate	-0.354839	0.391304	0.037037
	Geranylacetate	0.0857143	-0.290323	0.037037
	Geranylacetate	0.230769	-0.333333	0.037037
	Geranylacetate	-0.0243902	0.0909091	0
	Geranylacetate	0.529412	-0.416667	-0.612903
	Geranylacetate	0.0196078	0.238095	-0.157895
	Geranylacetate	0.25	-0.263158	-0.166667
	Geranylacetate	0.179487	-0.555556	-0.2
	Geranylacetate	0.380952	0.416667	-0.545455
	Geranylacetate	-0.0188679	-0.0967742	-0.777778
	Acetophenone	-0.25	-0.125	-0.588235
	Acetophenone	-0.909091	0.625	-0.5
	Acetophenone	-0.666667	0.0769231	-0.5
	Acetophenone	-0.68	-0.411765	0.862069
	Acetophenone	-0.714286	-0.411765	-0.785714
	Acetophenone	-0.75	-0.222222	-0.857143
	Acetophenone	-0.5	0	-0.529412
	Acetophenone	-0.125	-0.666667	-0.851852
	Acetophenone	-0.583333	-0.7	-0.571429
	Acetophenone	-0.222222	-0.176471	-0.333333
	26dimethoxyphenol	-0.25	-0.0344828	0.0322581
	26dimethoxyphenol	-0.44	-0.151515	-0.677419
	26dimethoxyphenol	-0.142857	-0.181818	-0.44
	26dimethoxyphenol	0.8125	0.166667	-0.5
	26dimethoxyphenol	0.125	-0.217391	-0.230769
	26dimethoxyphenol	0.478261	-0.0588235	0.885714
	26dimethoxyphenol	-0.153846	0.214286	-0.466667
	26dimethoxyphenol	0.142857	0.304348	-0.615385
	26dimethoxyphenol	0.0714286	0.444444	-0.84
	26dimethoxyphenol	0.3	0.466667	0.357143
	Octenol	-0.3	0.125	0
	Octenol	0	-0.1875	-0.466667
	Octenol	-0.181818	-0.125	-0.176471
	Octenol	-0.0666667	0.157895	-1
	Octenol	-0.153846	0.52381	-0.333333
	Octenol	0.1	0.0625	0.652174
	Octenol	-0.6	0.297297	-0.333333
	Octenol	0.176471	-0.157895	-0.0666667
	Octenol	-0.357143	0.25	-1
	Octenol	-0.153846	0.0909091	0.142857
	Guiacol	-1	-0.257143	-0.727273
	Guiacol	0.44	-0.5	-0.538462
	Guiacol	0.166667	-0.363636	-0.76
	Guiacol	-0.272727	0.133333	-0.888889
	Guiacol	-0.625	-0.2	-0.647059
	Guiacol	-0.217391	-0.103448	-0.666667
	Guiacol	-0.466667	-0.481481	-0.714286
	Guiacol	-0.727273	-0.578947	-0.5
	Guiacol	-0.666667	0	-0.6
	Guiacol	-0.866667	-0.241379	-1
	Hexanol	-0.411765	0.2	-0.2
	Hexanol	0	0.2	0.5
	Hexanol	-0.8	0.2	-0.2
	Hexanol	0.3	0.4	-1
	Hexanol	0.0526316	0.1	0.4
	Hexanol	0	0.5	0.5
	Hexanol	0.3	0	0.5
	Hexanol	-0.2	0.8	0.3
	Hexanol	0.6	-0.3	0.8
	Hexanol	-0.176471	0.882353	0.6
	Linalool	0.294118	0.62963	0.583333
	Linalool	0.0769231	0.25	0.238095
	Linalool	0.28	0.133333	0.459459
	Linalool	0.466667	0.0833333	0.818182
	Linalool	0	0.529412	0.75
	Linalool	0.0769231	0.636364	0.466667
	Linalool	0.619048	0.230769	0.290323
	Linalool	0.0833333	0.68	0.925926
	Linalool	-0.047619	0.259259	0.4
	Linalool	0.0909091	0.333333	0.692308
	Methylbenzoate	0.0526316	0.166667	-0.357143
	Methylbenzoate	-0.4	0.0666667	-0.222222
	Methylbenzoate	0.157895	-0.272727	-0.818182
	Methylbenzoate	0.571429	-0.5	0.0967742
	Methylbenzoate	-0.454545	-0.384615	-0.307692
	Methylbenzoate	-0.384615	-0.272727	-0.666667
	Methylbenzoate	-0.6	-0.733333	-0.565217
	Methylbenzoate	0.733333	-0.0967742	-0.16129
	Methylbenzoate	0.44	0.157895	-0.36
	Methylbenzoate	-0.176471	-0.6	-0.586207
	Benzylbutyrate	0.4	0.0526316	0.481481
	Benzylbutyrate	0.714286	0.391304	0.692308
	Benzylbutyrate	0.170732	0.363636	0.833333
	Benzylbutyrate	0.384615	0.545455	0.1
	Benzylbutyrate	0.4	0.444444	0.375
	Benzylbutyrate	0.6	0.263158	0.272727
	Benzylbutyrate	0.217391	0.304348	0.913043
	Benzylbutyrate	0.578947	-0.12	0.3
	Benzylbutyrate	0.727273	0.333333	0.555556
	Benzylbutyrate	0.3	0.555556	0.157895
	Control	-0.185185	-0.15625	0.236364
	Control	-0.454545	0.0985915	-0.627119
	Control	-0.253333	-0.0140845	0.0196078
	Control	0.0697674	-0.315068	-0.0491803
	Control	-0.179487	0.217391	0.389831
	Control	0.155556	-0.132075	0.428571
	Control	-0.672727	0.15625	-0.0714286
	Control	0.162791	-0.0980392	0
	Control	0.416667	0.0740741	0
	Control	0.368421	0.0666667	0.404255
