# Supplementary material for: Temperature-dependent modulation of odor-dependent behavior in three drosophilid fly species of differing thermal preference
Source: Commun Biol. 2023 Sep 4;6:905. doi: 10.1038/s42003-023-05280-5 (PMC10477191; doi:10.1038/s42003-023-05280-5)
Supplement: Supplementary file 3 — Supplementary Data 1 [file 42003_2023_5280_MOESM3_ESM.zip › data/Main figures data/Figure 4 data/data of flies reared at 18 degrees.xlsx]

## Sheet: Guaiacol
		Temperature
		temp10
		temp10
		temp10		novamexicana	yes	20
		temp10	Temperature 10		no	140
		temp10
		temp10
		temp10
		temp10
		temp10
		temp10
		temp10
		temp10
		temp10
		temp10		virilis	yes	175
		temp10	Temperature 10		no	150
		temp10
		temp10
		temp10
		temp10
		temp10
		temp10
		temp10
		temp10
		temp10		ezoana		yes	58
		temp10	Temperature 10			no	140
		temp10
		temp10
		temp10
		temp10
		temp10
		temp15
		temp15		novamexicana		yes	184
		temp15	Temperature 15			no	9
		temp15
		temp15
		temp15
		temp15
		temp15
		temp15
		temp15
		temp15
		temp15
		temp15
		temp15
		temp15		virilis		yes	186
		temp15	Temperature 15			no	30
		temp15
		temp15
		temp15
		temp15
		temp15
		temp15		ezoana		yes	219
		temp15	Temperature 15			no	44
		temp15
		temp15
		temp15
		temp15
		temp15
		temp15
		temp15
		temp20
		temp20		novamexicana		yes	188
		temp20	Temperature 20			no	17
		temp20
		temp20
		temp20
		temp20
		temp20
		temp20
		temp20
		temp20
		temp20
		temp20		virilis		yes	159
		temp20	Temperature 20			no	27
		temp20
		temp20
		temp20
		temp20
		temp20
		temp20
		temp20
		temp20
		temp20		ezoana		yes	111
		temp20	Temperature 20			no	27
		temp20
		temp20
		temp20
		temp20
		temp20
		temp20
		temp25
		temp25
		temp25		novamexicana		yes	242
		temp25	Temperature 25			no	10
		temp25
		temp25
		temp25
		temp25
		temp25
		temp25
		temp25
		temp25
		temp25		virilis		yes	247
		temp25	Temperature 25			no	4
		temp25
		temp25
		temp25
		temp25
		temp25
		temp25
		temp25
		temp25		ezoana		yes	172
		temp25	Temperature 25			no	58
		temp25
		temp25
		temp25
		temp25
		temp25
		temp25
		temp25
		temp30		novamexicana		yes	231
		temp30	Temperature 30			no	8
		temp30
		temp30
		temp30
		temp30
		temp30
		temp30
		temp30
		temp30
		temp30
		temp30		virilis		yes	303
		temp30	Temperature 30			no	13
		temp30
		temp30
		temp30
		temp30
		temp30
		temp30
		temp30
		temp30
		temp30
		temp30		ezoana		yes	119
		temp30	Temperature 30			no	96
		temp30
		temp30
		temp30
		temp30
		temp30
		temp30
		temp35
		temp35		novamexicana		yes	146
		temp35	Temperature 35			no	91
		temp35
		temp35
		temp35
		temp35
		temp35
		temp35
		temp35
		temp35
		temp35		virilis		yes	194
		temp35	Temperature 35			no	101
		temp35
		temp35
		temp35
		temp35
		temp35
		temp35
		temp35
		temp35
		temp35		ezoana		yes	31
		temp35	Temperature 35			no	172
		temp35
		temp35
		temp35
		temp35
		temp35
		temp35
		temp35

## Sheet: Isopropyl benzoate
				Temperature
				temp10		novamexicana		yes	83
				temp10	Temperature 10			no	126
				temp10
				temp10
				temp10
				temp10
				temp10
				temp10
				temp10
				temp10
				temp10		virilis		yes	132
				temp10	Temperature 10			no	231
				temp10
				temp10
				temp10
				temp10
				temp10
				temp10
				temp10		ezoana		yes	92
				temp10	Temperature 10			no	112
				temp10
				temp10
				temp10
				temp10
				temp10
				temp10
				temp10
				temp10
				temp10
				temp10
				temp15		novamexicana		yes	227
				temp15	Temperature 15			no	5
				temp15
				temp15
				temp15
				temp15
				temp15
				temp15
				temp15
				temp15		virilis		yes	183
				temp15	Temperature 15			no	25
				temp15
				temp15
				temp15
				temp15
				temp15
				temp15
				temp15
				temp15
				temp15		ezoana		Yes	206
				temp15	Temperature 15			no	7
				temp15
				temp15
				temp15
				temp15
				temp15
				temp15
				temp15
				temp15
				temp15
				temp20		novamexicana		yes	219
				temp20	Temperature 20			no	29
				temp20
				temp20
				temp20
				temp20
				temp20
				temp20
				temp20
				temp20
				temp20		virilis		yes	213
				temp20	Temperature 20			no	16
				temp20
				temp20
				temp20
				temp20
				temp20
				temp20
				temp20
				temp20
				temp20		ezoana		yes	144
				temp20	Temperature 20			no	55
				temp20
				temp20
				temp20
				temp20
				temp20
				temp20
				temp20
				temp20
				temp25		novamexicana		yes	212
				temp25	Temperature 25			no	7
				temp25
				temp25
				temp25
				temp25
				temp25
				temp25
				temp25
				temp25
				temp25		virilis		yes	230
				temp25	Temperature 25			no	8
				temp25
				temp25
				temp25
				temp25
				temp25
				temp25
				temp25
				temp25
				temp25
				temp25		ezoana		yes	193
				temp25	Temperature 25			no	27
				temp25
				temp25
				temp25
				temp25
				temp25
				temp25
				temp25
				temp30
				temp30
				temp30		novamexicana		yes	236
				temp30	Temperature 30			no	2
				temp30
				temp30
				temp30
				temp30
				temp30
				temp30
				temp30
				temp30
				temp30		virilis		yes	282
				temp30	Temperature 30			no	14
				temp30
				temp30
				temp30
				temp30
				temp30
				temp30
				temp30
				temp30
				temp30		ezoana		yes	190
				temp30	Temperature 30			no	30
				temp30
				temp30
				temp30
				temp30
				temp30
				temp30
				temp35
				temp35
				temp35		novamexicana		yes	219
				temp35	Temperature 35			no	111
				temp35
				temp35
				temp35
				temp35
				temp35
				temp35
				temp35
				temp35
				temp35		virilis		yes	232
				temp35	Temperature 35			no	72
				temp35
				temp35
				temp35
				temp35
				temp35
				temp35
				temp35
				temp35		ezoana		yes	56
				temp35	Temperature 35			no	149
				temp35
				temp35
				temp35
				temp35
				temp35
				temp35
				temp35

## Sheet: Methyl salicylate
				Temperature
				temp10
				temp10		novamexicana		yes	94
				temp10	Temperature 10			no	107
				temp10
				temp10
				temp10
				temp10
				temp10
				temp10
				temp10
				temp10
				temp10		virilis		yes	132
				temp10	Temperature 10			no	179
				temp10
				temp10
				temp10
				temp10
				temp10
				temp10
				temp10
				temp10
				temp10		ezoana		yes	66
				temp10	Temperature 10			no	138
				temp10
				temp10
				temp10
				temp10
				temp10
				temp10
				temp10
				temp15
				temp15
				temp15		novamexicana		yes	204
				temp15	Temperature 15			no	4
				temp15
				temp15
				temp15
				temp15
				temp15
				temp15
				temp15
				temp15
				temp15		virilis		yes	156
				temp15	Temperature 15			no	55
				temp15
				temp15
				temp15
				temp15
				temp15
				temp15
				temp15
				temp15
				temp15		ezoana		yes	234
				temp15	Temperature 15			no	29
				temp15
				temp15
				temp15
				temp15
				temp15
				temp15
				temp20
				temp20
				temp20		novamexicana		yes	182
				temp20	Temperature 20			no	28
				temp20
				temp20
				temp20
				temp20
				temp20
				temp20
				temp20
				temp20
				temp20
				temp20		virilis		yes	160
				temp20	Temperature 20			no	34
				temp20
				temp20
				temp20
				temp20
				temp20
				temp20
				temp20
				temp20		ezoana		yes	163
				temp20	Temperature 20			no	58
				temp20
				temp20
				temp20
				temp20
				temp20
				temp20
				temp25		novamexicana		yes	206
				temp25	Temperature 25			no	3
				temp25
				temp25
				temp25
				temp25
				temp25
				temp25
				temp25
				temp25
				temp25		virilis		yes	245
				temp25	Temperature 25			no	4
				temp25
				temp25
				temp25
				temp25
				temp25
				temp25
				temp25
				temp25
				temp25		ezoana		yes	186
				temp25	Temperature 25			no	19
				temp25
				temp25
				temp25
				temp25
				temp25
				temp25
				temp25
				temp25
				temp30
				temp30		novamexicana		yes	240
				temp30	Temperature 30			no	14
				temp30
				temp30
				temp30
				temp30
				temp30
				temp30
				temp30		virilis		yes	289
				temp30	Temperature 30			no	14
				temp30
				temp30
				temp30
				temp30
				temp30
				temp30
				temp30
				temp30
				temp30
				temp30
				temp30
				temp30		ezoana		yes	168
				temp30	Temperature 30			no	30
				temp30
				temp30
				temp30
				temp30
				temp30
				temp30
				temp35		virilis		yes	159
				temp35	Temperature 35			no	194
				temp35
				temp35
				temp35
				temp35
				temp35
				temp35
				temp35
				temp35
				temp35		novamexicana		yes	146
				temp35	Temperature 35			no	85
				temp35
				temp35
				temp35
				temp35
				temp35
				temp35
				temp35
				temp35
				temp35		ezoana		yes	60
				temp35	Temperature 35			no	159
				temp35
				temp35
				temp35
				temp35
				temp35
				temp35
				temp35
				temp35
