# Supplementary material for: Temperature-dependent modulation of odor-dependent behavior in three drosophilid fly species of differing thermal preference
Source: Commun Biol. 2023 Sep 4;6:905. doi: 10.1038/s42003-023-05280-5 (PMC10477191; doi:10.1038/s42003-023-05280-5)
Supplement: Supplementary file 3 — Supplementary Data 1 [file 42003_2023_5280_MOESM3_ESM.zip › data/Main figures data/Figure 4 data/data of flies reared at 25 degrees.xlsx]

## Sheet: Guaiacol
		Temperature	species
		temp10	novamexicana
		temp10	novamexicana
		temp10	novamexicana
		temp10	novamexicana		novamexicana		yes	93
		temp10	novamexicana	Temperature 10			no	210
		temp10	novamexicana
		temp10	novamexicana
		temp10	novamexicana
		temp10	novamexicana
		temp10	novamexicana
		temp10	virilis
		temp10	virilis		virilis		yes	65
		temp10	virilis	Temperature 10			no	224
		temp10	virilis
		temp10	virilis
		temp10	virilis
		temp10	virilis
		temp10	virilis
		temp10	virilis
		temp10	virilis
		temp10	ezoana
		temp10	ezoana
		temp10	ezoana
		temp10	ezoana
		temp10	ezoana
		temp10	ezoana		ezoana		yes	100
		temp10	ezoana	Temperature 10			no	99
		temp10	ezoana
		temp10	ezoana
		temp10	ezoana
		temp15	novamexicana
		temp15	novamexicana
		temp15	novamexicana
		temp15	novamexicana		novamexicana		yes	140
		temp15	novamexicana	Temperature 15			no	113
		temp15	novamexicana
		temp15	novamexicana
		temp15	novamexicana
		temp15	novamexicana
		temp15	novamexicana
		temp15	virilis
		temp15	virilis
		temp15	virilis		virilis		yes	226
		temp15	virilis	Temperature 15			no	34
		temp15	virilis
		temp15	virilis
		temp15	virilis
		temp15	virilis
		temp15	virilis
		temp15	virilis
		temp15	ezoana		ezoana		yes	173
		temp15	ezoana	Temperature 15			no	28
		temp15	ezoana
		temp15	ezoana
		temp15	ezoana
		temp15	ezoana
		temp15	ezoana
		temp15	ezoana
		temp15	ezoana
		temp15	ezoana
		temp20	novamexicana
		temp20	novamexicana
		temp20	novamexicana		novamexicana		yes	245
		temp20	novamexicana	Temperature 20			no	21
		temp20	novamexicana
		temp20	novamexicana
		temp20	novamexicana
		temp20	novamexicana
		temp20	novamexicana
		temp20	novamexicana
		temp20	virilis		virilis		yes	226
		temp20	virilis	Temperature 20			no	43
		temp20	virilis
		temp20	virilis
		temp20	virilis
		temp20	virilis
		temp20	virilis
		temp20	virilis
		temp20	virilis
		temp20	virilis		ezoana		yes	142
		temp20	ezoana	Temperature 20			no	46
		temp20	ezoana
		temp20	ezoana
		temp20	ezoana
		temp20	ezoana
		temp20	ezoana
		temp20	ezoana
		temp20	ezoana
		temp20	ezoana
		temp20	ezoana
		temp25	novamexicana
		temp25	novamexicana
		temp25	novamexicana
		temp25	novamexicana		novamexicana		yes	270
		temp25	novamexicana	Temperature 25			no	33
		temp25	novamexicana
		temp25	novamexicana
		temp25	novamexicana
		temp25	novamexicana
		temp25	novamexicana
		temp25	virilis
		temp25	virilis
		temp25	virilis		virilis		yes	381
		temp25	virilis	Temperature 25			no	8
		temp25	virilis
		temp25	virilis
		temp25	virilis
		temp25	virilis
		temp25	virilis
		temp25	virilis
		temp25	ezoana
		temp25	ezoana		ezoana		yes	151
		temp25	ezoana	Temperature 25			no	72
		temp25	ezoana
		temp25	ezoana
		temp25	ezoana
		temp25	ezoana
		temp25	ezoana
		temp25	ezoana
		temp25	ezoana
		temp30	novamexicana
		temp30	novamexicana		novamexicana		yes	139
		temp30	novamexicana	Temperature 30			no	124
		temp30	novamexicana
		temp30	novamexicana
		temp30	novamexicana
		temp30	novamexicana
		temp30	novamexicana
		temp30	novamexicana
		temp30	novamexicana
		temp30	virilis
		temp30	virilis
		temp30	virilis
		temp30	virilis
		temp30	virilis
		temp30	virilis		virilis		yes	225
		temp30	virilis	Temperature 30			no	45
		temp30	virilis
		temp30	virilis
		temp30	virilis
		temp30	ezoana
		temp30	ezoana
		temp30	ezoana
		temp30	ezoana
		temp30	ezoana
		temp30	ezoana		ezoana		yes	198
		temp30	ezoana	Temperature 30			no	84
		temp30	ezoana
		temp30	ezoana
		temp30	ezoana
		temp35	novamexicana
		temp35	novamexicana
		temp35	novamexicana		novamexicana		yes	83
		temp35	novamexicana	Temperature 35			no	191
		temp35	novamexicana
		temp35	novamexicana
		temp35	novamexicana
		temp35	novamexicana
		temp35	novamexicana
		temp35	novamexicana
		temp35	virilis
		temp35	virilis
		temp35	virilis
		temp35	virilis
		temp35	virilis		virilis		yes	178
		temp35	virilis	Temperature 35			no	206
		temp35	virilis
		temp35	virilis
		temp35	virilis
		temp35	virilis
		temp35	ezoana
		temp35	ezoana
		temp35	ezoana		ezoana		yes	102
		temp35	ezoana	Temperature 35			no	108
		temp35	ezoana
		temp35	ezoana
		temp35	ezoana
		temp35	ezoana
		temp35	ezoana
		temp35	ezoana

## Sheet: isopropyl benzoate
		novamexicana		yes	75
	Temperature 10			no	217
		virilis		yes	189
	Temperature 10			no	84
		ezoana		yes	105
	Temperature 10			no	96
		novamexicana		yes	172
	Temperature 15			no	73
		virilis		yes	221
	Temperature 15			no	26
		ezoana		yes	90
	Temperature 15			no	107
		novamexicana		yes	225
	Temperature 20			no	21
		virilis		yes	227
	Temperature 20			no	30
		ezoana		yes	159
	Temperature 20			no	31
		novamexicana		yes	211
	Temperature 25			no	50
		virilis		yes	310
	Temperature 25			no	12
		ezoana		yes	189
	Temperature 25			no	15
		novamexicana		yes	172
	Temperature 30			no	126
		virilis		yes	228
	Temperature 30			no	39
		ezoana		yes	127
	Temperature 30			no	139
		novamexicana		yes	93
	Temperature 35			no	155
		virilis		yes	239
	Temperature 35			no	86
		ezoana		yes	72
	Temperature 35			no	151

## Sheet: Methyl salicylate
			novamexicana		yes	49
		Temperature 10			no	246
			virilis		yes	124
		Temperature 10			no	127
			ezoana		yes	106
		Temperature 10			no	104
			novamexicana		yes	119
		Temperature 15			no	107
			virilis		yes	184
		Temperature 15			no	37
			ezoana		yes	91
		Temperature 15			no	131
			novamexicana		yes	260
		Temperature 20			no	5
			virilis		yes	237
		Temperature 20			no	8
			ezoana		yes	167
		Temperature 20			no	71
			novamexicana		yes	272
		Temperature 25			no	60
			virilis		yes	301
		Temperature 25			no	32
			ezoana		yes	196
		Temperature 25			no	6
			novamexicana		yes	139
		Temperature 30			no	127
			virilis		yes	236
		Temperature 30			no	70
			ezoana		yes	153
		Temperature 30			no	148
			novamexicana		yes	87
		Temperature 35			no	146
			virilis		yes	151
		Temperature 35			no	166
			ezoana		yes	95
		Temperature 35			no	156
