# Supplementary material for: Temperature-dependent modulation of odor-dependent behavior in three drosophilid fly species of differing thermal preference
Source: Commun Biol. 2023 Sep 4;6:905. doi: 10.1038/s42003-023-05280-5 (PMC10477191; doi:10.1038/s42003-023-05280-5)
Supplement: Supplementary file 3 — Supplementary Data 1 [file 42003_2023_5280_MOESM3_ESM.zip › data/Main figures data/Figure 5 data.xlsx]

## Sheet: D. ezoana
				species	Temperature	gua18	gua25	Met18	Met25	iso18	iso25
				ezoana	temp10	-0.777778	-1	-0.333333	-1	0	0
				ezoana	temp10	-1	1	-0.714286	-0.2	-0.538462	0.529412
				ezoana	temp10	0	-0.818182	-0.8	0.333333	1	-0.375
				ezoana	temp10	-0.846154	-1	1	-0.5	0.666667	0.25
				ezoana	temp10	-0.6	-0.9	0.294118	-0.473684	1	-0.5
				ezoana	temp10	-0.6	-0.2	1	-1	1	-1
				ezoana	temp10	-1	-0.636364	-0.777778	-0.75	0.5	-0.272727
				ezoana	temp10	0	-0.733333	0.5	0.4	-0.0769231	-0.230769
				ezoana	temp10	-1	0.333333	-1	-1	-0.5	0.428571
				ezoana	temp10	-1	-0.2	0.777778	0	0.25	-0.2
				ezoana	temp15	-0.222222	-0.6	0.111111	1	-0.217391	0
				ezoana	temp15	-0.12	-1	-0.157895	0.333333	-0.368421	0.875
				ezoana	temp15	-0.130435	0	0.142857	-0.6	-0.888889	0.157895
				ezoana	temp15	-0.2	-0.333333	0.0666667	-0.555556	-0.307692	0
				ezoana	temp15	-0.142857	-1	-0.0833333	-1	0.1	-0.636364
				ezoana	temp15	-0.0588235	-1	0.185185	1	-0.444444	0.4
				ezoana	temp15	-0.304348	0	0.266667	1	0.111111	-0.111111
				ezoana	temp15	-0.047619	1	-0.0833333	-0.619048	0.8	0
				ezoana	temp15	-0.130435	-0.8	0.333333	0.8	0.157895	0.714286
				ezoana	temp15	-0.153846	0	0.3125	0.5	-0.04	-0.428571
				ezoana	temp20	-0.555556	-0.333333	0.285714	0.666667	-0.272727	1
				ezoana	temp20	0.333333	-0.6	0.647059	0.52381	-0.04	0.176471
				ezoana	temp20	-0.333333	-1	0.882353	0.733333	0.0526316	-0.2
				ezoana	temp20	0.333333	-1	-0.222222	0.6	-0.818182	-0.294118
				ezoana	temp20	-0.4	-0.428571	-0.333333	0.0909091	-0.428571	0.333333
				ezoana	temp20	-0.846154	0	0.0588235	0.714286	0	-0.125
				ezoana	temp20	-0.692308	-0.666667	0.555556	0.230769	0.166667	0.0588235
				ezoana	temp20	-0.5	-0.333333	0.259259	0.285714	0	0.714286
				ezoana	temp20	-0.692308	-0.2	0.0588235	0.304348	0.125	0.222222
				ezoana	temp20	-0.333333	-1	0.333333	0.189189	0.2	-0.047619
				ezoana	temp25	-0.157895	-0.272727	-0.636364	0.888889	0.25	-1
				ezoana	temp25	-0.857143	-0.0909091	-0.4	0.333333	0.444444	-0.894737
				ezoana	temp25	-0.037037	-1	0.882353	1	-0.565217	0.411765
				ezoana	temp25	-0.2	-0.238095	-0.0666667	1	0.222222	0.222222
				ezoana	temp25	0.3	-0.142857	0.882353	-0.727273	0	0
				ezoana	temp25	-0.25	-0.142857	0.6	-0.28	0.217391	0
				ezoana	temp25	-0.647059	-0.846154	-0.272727	-0.375	0.73913	-0.238095
				ezoana	temp25	-0.5	0.375	0.36	0.157895	-0.529412	0.263158
				ezoana	temp25	-0.25	0.25	-0.583333	0.157895	0.428571	0.222222
				ezoana	temp25	-0.0588235	0.6	0.4	-0.368421	0.6	0.647059
				ezoana	temp30	1	0.047619	0.307692	-0.333333	0.285714	0.5
				ezoana	temp30	1	0.3	0.0909091	-0.5	0.466667	-0.111111
				ezoana	temp30	1	0.636364	-0.166667	-0.0666667	-0.1	-0.454545
				ezoana	temp30	-0.6	0.2	0.2	-0.0769231	-0.333333	0.6
				ezoana	temp30	-0.571429	-0.2	-0.411765	-0.3	-0.172414	0.4
				ezoana	temp30	0.2	0.25	-0.047619	-0.578947	-0.529412	0.111111
				ezoana	temp30	0.8	0.818182	0.0588235	0	-0.714286	0
				ezoana	temp30	0.846154	0.7	-0.529412	-0.2	0.272727	0.047619
				ezoana	temp30	0.8	0.0769231	-0.5	-0.466667	0.047619	0.2
				ezoana	temp30	-0.733333	0.5	-0.5	-0.333333	0.0588235	-0.529412
				ezoana	temp35	0	0.714286	0.5	0.0909091	-1	0.5
				ezoana	temp35	-0.333333	0.2	-1	0.4	0.5	0.333333
				ezoana	temp35	0	0.454545	-0.333333	0.6	-0.333333	-0.666667
				ezoana	temp35	1	0.125	0.666667	-0.454545	-0.625	0.111111
				ezoana	temp35	1	0.333333	0	-0.2	0.333333	0.2
				ezoana	temp35	1	-0.142857	0	-0.75	-0.2	0.142857
				ezoana	temp35	0.333333	0.666667	0.2	0.5	0.25	0.25
				ezoana	temp35	0	0.454545	0.2	0.142857	-0.333333	-0.555556
				ezoana	temp35	0.142857	0.166667	0	0.2	0	-0.111111
				ezoana	temp35	0.333333	0.5	-0.0769231	-0.285714	0	0.5

## Sheet: D. novamexicana
				species	Temperature	gua18	gua25	met18	met25	iso18	iso25
				novamexicana	temp10	1	0.333333	-1	0	-0.8	0.0769231
				novamexicana	temp10	1	0.230769	0.333333	0.333333	-0.5	0.111111
				novamexicana	temp10	0.714286	0.2	1	0	-0.111111	-0.538462
				novamexicana	temp10	0	0	1	-1	0.2	-0.333333
				novamexicana	temp10	-0.428571	0.692308	-1	-0.2	-0.111111	-0.0909091
				novamexicana	temp10	-0.666667	0.2	-0.428571	-0.714286	-0.714286	0
				novamexicana	temp10	0	0.2	-1	0	0	-0.5
				novamexicana	temp10	0.538462	-0.5	-1	-1	0	-0.666667
				novamexicana	temp10	-0.5	-0.75	0.866667	0	-0.6	-0.666667
				novamexicana	temp10	-0.8	-0.272727	0	0.2	-0.166667	-1
				novamexicana	temp15	0.727273	-0.25	0.733333	-0.5	-0.310345	-0.2
				novamexicana	temp15	0.92	-0.428571	-0.809524	-0.2	0	-0.857143
				novamexicana	temp15	-0.888889	0.5	-0.727273	0.0909091	0.222222	-0.583333
				novamexicana	temp15	-0.777778	-0.166667	0.692308	-0.666667	0.3	0.714286
				novamexicana	temp15	0.8	0.142857	0.047619	-0.5	0.538462	-0.5
				novamexicana	temp15	-0.307692	-0.571429	0.333333	-0.333333	-0.294118	0.4
				novamexicana	temp15	0.818182	0.0434783	0.666667	-0.272727	-0.473684	0.692308
				novamexicana	temp15	0.555556	-0.2	-0.166667	-0.6	0.125	-0.294118
				novamexicana	temp15	0.411765	-0.733333	-0.769231	-0.384615	0	0.565217
				novamexicana	temp15	-0.764706	-0.285714	0.846154	-0.6	-0.2	0.444444
				novamexicana	temp20	0.529412	-0.583333	-0.263158	-0.037037	-0.454545	0.142857
				novamexicana	temp20	-0.4	0.466667	-0.25	-0.25	-0.866667	0.714286
				novamexicana	temp20	-1	-0.619048	0.333333	0.357143	0	-0.297297
				novamexicana	temp20	-1	-0.172414	-0.6	-0.3	0.0833333	0.0434783
				novamexicana	temp20	-0.68	0.333333	0.714286	-0.818182	0.04	0
				novamexicana	temp20	0.666667	-0.571429	-0.333333	-0.52	0.52381	-1
				novamexicana	temp20	-0.809524	-0.545455	0.125	-0.130435	0.448276	0.826087
				novamexicana	temp20	0.4	0.565217	-0.777778	-0.181818	0.6	-0.454545
				novamexicana	temp20	0.818182	-0.304348	-0.375	-0.0344828	-0.333333	-0.333333
				novamexicana	temp20	-0.764706	0.444444	-0.703704	-0.55	-0.466667	0.391304
				novamexicana	temp25	-0.73913	-0.809524	-0.52381	0.2	0.411765	-0.0769231
				novamexicana	temp25	-1	-0.578947	-0.0833333	0.714286	-0.222222	-0.333333
				novamexicana	temp25	-0.789474	-0.166667	-0.12	0.0909091	-0.181818	-0.619048
				novamexicana	temp25	0.6	-0.263158	-0.705882	0.407407	0.73913	-0.538462
				novamexicana	temp25	-0.73913	-0.393939	0.142857	0.0769231	-0.777778	0.272727
				novamexicana	temp25	0.166667	-0.625	-0.368421	0.25	-0.428571	-0.0588235
				novamexicana	temp25	-0.181818	-0.151515	-0.166667	0.259259	-0.0666667	-0.36
				novamexicana	temp25	-0.421053	0.25	0	-0.428571	-0.454545	0.0588235
				novamexicana	temp25	0.727273	0.684211	-0.222222	0.219512	-0.0588235	-0.157895
				novamexicana	temp25	-0.142857	-0.037037	0.0526316	0.238095	0.0666667	0
				novamexicana	temp30	0.6	-0.714286	0.230769	0.142857	0.142857	-1
				novamexicana	temp30	0.166667	-0.692308	-0.846154	-0.25	-0.555556	-0.545455
				novamexicana	temp30	-0.69697	0.25	-0.789474	0.2	0.25	0
				novamexicana	temp30	-0.4	-0.6	-0.4	0.142857	-0.0666667	-0.75
				novamexicana	temp30	-0.333333	-0.6	-0.304348	-0.384615	0.6	-0.529412
				novamexicana	temp30	-0.16129	-0.428571	0.647059	-0.333333	-0.777778	0.166667
				novamexicana	temp30	0.2	-0.764706	-0.285714	-0.125	-0.0588235	-0.0588235
				novamexicana	temp30	0.157895	0	-0.047619	-0.529412	-0.52381	0.0909091
				novamexicana	temp30	-0.8	-0.833333	0.391304	0.444444	-0.172414	-0.823529
				novamexicana	temp30	-0.28	-0.157895	0.166667	-0.333333	-0.548387	-0.333333
				novamexicana	temp35	0.375	0.2	0.384615	-0.111111	-0.478261	-0.333333
				novamexicana	temp35	-0.714286	0.111111	0.25	-0.555556	0.0909091	-0.333333
				novamexicana	temp35	0.285714	0.6	-0.818182	-0.384615	0.157895	-0.5
				novamexicana	temp35	-0.111111	0	0.1	0	-0.529412	-1
				novamexicana	temp35	-1	1	-0.818182	0.666667	0.384615	-0.333333
				novamexicana	temp35	-0.466667	-0.428571	-0.222222	0	0.333333	-0.0909091
				novamexicana	temp35	-0.684211	-0.5	0.555556	-0.333333	0.111111	0.8
				novamexicana	temp35	-0.866667	-0.5	-0.5	-0.5	-0.307692	0.333333
				novamexicana	temp35	-0.5	-1	0.166667	-0.428571	0.647059	-0.444444
				novamexicana	temp35	-0.571429	-1	-0.6	-0.166667	0	-0.5

## Sheet: D.virilis
					species	Temperature	gua18	gua25	met18	met25	iso18	iso15
					virilis	temp10	-1	-0.333333	-0.636364	-0.294118	0.555556	0
					virilis	temp10	-0.6	-0.25	0.2	0	-0.454545	-0.333333
					virilis	temp10	-0.0769231	0	0.25	-0.333333	0	0.529412
					virilis	temp10	0	-1	-0.764706	0	-1	-0.4
					virilis	temp10	-0.846154	-1	-0.714286	-0.764706	-0.333333	0
					virilis	temp10	-0.583333	0.5	0.777778	-0.333333	0.833333	-0.142857
					virilis	temp10	-0.428571	-0.2	0.2	-0.6	0.384615	-0.925926
					virilis	temp10	-0.583333	0	0.333333	-0.733333	-0.833333	-0.0344828
					virilis	temp10	-0.612903	-0.454545	0.52	-0.833333	0.894737	-0.916667
					virilis	temp10	-0.133333	0.846154	-0.9	-0.428571	-0.647059	-0.62963
					virilis	temp15	-0.181818	-0.888889	0.142857	-0.7	-0.647059	0.647059
					virilis	temp15	-0.545455	-0.307692	-0.333333	-0.368421	0.157895	-0.142857
					virilis	temp15	-0.764706	-0.6	0.826087	-0.733333	-0.866667	-0.833333
					virilis	temp15	-0.882353	-0.578947	0.6	-0.238095	-0.25	-0.777778
					virilis	temp15	-1	-0.636364	0.166667	0.0588235	0.75	-0.44
					virilis	temp15	-0.5	-0.909091	0	0.647059	0.714286	-0.578947
					virilis	temp15	0	-0.818182	-0.692308	0.0909091	0	-0.0434783
					virilis	temp15	0.0666667	-1	-0.1	-0.454545	-0.8	-0.777778
					virilis	temp15	-0.684211	-0.448276	-0.25	-0.04	-0.5	-0.515152
					virilis	temp15	-0.25	-0.76	-0.75	-0.294118	-0.0909091	-0.789474
					virilis	temp20	0.2	-0.371429	0.529412	0.368421	-0.5	-0.125
					virilis	temp20	0	0	0.263158	-0.416667	-0.333333	0.846154
					virilis	temp20	0	0.636364	0.647059	0.25	-0.411765	-0.272727
					virilis	temp20	0.0769231	-0.44	0.0588235	0.478261	-0.04	0.6
					virilis	temp20	-0.684211	-0.636364	-0.375	0.294118	0	-0.142857
					virilis	temp20	0.0666667	-0.684211	-0.294118	-0.272727	0.428571	0.3
					virilis	temp20	-0.789474	0.5	-0.6	-0.16129	-0.363636	-0.0909091
					virilis	temp20	-1	-0.333333	-0.294118	-0.666667	0.1	-0.181818
					virilis	temp20	-0.6	-0.571429	0.333333	0.304348	0.1	-0.0588235
					virilis	temp20	-0.384615	0.0666667	-0.125	0	0.117647	-0.333333
					virilis	temp25	-0.0344828	-0.761905	-0.0909091	0.741935	0.36	-0.235294
					virilis	temp25	-0.473684	-0.695652	-0.2	0.461538	-0.391304	-0.116279
					virilis	temp25	-0.925926	-0.741935	-0.384615	0.478261	0.368421	-0.809524
					virilis	temp25	-0.76	-0.411765	0.142857	-0.44	-0.44	-0.789474
					virilis	temp25	-1	-0.65	-0.12	0.565217	-0.2	0.212121
					virilis	temp25	-0.62963	-0.88	-0.1875	0.176471	-0.3	0.0769231
					virilis	temp25	-0.555556	-0.555556	0.0833333	-0.0434783	-0.363636	0.272727
					virilis	temp25	-0.478261	-0.891892	0.0833333	-0.153846	-0.652174	-0.189189
					virilis	temp25	-0.931034	-0.25	0.2	0.212121	-0.272727	-0.44
					virilis	temp25	-0.428571	-0.384615	0	0.294118	-0.153846	-0.2
					virilis	temp30	-0.76	-0.9	-0.257143	0.266667	0.142857	0
					virilis	temp30	0.217391	-0.777778	-0.333333	0.214286	0	-0.304348
					virilis	temp30	-0.75	-0.806452	0.466667	-0.619048	0.354839	0.333333
					virilis	temp30	-0.282051	-0.84	1	-0.285714	-0.4	0.153846
					virilis	temp30	-0.574468	-0.862069	-0.391304	0.263158	-0.16129	0.68
					virilis	temp30	-0.4	-0.913043	-0.0909091	0.181818	0.179487	0.047619
					virilis	temp30	-0.2	-0.0344828	-0.0833333	0.625	0.2	-0.769231
					virilis	temp30	-0.73913	-0.217391	0.333333	0.583333	-0.393939	-0.2
					virilis	temp30	-0.259259	-0.727273	-0.243243	0.111111	0.37931	-0.454545
					virilis	temp30	-0.52	-0.692308	0.125	0.047619	-0.2	0.181818
					virilis	temp35	-0.636364	-0.230769	-0.333333	0.272727	0.142857	0.636364
					virilis	temp35	-1	-0.666667	0.333333	-0.4	0.733333	0.368421
					virilis	temp35	-1	0.529412	-0.125	0.230769	0.166667	-0.515152
					virilis	temp35	-0.333333	0.384615	-0.538462	0.8	0.333333	-0.0769231
					virilis	temp35	-0.666667	-0.111111	-0.130435	0	0.0625	0.428571
					virilis	temp35	0.0344828	-0.157895	0.0434783	-0.333333	0.0588235	-0.444444
					virilis	temp35	-0.2	-0.454545	0.857143	0	-0.130435	-1
					virilis	temp35	-0.3	0.733333	-0.666667	-0.294118	0.142857	-0.428571
					virilis	temp35	-0.428571	-0.368421	-0.333333	-0.2	0.363636	-0.0769231
					virilis	temp35	-0.333333	-0.894737	-0.36	-0.777778	0.266667	-0.5
