# Supplementary material for: Temperature-dependent modulation of odor-dependent behavior in three drosophilid fly species of differing thermal preference
Source: Commun Biol. 2023 Sep 4;6:905. doi: 10.1038/s42003-023-05280-5 (PMC10477191; doi:10.1038/s42003-023-05280-5)
Supplement: Supplementary file 3 — Supplementary Data 1 [file 42003_2023_5280_MOESM3_ESM.zip › data/Supplementay Figure data/Supplementary Figure 1 b data/D. Ezoana.xlsx]

## Sheet: ControlFemales
					0	2	4	6	8	10	12	14	16	18	20	22	24	26	28	30
				1	0	-4	-4	-4	15	22	22	22	19	-17	-2	-22	-22	-22	-22	-22
				2	0	-22	-22	-22	-22	-22	-8	-13	5	-18	-11	-11	-11	-11	-11	-11
				3	0	-22	-22	-22	-22	-22	0	-19	-18	-22	-22	-22	-22	-22	-22	-22
				4	0	19	22	22	22	22	22	22	22	22	22	22	22	22	22	22
				5	0	-10	6	6	6	12	12	12	12	12	12	12	12	12	12	12
				6	0	16	16	-3	2	3	-3	-8	-8	-8	-8	-8	-8	-8	-8	-8
				7	0	-14	-14	8	9	15	21	19	22	22	15	15	15	15	15	15
				8	0	-15	-16	11	15	13	13	13	0	-1	-1	-1	-1	-1	-1	-1
				9	0	-10	-22	-22	-22	-22	-22	-22	-22	-22	-22	-22	-22	-22	-22	-22
				10	0	22	22	22	22	22	22	22	22	22	22	22	22	22	22	22
				11	0	-22	-22	-13	6	22	22	5	1	0	0	17	17	17	17	17
				12	0	13	12	12	12	13	22	22	3	0	15	22	22	22	22	22
				13	0	-16	-17	-2	3	22	-1	-1	3	3	3	0	0	0	0	0
				14	0	7	14	11	14	12	12	12	12	12	12	12	12	12	12	12
				15	0	11	11	10	1	1	-22	-22	-22	-22	-22	-22	-22	-22	-22	-22
				16	0	-14	3	10	0	0	0	0	0	4	14	13	13	13	13	13
				17	0	8	9	9	0	0	0	1	-2	19	12	-10	-10	-10	-10	-10
				18	0	-16	-16	1	-1	-1	-1	-1	-2	19	12	13	13	13	13	13
				19	0	6	6	8	8	8	8	8	8	13	9	9	9	9	9	9
				20	0	-4	-9	-22	-22	-22	18	-1	-1	-14	7	22	22	22	22	22
				21	0	11	-14	-17	-14	-14	-22	-2	14	16	0	-15	15	15	13	18
				22	0	16	16	9	15	16	22	22	18	19	18	18	19	18	18	18
				23	0	0	0	0	-1	19	22	14	6	6	17	10	3	3	0	0
				24	0	-22	-18	-12	-10	-14	-10	-11	-7	2	2	2	2	2	2	2
				25	0	0	0	0	-8	4	-10	4	14	14	14	14	14	14	14	14
				26	0	3	3	3	16	9	5	2	2	2	2	2	2	2	2	2
				27	0	10	16	15	22	20	20	20	20	20	20	20	20	20	20	-1
				28	0	0	0	0	7	-1	1	1	1	1	1	1	1	1	1	1
				29	0	-22	-17	-13	6	18	9	22	22	17	16	19	21	21	15	7
				30	0	2	11	-4	14	22	16	5	-1	-1	0	-2	-12	-14	-1	-1
				31	0	5	11	22	7	1	-5	-11	-8	-11	1	1	-6	0	0	0
				32	0	14	13	18	19	18	0	0	0	0	0	0	0	0	1	-1
				33	0	15	19	0	10	3	3	2	3	2	-5	-5	-6	-6	4	-3
				34	0	14	14	14	13	13	13	14	20	20	19	19	18	19	17	17
				35	0	-16	-22	-20	14	17	3	6	6	6	6	6	6	6	6	6
				36	0	-22	-22	-22	-22	-22	-22	-22	-22	-22	-22	-22	-22	-22	-22	-22
				37	0	13	9	-3	7	-10	-22	-22	-9	-9	22	18	22	22	22	22
				38	0	20	20	8	4	-2	-9	1	5	11	19	18	13	13	14	15
				39	0	15	12	22	17	8	8	8	8	15	0	-7	-7	-7	-7	-7
				40	0	19	13	15	19	14	0	0	-5	-12	-22	-22	-22	-22	-22	-8
				41	0	-22	-20	-22	-22	-22	-22	-22	-22	-22	-22	-22	-22	-22	-22	-16
				42	0	-22	-22	-22	-22	-22	-22	-22	-22	-22	-22	-22	-22	-22	-22	-20
				43	0	-17	-1	-1	-1	-1	20	18	18	17	17	19	19	-2	-9	-9
				44	0	22	22	20	20	20	20	20	20	18	18	19	19	19	19	19
				45	0	-4	2	22	7	7	7	16	21	22	5	4	5	5	5	5
				46	0	22	22	13	16	-2	-2	-2	19	22	19	8	1	-22	22	15
				47	0	2	14	22	14	19	19	18	6	22	8	19	19	22	14	1
				48	0	-22	-22	-22	-22	20	15	14	14	13	-15	-22	3	1	-1	-7
				49	0	14	14	13	13	13	13	10	17	17	0	10	17	15	1	9
				50	0	0	-1	2	0	0	3	-15	2	2	2	-3	-13	-13	-13	-13

## Sheet: ControlMales
						0	2	4	6	8	10	12	14	16	18	20	22	24	26	28	30
					1	0	-22	-22	-22	-22	-22	-22	-22	-22	-22	-22	-22	-22	-22	-22	-22
					2	0	-15	-16	-16	-22	-20	-22	-22	-22	-22	-13	-13	-13	-13	-13	-13
					3	0	-14	-13	-13	-13	-17	-22	-19	-22	-22	-22	-22	-22	10	10	10
					4	0	12	12	12	12	12	14	16	16	16	16	16	16	16	16	16
					5	0	-12	-12	-10	-10	-10	8	-12	4	4	-4	-4	-4	-4	-4	-4
					6	0	-10	-1	-1	0	0	1	2	2	2	1	1	1	1	1	1
					7	0	-2	-2	-3	-15	-14	-15	0	0	0	0	0	0	0	0	0
					8	0	6	15	15	16	17	17	20	18	22	-1	-1	0	0	0	0
					9	0	15	15	15	15	15	15	15	15	18	18	18	18	18	18	18
					10	0	11	10	13	22	22	22	22	22	22	22	22	22	22	22	6
					11	0	-15	-11	-7	2	2	2	2	2	2	2	1	1	1	1	1
					12	0	-20	-19	-19	-22	-16	-18	-19	-19	-22	-22	-20	-20	-20	-19	-22
					13	0	-15	-15	-15	-10	0	0	0	0	0	0	0	0	0	0	0
					14	0	19	19	18	18	17	16	22	6	9	17	15	16	16	20	16
					15	0	-2	-1	1	4	1	8	-3	9	0	1	2	2	-10	-9	-6
					16	0	-9	-8	1	22	22	22	22	22	22	22	22	22	22	22	22
					17	0	19	19	18	18	18	18	18	18	18	17	22	22	22	22	15
					18	0	-20	-17	-15	-20	-22	-22	-10	-17	-12	-22	-22	-16	-16	-19	4
					19	0	13	10	6	-3	-7	-6	-9	1	0	-22	-22	-16	-9	-10	-10
					20	0	-22	-18	-18	-16	-22	-14	-15	-22	-22	-22	-22	-22	-22	-22	-22
					21	0	20	19	17	-1	-1	-1	-1	-1	-1	-1	-1	-1	-13	-7	-7
					22	0	18	16	15	22	22	22	22	22	22	22	22	4	-22	-22	-22
					23	0	-8	-6	-6	-8	-1	-1	-1	-1	-1	-1	-1	-1	-13	-7	-7
					24	0	19	13	-17	3	-4	-22	-22	-22	-22	-22	-22	-22	-22	-22	-22
					25	0	-22	-22	-22	-22	-22	-22	-22	-22	-22	-7	5	0	0	-1	-1
					26	0	-15	-9	1	-4	1	1	-4	-17	-22	6	-20	-20	-14	-20	-22
					27	0	-8	-8	-7	1	-1	-1	-1	-19	-18	-10	-11	-11	-22	-18	-5
					28	0	-19	-22	-12	-12	-19	-22	-20	-20	-20	-22	-22	-22	-22	-22	-22
					29	0	-10	-7	15	14	7	6	6	6	6	6	6	6	6	6	6
					30	0	4	-1	2	2	2	2	2	2	2	2	2	2	2	2	2
					31	0	18	19	19	22	22	22	22	22	22	22	22	22	22	22	22
					32	0	-14	-7	1	5	8	1	0	22	16	22	18	18	18	18	18
					33	0	-20	-20	-22	-22	-22	-16	-7	2	20	3	-11	-10	-10	-10	-10
					34	0	-15	-13	-8	-4	-1	-14	-5	-5	-4	1	-14	-11	-17	-13	-2
					35	0	-17	-18	-16	-22	-8	4	-1	-2	1	1	1	1	1	1	1
					36	0	-22	-22	-22	-22	-22	-20	-22	-22	-22	-14	8	15	-10	-19	-22
					37	0	-20	-22	-19	-16	2	2	-2	-2	1	-20	-17	9	6	1	2
					38	0	-7	-2	4	-3	-1	1	7	5	4	-2	4	-3	-9	2	-1
					39	0	18	20	22	22	17	17	17	17	17	17	17	17	17	17	17
					40	0	-22	-12	-11	-7	0	2	2	2	2	2	2	2	2	2	2
					41	0	-10	-8	-1	1	2	11	-22	9	20	11	22	20	22	12	2
					42	0	-16	-15	-14	22	7	8	22	22	22	22	22	22	22	22	22
					43	0	-22	-22	-22	-22	-19	-1	-1	-1	-1	-1	-1	-1	-1	-1	-1
					44	0	6	6	22	8	11	12	22	22	22	22	22	22	22	22	22
					45	0	-18	-18	-20	-22	-22	-22	-20	2	4	-13	5	18	6	-16	-16
					46	0	-22	-22	-22	-22	-22	-22	-22	-22	-22	-22	-22	-22	-22	-22	-22
					47	0	-22	-22	-19	-14	-9	-8	-1	-1	4	4	7	7	7	7	7
					48	0	22	17	19	22	15	-1	-1	-1	2	0	1	1	1	-1	5
					49	0	-19	-22	-17	-15	-11	-12	-11	-7	-18	-15	-9	0	0	0	0
					50	0	-15	-9	-9	-14	-15	-18	-18	-17	-17	-17	-17	-17	-17	-17	-17
