# Supplementary material for: Temperature-dependent modulation of odor-dependent behavior in three drosophilid fly species of differing thermal preference
Source: Commun Biol. 2023 Sep 4;6:905. doi: 10.1038/s42003-023-05280-5 (PMC10477191; doi:10.1038/s42003-023-05280-5)
Supplement: Supplementary file 3 — Supplementary Data 1 [file 42003_2023_5280_MOESM3_ESM.zip › data/Supplementay Figure data/Supplementary Figure 1 b data/D. novamexicana.xlsx]

## Sheet: ControlFemales
				0	2	4	6	8	10	12	14	16	18	20	22	24	26	28	30
			1	0	22	22	22	22	22	22	22	22	22	22	22	22	22	22	22
			2	0	-15	-6	-6	-6	-5	0	0	19	20	22	22	22	22	22	22
			3	0	-7	-14	-18	-19	-19	-19	-19	-19	-19	-19	-19	-19	-19	-19	-19
			4	0	2	2	0	0	0	0	0	0	0	0	0	0	0	0	0
			5	0	-14	-14	-14	0	4	7	7	7	7	7	7	7	7	7	7
			6	0	-1	-1	-1	-1	-1	-1	-1	-1	-1	-1	-1	-1	-1	-1	-1
			7	0	15	15	19	18	18	18	18	18	18	18	18	18	18	18	18
			8	0	-15	-15	-14	-14	-14	-14	-14	-14	-14	-14	-14	-14	-14	-14	-14
			9	0	12	12	13	13	13	13	13	13	17	22	22	20	20	20	20
			10	0	6	7	7	7	7	7	7	7	7	7	7	7	7	7	7
			11	0	-5	-18	-14	-14	1	0	0	0	-1	-1	-1	-1	-1	-1	-1
			12	0	11	22	20	20	20	20	20	20	20	20	20	20	20	20	20
			13	0	-7	-8	-8	-7	-7	-7	-8	-7	-7	-7	-7	-7	-7	-8	-8
			14	0	2	10	11	10	11	9	0	0	0	0	0	0	0	0	0
			15	0	9	9	9	9	9	9	9	10	10	10	10	10	10	10	14
			16	0	-5	10	10	10	13	13	17	17	14	14	15	10	10	10	13
			17	0	4	16	16	16	17	20	16	20	20	20	20	20	20	20	20
			18	0	-14	-14	-14	3	10	12	10	10	11	15	13	13	17	12	8
			19	0	2	-6	-5	-5	-5	6	1	-2	-16	-15	-16	-18	2	1	13
			20	0	2	0	0	0	0	0	0	0	0	-2	-2	-6	-6	-6	-6
			21	0	-11	-11	-11	-11	-11	-11	-11	-11	-11	-12	20	-8	-10	-5	3
			22	0	-1	-1	-1	0	0	0	1	1	1	1	1	1	1	1	1
			23	0	-9	-10	-8	-12	-11	-11	-11	-11	-11	-12	-11	-11	-12	-12	-12
			24	0	18	17	17	17	17	17	17	17	17	17	17	17	17	17	17
			25	0	-8	-8	-22	-13	-16	-22	12	13	-9	-22	-22	-22	7	13	17
			26	0	-22	-22	-22	-19	-19	-22	-22	-11	-12	-22	-17	-17	-17	-17	-14
			27	0	-12	-12	-3	3	-5	-14	3	4	4	4	4	4	4	4	4
			28	0	-3	-11	-11	-11	-11	-11	-22	5	12	16	17	17	17	16	16
			29	0	6	9	9	9	9	9	9	9	9	9	9	9	9	9	9
			30	0	2	2	2	2	2	2	2	2	2	2	2	-18	-18	-12	20
			31	0	-2	-2	-2	-13	-5	1	16	2	-22	-11	-11	-9	-10	-10	-10
			32	0	-11	-11	-14	-12	-14	-14	-14	-15	-22	-22	-22	-22	-22	-22	-22
			33	0	-10	-10	-10	-10	-10	-10	-10	-10	-10	-10	-10	-9	-8	-17	4
			34	0	22	22	22	21	21	21	21	21	21	21	21	21	21	21	21
			35	0	0	22	22	21	21	21	14	13	13	-4	-14	-22	-22	-22	-22
			36	0	-8	-8	-9	-9	-9	-9	-9	-9	-9	-9	-9	-9	-9	-9	-9
			37	0	-22	-22	-22	-22	-22	-22	-22	-22	-22	-22	-22	-22	-22	-22	-22
			38	0	4	4	4	4	4	4	4	4	4	4	4	4	4	4	4
			39	0	-22	-22	-22	-22	-22	-22	-22	-22	-22	-22	-22	-22	-22	-22	-22
			40	0	-12	13	22	-22	8	9	11	15	10	-20	-22	-22	7	7	9
			41	0	-5	-5	-5	-4	-4	-4	-5	-5	-5	-5	-5	-5	-5	-5	-5
			42	0	11	-2	19	11	0	0	0	0	0	0	0	0	0	0	0
			43	0	12	9	17	13	1	1	-18	17	16	5	8	-5	-6	-19	-16
			44	0	-8	-8	-5	7	10	1	-22	-13	8	-8	-22	-11	-22	-13	12
			45	0	-5	-1	3	-6	7	3	3	-13	2	15	22	22	22	22	22
			46	0	-1	-1	-1	-1	-7	-15	-15	-16	-9	-9	5	1	22	22	-13
			47	0	-22	-22	-22	-22	-22	-22	-22	-22	-22	-22	-22	-22	-22	-22	-22
			48	0	13	13	13	13	13	13	13	13	13	13	13	13	13	13	13
			49	0	5	5	5	13	13	10	10	9	9	13	16	10	-2	8	14
			50	0	0	0	0	0	0	0	12	-22	4	19	22	22	12	12	12

## Sheet: ControlMales
				0	2	4	6	8	10	12	14	16	18	20	22	24	26	28	30
			1	0	8	6	12	13	13	13	13	13	13	13	13	13	13	13	13
			2	0	-1	0	-1	-1	-1	-1	0	0	0	0	0	0	-1	-2	-5
			3	0	11	22	18	18	18	18	18	18	18	18	18	18	18	18	18
			4	0	-4	-4	-4	-4	-4	-4	-4	-4	-4	-4	-4	-4	-4	-4	-4
			5	0	-6	-6	-6	-6	-6	-6	-6	-6	-6	-6	-6	-6	-6	-6	-6
			6	0	-7	-7	-7	-8	-8	-11	-10	-10	-10	-10	-10	-10	-10	-10	-10
			7	0	-10	-9	-10	-18	-18	-18	-18	-18	-18	-18	-18	-18	-18	-18	-18
			8	0	-10	-9	-16	-14	-9	-9	-9	-9	-9	-9	-9	-9	-9	-9	-9
			9	0	-11	-11	-11	-11	-11	-11	-11	-11	-11	-11	-11	-11	-11	-11	-11
			10	0	-2	-2	-2	-2	-2	-2	-2	-2	-2	-2	-2	-2	-2	-2	-2
			11	0	-11	-15	-22	-22	-22	-22	-22	-22	-22	-22	-22	-22	-22	-22	-22
			12	0	0	0	1	1	0	1	1	1	1	1	1	1	1	1	1
			13	0	8	9	2	-1	1	2	2	3	-6	-15	-22	-15	-15	-17	-17
			14	0	18	22	20	20	20	20	20	20	20	20	20	20	20	20	20
			15	0	-8	-8	-1	-6	-7	-7	-7	-7	-18	-18	-18	-18	-18	-18	-16
			16	0	-19	-18	-18	-18	-18	-18	-18	-18	-18	-18	-18	-18	-18	-18	-18
			17	0	-16	-16	-16	-16	-16	-16	-16	-16	-16	-16	-16	-16	-16	-16	-16
			18	0	-22	-22	-22	-22	-22	-22	-22	-22	-22	-22	-22	-22	-22	-22	-22
			19	0	-6	-6	-7	-8	-8	-8	-8	-8	-7	-7	-7	-9	-9	-9	-9
			20	0	-2	-2	-2	-2	-2	-2	-2	-2	-2	-2	-2	-2	-2	-2	-2
			21	0	22	22	22	22	22	22	22	22	22	22	22	22	22	22	22
			22	0	22	22	22	22	22	22	17	-17	-22	-22	-22	-22	-22	17	-14
			23	0	-1	-5	-1	-1	-1	-1	-1	-1	-1	-1	-1	-1	-1	-1	-1
			24	0	11	15	19	19	18	18	18	18	18	18	18	18	18	18	18
			25	0	12	13	15	14	22	-11	-4	-2	-14	-16	-16	-16	-18	-18	-18
			26	0	-22	-22	-22	-22	-22	-22	-22	-22	-22	-22	-22	-22	-22	-2	19
			27	0	-22	-22	-22	-22	-22	-22	-22	-18	-16	-22	-22	-22	-1	22	22
			28	0	17	17	22	22	22	22	22	22	-22	-22	-22	-22	-22	-22	-22
			29	0	13	13	2	2	-8	-9	-9	-9	-10	-10	-12	-12	-7	-13	12
			30	0	10	10	10	10	10	10	10	10	10	10	10	10	10	14	5
			31	0	-2	-1	-1	-1	-1	-1	-2	0	1	1	1	1	1	1	1
			32	0	-1	-1	-1	-1	-1	-1	-1	-1	-1	-1	-1	-1	-1	-1	-1
			33	0	11	7	7	7	8	8	6	7	7	7	7	7	6	6	6
			34	0	0	3	-3	16	16	16	16	16	16	16	16	16	16	15	13
			35	0	-16	-15	-15	-17	-19	-22	-1	-1	-1	3	9	-2	-8	-8	-9
			36	0	-13	-13	-13	-13	-13	-13	-13	-13	-13	-13	-13	-13	-13	-13	-13
			37	0	12	11	-10	-9	-4	-4	10	0	16	22	3	-2	13	4	10
			38	0	-8	-9	-10	-10	4	18	20	16	19	15	18	18	12	16	-22
			39	0	10	17	10	14	18	18	18	14	19	16	14	10	10	10	22
			40	0	12	2	-1	-1	-1	-1	-1	-1	-1	-1	-1	-1	-1	-1	-1
			41	0	-4	0	0	0	0	0	0	0	0	0	0	0	0	0	0
			42	0	20	20	22	19	19	19	19	19	19	19	19	19	19	19	19
			43	0	-1	-1	6	17	17	17	19	19	19	19	19	19	19	19	19
			44	0	-14	-14	-14	-7	22	12	17	22	22	22	22	22	22	22	22
			45	0	-1	1	3	18	22	17	21	12	5	5	8	14	6	6	6
			46	0	4	16	22	22	22	20	20	20	22	22	22	22	22	22	22
			47	0	-9	-1	-4	-1	-1	-1	-1	-1	-1	-1	-1	-1	-1	-1	-1
			49	0	-12	-12	0	5	19	19	19	19	19	19	19	19	19	19	19
			50	0	-14	-14	-14	-14	-14	-14	-14	-14	-14	-14	-14	-14	-14	-14	-14
