# Supplementary material for: Temperature-dependent modulation of odor-dependent behavior in three drosophilid fly species of differing thermal preference
Source: Commun Biol. 2023 Sep 4;6:905. doi: 10.1038/s42003-023-05280-5 (PMC10477191; doi:10.1038/s42003-023-05280-5)
Supplement: Supplementary file 3 — Supplementary Data 1 [file 42003_2023_5280_MOESM3_ESM.zip › data/Supplementay Figure data/Supplementary Figure 1 b data/D. virilis.xlsx]

## Sheet: Control females
				0	2	4	6	8	10	12	14	6	18	20	22	24	26	28	30
			1	0	-9	-9	-15	-15	-15	-15	-15	-15	-15	-15	-15	-15	-15	-15	-15
			2	0	6	11	11	11	12	12	12	12	12	12	12	12	12	12	12
			3	0	-3	22	17	22	17	13	10	12	14	13	12	12	12	12	13
			4	0	-1	12	5	5	5	5	5	5	5	5	5	5	5	5	5
			5	0	-14	-14	-14	-14	-14	-14	-14	-13	-13	-13	-13	-13	-13	-13	-13
			6	0	-9	-11	9	2	17	15	16	1	7	14	12	12	12	12	12
			7	0	-15	-15	-13	-12	-12	-15	-13	-13	-13	-13	-13	-13	-13	-13	-13
			8	0	8	22	19	19	19	19	22	22	22	22	22	22	22	22	22
			9	0	-19	-18	-16	1	1	1	1	1	1	1	1	1	1	1	1
			10	0	17	17	18	18	18	18	18	18	18	18	18	18	18	18	18
			11	0	-22	-11	-11	-11	-11	-11	-11	-11	-11	-11	-11	-11	-11	-11	-11
			12	0	22	22	22	22	22	22	22	22	22	22	22	22	22	22	22
			13	0	-22	-22	-22	-22	-22	-22	-22	-22	-22	-22	-22	-22	-22	-22	-22
			14	0	-8	-8	-10	-10	-10	-10	-10	-10	-10	-10	-10	-10	-10	-10	-10
			15	0	17	14	9	9	9	9	9	9	9	9	9	9	9	9	9
			16	0	22	22	22	22	22	22	22	22	22	22	22	22	22	22	22
			17	0	12	14	11	11	11	11	11	11	11	11	11	11	11	11	11
			18	0	-1	-1	-1	-1	-1	-1	-1	-1	-1	-1	-1	-1	-1	-1	-1
			19	0	13	9	-3	-6	-6	-6	-6	-6	-6	-6	-6	-6	-6	-6	-6
			20	0	14	-1	-1	-1	-1	-1	-1	-1	-1	-1	-1	-1	-1	-1	-1
			21	0	-10	-10	-10	-10	-10	-10	-10	-10	-10	-10	-10	-10	-10	-10	-10
			22	0	-22	-18	-18	-18	-18	-18	-18	-18	-18	-18	-18	-18	-18	-18	-18
			23	0	11	11	11	11	11	11	11	11	11	11	11	11	11	11	11
			24	0	-5	15	5	10	0	0	1	1	1	1	1	1	1	1	1
			25	0	16	2	3	3	3	3	3	3	3	3	3	3	3	3	3
			26	0	-22	-22	-22	-22	-22	-22	-22	-22	-22	-22	-22	-22	-22	-22	-22
			27	0	3	-1	-1	-2	-2	-2	-2	-2	-2	-2	-2	-2	-2	-2	-2
			28	0	-7	-6	-6	-6	-6	-6	-6	-6	-6	-6	-6	-6	-6	-6	-6
			30	0	14	14	14	14	14	14	14	14	14	14	14	14	14	14	14
			31	0	9	9	9	9	9	9	9	9	9	9	9	9	9	9	9
			32	0	12	22	22	20	20	20	20	20	20	20	20	20	20	20	20
			33	0	-10	-10	-10	-10	-10	-10	-10	-10	-10	-10	-10	-10	-10	-10	-10
			34	0	-8	5	2	2	2	2	2	2	2	2	2	2	2	2	2
			35	0	3	3	3	3	3	3	3	3	3	3	3	3	3	3	3
			36	0	1	7	7	7	7	7	7	7	7	7	7	7	7	7	7
			37	0	-12	-15	-15	-15	-15	-15	-15	-15	-15	-15	-15	-15	-15	-15	-15
			38	0	1	1	1	1	1	1	1	1	1	1	1	1	1	1	1
			40	0	10	10	10	10	10	10	10	10	10	10	10	10	10	10	10
			41	0	1	-4	-5	-5	-5	-5	-5	-5	-5	-5	-5	-5	-5	-5	-5
			42	0	-16	-13	-13	-13	-13	-13	-13	-13	-13	-13	-13	-13	-13	-13	-13
			43	0	-10	-4	-5	-5	-5	-5	-5	-5	-5	-5	-5	-5	-5	-5	-5
			44	0	-18	-18	-18	-18	-18	-18	-18	-18	-18	-18	-18	-18	-18	-18	-18
			45	0	22	15	11	8	1	-1	-1	-1	-1	-1	-1	-1	-1	-1	-1
			46	0	-5	-5	-5	-5	-5	-5	-5	-5	-5	-5	-5	-5	-5	-5	-5
			47	0	8	8	8	8	8	8	8	8	8	8	8	8	8	8	8
			48	0	16	16	11	-15	-15	-16	-16	-16	-16	-16	-16	-16	-16	-16	-16
			50	0	6	6	8	9	9	9	9	9	9	9	9	9	9	9	9

## Sheet: Control Males
					0	2	4	6	8	10	12	14	6	18	20	22	24	26	28	30
				1	0	-2	-2	-2	-2	-2	-2	-2	-2	-2	-2	-2	-2	-2	-2	-2
				2	0	2	2	18	18	11	8	9	2	2	2	2	2	2	2	2
				3	0	-7	-8	-7	-6	-6	-6	1	1	0	-1	19	19	19	19	19
				4	0	-1	-1	-1	-1	-1	-1	-1	-1	-1	-1	-1	-1	-1	-1	-1
				5	0	-2	2	2	2	3	2	2	2	2	3	3	3	3	3	3
				6	0	7	4	3	4	4	4	5	5	5	5	5	2	5	2	2
				7	0	9	-1	-1	-1	-1	-1	-1	-1	-1	-1	-1	-1	-1	-1	-1
				8	0	-15	-17	-17	-17	-17	-17	-17	-17	-17	-17	-17	-17	-17	-17	-17
				9	0	-6	-6	-6	-6	0	0	0	0	0	0	0	0	0	0	0
				10	0	-12	-11	-11	-11	-11	-11	-11	-11	-11	-11	-11	-11	-11	-11	-11
				11	0	-1	-2	-2	-2	-2	-2	-2	-2	-2	-2	-2	-2	-2	-2	-2
				12	0	4	-1	22	15	11	8	9	2	2	2	2	2	2	2	2
				13	0	8	-8	-7	-5	-5	-5	1	1	0	-1	18	18	18	18	18
				14	0	-22	-1	-1	-1	-1	-1	-1	-1	-1	-1	-1	-1	-1	-1	-1
				15	0	13	2	2	2	2	2	2	2	2	2	2	2	2	2	2
				16	0	15	3	4	4	4	4	4	5	5	5	5	1	1	1	1
				17	0	-1	-1	-1	-1	-1	-1	-1	-1	-1	-1	-1	-1	-1	-1	-1
				18	0	-17	-17	-17	-17	-17	-17	-17	-17	-17	-17	-17	-17	-17	-17	-17
				19	0	-6	-6	-6	-6	0	0	0	0	0	0	0	0	0	0	0
				20	0	-12	-12	-12	-12	-12	-12	-12	-12	-12	12	12	12	12	12	12
				21	0	-6	-6	-6	-6	-6	-6	-6	-6	-6	-6	-6	-6	-6	-6	-6
				22	0	-12	-12	-12	-12	-12	-12	-12	-12	-12	-12	-12	-12	-12	-12	-12
				23	0	-11	-11	-11	-11	-11	-11	-11	-11	-11	-11	-11	-11	-11	-11	-11
				24	0	-8	-8	-8	-8	-8	-8	-8	-8	-8	-8	-8	-8	-8	-8	-8
				25	0	-11	-11	-11	-11	-11	-11	-11	-11	-11	-11	-11	-11	-11	-11	-11
				26	0	9	9	9	9	9	9	9	9	9	9	9	9	9	9	9
				27	0	4	4	4	4	4	4	4	4	4	4	4	4	4	4	4
				28	0	-18	-17	-17	-17	-17	-17	-17	-17	-17	-17	-17	-17	-17	-17	-17
				29	0	-1	10	10	10	10	10	10	10	10	10	10	10	10	10	10
				30	0	-11	-11	-11	-11	-12	-12	-12	-12	-12	-12	-12	-12	-12	-9	-9
				31	0	-11	-10	-10	-10	-10	-10	-10	-10	-10	-10	-10	-10	-10	-10	-10
				32	0	-10	-10	-10	-10	-10	-10	-10	-10	-10	-10	-10	-10	-10	-10	-10
				33	0	-17	-5	-1	-1	-1	-1	-1	-1	-1	-1	-1	-1	-1	-1	-1
				35	0	17	22	17	17	17	17	17	17	17	17	17	17	17	17	17
				36	0	15	16	16	16	16	16	16	16	16	16	16	16	16	16	16
				37	0	5	7	8	8	8	8	8	8	8	8	8	8	8	8	8
				38	0	-1	-1	-1	-1	-1	-1	-1	-1	-1	-1	-1	-1	-1	-1	-1
				40	0	-8	-8	-8	-8	-8	-8	-8	-8	-8	-8	-8	-8	-8	-8	-8
				41	0	-22	-22	-22	-22	-22	-22	-22	-22	-22	-22	-22	-22	-22	-22	-22
				42	0	1	1	1	1	1	1	1	1	1	1	1	1	1	1	1
				43	0	17	14	15	15	15	15	15	15	15	15	15	15	15	15	15
				44	0	-22	-22	-22	-22	-22	-22	-22	-22	-22	-22	-22	-22	-22	-22	-22
				45	0	11	11	11	11	11	11	11	11	11	11	11	11	11	11	11
				46	0	2	2	1	1	1	1	1	1	1	1	1	1	1	1	1
				47	0	13	13	13	13	13	13	13	13	13	13	13	13	13	13	13
				48	0	-1	-1	-1	-1	-1	-1	-1	-1	-1	-1	-1	-1	-1	-1	-1
				49	0	-16	-16	-16	-16	-16	-16	-16	-16	-16	-16	-16	-16	-16	-16	-16
				50	0	-2	-2	-2	-2	-2	-2	-2	-2	-2	-2	-2	-2	-2	-2	-2
