# Supplementary material for: Temperature-dependent modulation of odor-dependent behavior in three drosophilid fly species of differing thermal preference
Source: Commun Biol. 2023 Sep 4;6:905. doi: 10.1038/s42003-023-05280-5 (PMC10477191; doi:10.1038/s42003-023-05280-5)
Supplement: Supplementary file 3 — Supplementary Data 1 [file 42003_2023_5280_MOESM3_ESM.zip › data/Supplementay Figure data/Supplementary Figure 1 c data.xlsx]

## Sheet: Sheet1
					1	2	3	4	5	6	7	8	9	10								Pos	H1			Pos	H2			Pos	H3
			-22	0	14.3	12.9	12.1	11.4	10.8	11.1	10.6	9.7	10.5	10.4	11.38							0	11.38			0	10.39			0	10.75
			-18	1	16.3	14.8	13.1	11.1	12.4	11.7	12.9	11.2	14	13.4	13.09							1	13.09			1	12.55			1	12.66
			-14	2	18.9	18	17	17.1	16.2	16.7	16.7	16.8	17.6	16.8	17.18							2	17.18			2	16.72			2	16.24
			-10	3	21.4	20.7	19.8	19.4	19.5	19.6	19.7	19.3	19.7	20	19.91							3	19.91			3	19.15			3	18.95
			-6	4	22.9	22.6	22.3	21.9	21.6	21.9	22.2	21.9	21.7	21.9	22.09							4	22.09			4	21.62			4	21.4
			-2	5	25.2	25	25.2	24.9	24.4	24.6	24.4	24.6	24.6	24.6	24.75							5	24.75			5	24.44			5	24.22
			3	6	26.9	26.7	27.1	26.8	26.5	26.5	26.5	26.4	26.5	26.3	26.62							6	26.62			6	26.37			6	26.41
			7	7	28.4	28.6	28.8	28.6	28.6	28.7	28.6	28.5	28.3	28.3	28.54							7	28.54			7	28.2			7	28.28
			11	8	30.8	31.3	31.2	31.4	30.7	30.9	30.8	31	30.7	30.7	30.95							8	30.95			8	29.59			8	30.5
			15	9	32.8	33.7	33.6	33.6	33.7	33.7	33.6	34.1	32.8	33.3	33.49							9	33.49			9	33.23			9	32.98
			19	10	37.3	36.9	36.5	37.3	36.3	37.1	36.4	36.9	35.8	36.8	36.73							10	36.73			10	36.6			10	35.99
			22	11	36.4	38.2	37.6	38.3	37.2	37.2	38.3	38.5	37.2	37.6	37.65							11	37.65			11	37.45			11	37.24
					1	2	3	4	5	6	7	8	9	10
			-22	0	13.2	12	11.4	10.5	9.6	9.6	9.2	8.1	10.6	9.7	10.39
			-18	1	15.3	15.3	12.8	12.2	12.2	11.6	10.3	11.3	12.4	12.1	12.55
			-14	2	17.4	17.4	17.6	16.7	16.2	16.3	16.2	15.8	17	16.6	16.72
			-10	3	20.3	20.1	19.7	19.1	18.7	18.4	18.6	18.4	19.1	19.1	19.15
			-6	4	22.4	22	21.9	21.6	21.5	21.6	21.2	21.4	21.3	21.3	21.62
			-2	5	24.8	24.6	24.9	24.4	24.5	24.3	24.2	24.2	24.4	24.1	24.44
			3	6	26.8	26.8	26.7	26.4	26.5	26.2	26.2	25.9	26.2	26	26.37
			7	7	27.9	28.4	28.4	28.4	28	28.2	28.3	28.2	28.1	28.1	28.2
			11	8	30	20.7	30.6	30.8	30.6	30.7	30.6	30.8	30.5	30.6	29.59
			15	9	32.3	33.7	33.1	33.4	33.1	33.3	33.4	33.4	33.3	33.3	33.23
			19	10	36.8	36.1	36.5	36.7	36.3	37	36.9	36.9	36.3	36.5	36.6
			22	11	37	37.8	37.7	37.8	37.8	37.1	37.6	37.3	37.1	37.3	37.45
																								Position	H1	H2	H3
					1	2	3	4	5	6	7	8	9	10										0	11.38	10.39	10.75
			-22	0	13.9	12.8	10.7	9.7	10.5	10.6	10.3	9.4	9.9	9.7	10.75									1	13.09	12.55	12.66
			-18	1	15.3	14.2	13.4	12.2	12.3	12.1	11.9	10.5	12.1	12.6	12.66									2	17.18	16.72	16.24
			-14	2	17.9	17.1	16.4	15.7	15.9	15.9	15.9	15.1	16.2	16.3	16.24									3	19.91	19.15	18.95
			-10	3	20.2	19.4	19.3	19.1	18.6	18.6	18.4	18.4	18.8	18.7	18.95									4	22.09	21.62	21.4
			-6	4	22.3	21.9	21.8	21.4	21.3	21.1	21	21	21.2	21	21.4									5	24.75	24.44	24.22
			-2	5	24.8	24.3	24.8	24.2	24.1	24.2	23.8	23.8	24.1	24.1	24.22									6	26.62	26.37	26.41
			3	6	26.7	26.7	26.6	26.4	26.6	26.3	26.2	26.2	26.2	26.2	26.41									7	28.54	28.2	28.28
			7	7	28.2	28.6	28.5	28.3	28.4	28.1	28.2	28.2	28.4	27.9	28.28									8	30.95	29.59	30.5
			11	8	30.4	30.7	30.7	30.7	30.4	30.3	30.6	30.6	30.4	30.2	30.5									9	33.49	33.23	32.98
			15	9	32.2	33.2	33.1	33.3	32.9	33	33.3	33.3	32.6	32.9	32.98									10	36.73	36.6	35.99
			19	10	35.1	36.1	36.2	36.3	35.8	36	36.2	36.2	35.9	36.1	35.99									11	37.65	37.45	37.24
			22	11	36.6	37.4	37.1	37.4	36.7	37.2	38	38	36.6	37.4	37.24
