# Supplementary material for: Temperature-dependent modulation of odor-dependent behavior in three drosophilid fly species of differing thermal preference
Source: Commun Biol. 2023 Sep 4;6:905. doi: 10.1038/s42003-023-05280-5 (PMC10477191; doi:10.1038/s42003-023-05280-5)
Supplement: Supplementary file 3 — Supplementary Data 1 [file 42003_2023_5280_MOESM3_ESM.zip › data/Supplementay Figure data/Supplementary Figure 2 data/D. ezoana.xlsx]

## Sheet: Males (20)
				0	2	4	6	8	10	12	14	16	18	20	22	24	26	28	30
			1	0	22	10	-7	-6	-4	-4	-4	-3	-3	-1	1	1	1	1	1
			2	0	15	13	11	11	10	10	10	10	10	10	10	10	10	10	10
			3	0	17	13	8	7	8	7	7	7	7	7	7	7	7	7	7
			4	0	6	1	9	11	5	-1	-1	4	4	14	14	14	14	14	14
			5	0	1	-11	-5	-5	-3	-3	-3	-1	-1	-1	-1	0	0	0	0
			6	0	12	2	5	4	4	4	4	4	4	4	4	4	4	4	4
			7	0	7	8	8	8	8	8	8	8	8	8	8	8	8	8	8
			8	0	22	-9	-6	-5	-4	2	3	3	3	3	3	3	3	3	3
			9	0	17	-12	-2	6	6	6	6	6	6	6	6	6	6	6	6
			11	0	-14	-12	-9	-7	-7	-5	-2	-2	2	1	2	3	3	2	0
			12	0	2	5	5	5	6	6	6	6	6	6	6	6	6	6	6
			13	0	-8	-8	1	5	6	4	3	3	3	3	3	3	3	3	3
			14	0	-5	0	10	15	16	15	15	15	15	15	15	15	15	14	14
			15	0	2	3	3	3	3	3	3	4	4	4	4	4	4	4	4
			16	0	-1	7	6	-3	-3	-2	0	0	0	0	0	0	0	0	0
			17	0	22	19	19	19	8	5	8	4	5	5	5	5	5	5	5
			18	0	-6	-6	-6	9	9	9	9	9	9	9	9	9	9	9	9
			20	0	6	6	6	6	13	13	13	13	13	13	13	13	13	13	13
			21	0	8	0	0	14	8	8	9	9	14	8	8	11	11	11	11
			22	0	0	1	3	6	6	6	8	13	7	7	7	7	7	7	7
			23	0	10	0	8	5	6	2	5	5	5	5	5	5	5	5	5
			24	0	22	22	15	2	10	9	9	9	8	8	8	8	8	8	8
			25	0	5	-1	4	9	7	8	16	6	22	17	12	12	10	10	10
			26	0	5	0	0	0	0	0	2	2	2	2	2	2	2	2	2
			27	0	5	10	11	8	9	7	7	7	7	6	6	6	6	6	6
			28	0	6	6	7	7	10	13	7	13	13	13	13	13	13	13	13
			30	0	8	1	1	4	7	6	7	7	7	7	7	7	7	7	7
			31	0	-6	8	8	6	6	5	5	5	5	5	5	5	5	5	5
			32	0	13	18	22	15	-3	4	4	4	4	4	4	4	4	4	4
			35	0	-8	-3	-1	5	8	8	8	8	8	8	8	8	8	8	8
			36	0	19	20	14	2	1	1	1	5	6	7	9	8	8	8	8
			37	0	5	5	5	5	5	12	12	12	12	8	9	6	6	6	6
			38	0	16	11	5	8	8	8	8	8	8	7	6	6	6	6	6
			39	0	0	7	11	12	12	12	14	14	13	13	13	13	13	13	13
			40	0	5	10	7	9	7	7	12	8	8	9	9	9	9	9	9
			41	0	2	2	2	2	7	7	6	6	6	6	11	11	12	12	12
			42	0	-3	-1	10	5	6	4	4	4	8	8	9	8	8	8	8
			43	0	21	-1	10	4	6	4	4	4	8	8	9	8	8	8	8
			45	0	2	2	2	2	3	3	8	8	13	12	12	12	12	12	12
			46	0	11	10	6	5	7	0	2	5	9	7	7	8	10	10	10
			47	0	18	-1	1	1	3	0	5	7	8	7	7	7	7	7	7
			48	0	16	8	1	-1	1	2	2	2	2	2	2	2	2	2	2
			49	0	-22	-20	-18	-18	-18	-18	-18	-18	-18	-18	-18	-18	-18	-18	-18
			50	0	-17	-9	-8	-1	6	8	6	6	6	6	6	6	6	6	6

## Sheet: Females (20)
					0	2	4	6	8	10	12	14	16	18	20	22	24	26	28	30
				1	0	-7	-3	-1	-1	-1	0	0	10	10	10	10	10	10	10	10
				2	0	-10	1	6	6	6	6	6	6	6	6	6	6	6	6	6
				3	0	18	19	20	19	19	13	6	7	6	6	6	6	6	6	6
				4	0	20	22	22	22	18	11	10	10	10	10	10	10	10	10	10
				5	0	20	11	11	11	11	11	11	11	11	11	11	11	11	11	11
				6	0	13	8	8	4	6	6	7	7	7	7	7	7	7	7	7
				7	0	22	-7	-7	-7	-7	-7	-7	-7	-7	-7	-7	-7	-7	-7	-7
				8	0	22	22	22	19	18	14	13	14	14	14	14	14	14	14	14
				9	0	-5	17	14	16	12	11	11	14	14	14	14	14	14	14	14
				10	0	-11	-10	-2	14	15	15	14	14	14	14	14	14	14	14	14
				11	0	2	7	8	8	8	9	15	10	10	9	9	9	9	9	9
				12	0	-7	0	15	22	22	13	12	11	11	11	12	15	19	15	13
				13	0	8	7	12	9	9	9	10	9	9	9	9	9	9	9	9
				14	0	22	9	7	7	7	8	8	8	8	8	8	8	8	8	8
				15	0	12	11	7	7	7	7	7	7	7	7	7	7	7	7	7
				16	0	13	2	8	-2	-2	4	4	4	4	4	4	4	4	4	4
				17	0	17	10	13	12	13	13	13	13	13	13	13	13	13	12	12
				18	0	10	12	12	11	16	6	6	6	6	6	6	6	6	6	6
				19	0	10	10	10	13	22	12	18	12	7	7	7	7	7	7	7
				20	0	-9	-5	-2	11	11	10	10	10	10	10	10	10	10	10	10
				21	0	12	12	12	12	12	12	12	12	12	12	12	12	12	12	12
				22	0	-1	8	10	6	1	1	6	6	6	7	7	7	6	6	6
				23	0	-1	3	3	5	5	6	11	15	14	13	10	10	8	8	8
				24	0	8	8	8	8	8	8	8	8	9	8	9	11	9	9	9
				25	0	-6	22	17	5	5	12	6	6	20	11	11	10	11	11	11
				26	0	-16	-16	-16	-16	-16	-16	-16	-16	-16	-16	-16	-16	-16	-16	-16
				27	0	19	17	-5	2	7	18	10	8	8	8	8	8	8	8	8
				28	0	11	14	14	14	14	14	14	14	14	14	14	14	14	14	14
				29	0	22	22	12	15	13	13	13	13	13	13	13	13	13	13	13
				30	0	5	11	17	18	22	22	15	16	16	16	16	16	16	16	16
				31	0	1	4	6	6	6	5	14	13	3	3	3	3	3	3	3
				32	0	-19	-19	-19	-19	-19	-19	-19	-19	-19	-19	-19	-19	-19	-19	-19
				33	0	22	15	9	8	8	8	8	8	8	8	8	8	8	8	8
				34	0	8	8	22	14	22	14	12	20	16	12	22	22	13	13	13
				35	0	9	-7	1	8	11	10	13	16	16	16	16	16	16	16	16
				36	0	0	-1	5	5	5	5	5	5	7	7	8	7	7	7	7
				37	0	1	1	1	11	8	9	8	10	10	10	10	10	10	8	8
				38	0	-4	-4	-4	-4	-4	-4	-4	-4	-4	-4	-4	-4	-4	-4	-4
				39	0	-14	-14	-14	-14	-14	-16	-16	-16	-16	-16	-16	-16	-16	-6	-6
				40	0	-7	-2	-1	1	10	9	9	9	9	9	9	9	9	9	9
				41	0	22	22	5	3	4	4	8	9	12	12	12	12	12	12	12
				42	0	22	22	22	14	13	13	14	17	10	13	13	13	13	13	13
				43	0	13	22	-8	-8	-8	-8	-8	-8	-8	-8	-8	-8	-8	-8	-8
				44	0	0	11	13	6	10	12	15	14	13	13	13	13	13	13	13
				45	0	22	14	8	15	1	13	12	6	6	22	12	12	12	12	12
				46	0	-17	-17	-7	-7	-7	-7	-7	-7	-7	-7	-7	-7	-7	-7	-7
				47	0	9	10	5	10	12	11	15	15	18	13	16	14	11	16	16
				48	0	6	9	-2	4	0	19	13	10	9	9	9	9	9	9	9
				49	0	-1	3	3	3	3	3	3	3	10	10	10	10	10	10	10
				50	0	14	-10	-3	-2	-1	11	16	16	16	13	13	15	15	14	14

## Sheet: Males (23)
		0	2	4	6	8	10	12	14	16	18	20	22	24	26	28	30
	1	0	2	2	1	0	1	0	2	1	1	1	0	0	0	0	0
	2	0	2	-2	-3	-3	-3	-12	-6	-5	-6	-6	-14	-4	-4	-4	-4
	3	0	-8	-4	-17	-16	-16	-13	-11	-9	-10	-6	-7	-6	-6	-11	-11
	4	0	-11	-7	-10	-11	-8	-7	-7	-3	-3	-3	-4	-1	-1	-1	-1
	5	0	-3	-2	-7	-8	-5	-4	-4	-4	-4	-4	-4	-12	-1	-2	-17
	6	0	1	0	-2	-2	-2	-2	-2	-4	-4	-4	-4	-2	-1	-1	-7
	7	0	-20	-4	0	0	0	0	0	0	0	-2	-21	-21	-21	-21
	8	0	-21	-21	-3	-3	-1	-1	-1	-1	-1	-1	-1	-1	-1	-1	-2						s
	9	0	-1	4	10	13	9	9	2	3	3	0	0	-1	0	0	0
	10	0	-18	-15	-15	-15	-15	-15	-15	-14	-14	-14	-14	-14	-14	-14	-14
	11	0	-5	-5	-4	-4	-4	-4	-4	-4	-4	-4	-4	-4	-4	-4	-4
	12	0	-7	-2	-2	-2	0	0	0	0	0	0	-14	-16	-11	-6	-9
	13	0	16	11	-5	-4	-6	-9	-5	-7	-10	-7	-8	-5	-6	-3	-8
	14	0	2	0	-5	-19	-22	-22	-22	-21	-21	-21	-19	-17	-8	-8	-8
	15	0	-12	-2	1	1	1	1	1	1	0	0	-1	-1	-4	-10	-6
	16	0	-4	-1	-5	-10	-3	-1	-1	-1	0	0	-1	-1	-1	-1	-1
	17	0	-1	1	1	1	1	1	1	0	1	1	1	0	0	0	0
	18	0	3	3	3	1	0	0	0	0	0	0	0	0	0	0	0
	19	0	-2	1	-1	-1	-1	-8	-1	0	0	0	0	0	0	0	0
	20	0	-5	-4	-4	-4	-4	-4	-4	-4	-4	-4	-4	-4	-4	-4	-4
	21	0	-12	-12	0	1	1	-2	0	1	0	0	0	0	0	0	0
	22	0	-5	-4	-11	-5	-10	-9	-10	-7	-7	-7	-7	-6	-9	-9	-9
	23	0	15	6	0	-14	-4	-4	-1	0	-1	-1	-2	-2	-2	-2	-2
	24	0	0	-11	-22	-22	-22	-20	-5	1	-1	-2	0	-5	-8	-1	-1
	25	0	17	20	22	12	9	7	6	8	1	-3	-11	-11	-11	-11	-10
	26	0	4	0	-1	-9	-5	-4	-2	-5	-4	-4	-5	-5	-5	-5	-5
	27	0	-15	-19	-4	10	0	-15	-8	-8	-13	-10	-1	-11	-11	-11	-11
	28	0	-4	-7	-6	-3	-7	-4	-8	-9	-2	0	0	0	0	0	0
	29	0	-10	-6	-16	-21	-16	-10	-12	-15	-10	-12	-6	-13	-5	-12	-13
	30	0	-4	0	0	-7	-6	-7	0	-6	-3	1	0	0	0	0	0
	31	0	1	2	-6	-6	0	-10	0	-1	-6	-5	-9	-4	-5	-8	-6
	32	0	2	1	-5	-5	-17	0	-12	-13	-12	-8	-8	-8	-8	-8	-8
	33	0	5	-2	0	0	0	0	0	-1	0	-3	-3	-3	-3	-3	-3
	34	0	-17	-8	0	0	0	0	0	0	0	0	0	0	0	0	0
	35	0	10	0	1	0	0	0	0	0	0	0	0	0	0	1	-8
	36	0	-2	-9	0	-1	0	1	0	0	0	-1	-9	-14	-10	-13	-8
	37	0	-6	0	0	1	-4	-4	-6	-6	-6	-6	-7	-7	-6	-6	-7
	38	0	-17	-5	4	4	4	-7	-4	-4	0	0	0	1	0	0	0
	39	0	-21	-21	-16	-6	-1	-1	-7	-10	-10	-9	-1	0	0	0	0
	40	0	0	-8	-15	-15	-15	-15	-14	-14	-14	-14	-14	-14	-14	-14	-14
	41	0	18	20	20	20	20	20	20	20	20	20	20	20	20	20	20
	42	0	14	9	-20	-15	0	0	-19	-22	-22	-22	-15	-9	-10	-12	-9
	43	0	6	-20	-20	-21	-5	3	0	0	0	0	0	0	0	0	0
	44	0	5	1	2	0	0	-1	-1	-1	-1	-1	-1	-1	-1	-1	-1
	45	0	-11	-16	5	4	-9	0	0	0	0	0	-5	-11	-3	-3	-4
	46	0	16	14	4	6	-2	-12	-3	-2	-2	-5	-1	-1	-1	-1	-1
	47	0	3	3	3	3	3	-4	-4	-4	-4	-4	-4	-4	-4	-4	-4
	48	0	3	-1	-1	-4	-6	-1	0	0	0	0	-1	-1	-1	-1	-1
	49	0	11	-1	-1	-10	-6	-5	-7	-3	-6	-4	-4	-4	-4	-4	-4
	50	0	-1	-1	0	-3	s	-4	-4	-4	-4	-4	-4	-4	-4	-4	-4

## Sheet: Females (23)
				0	2	4	6	8	10	12	14	16	18	20	22	24	26	28	30
			1	0	-6	-8	-4	-7	-5	-7	-10	-11	-10	-11	-11	-11	-7	-11	-12
			2	0	-6	-7	0	0	-1	-1	-1	-14	-12	-9	-9	-5	-7	-11	-12
			3	0	-7	8	10	14	0	8	6	0	6	-1	4	12	10	-1	0
			4	0	-9	-7	-7	1	-3	1	1	-6	-5	-7	-7	-7	-8	-7	-7
			5	0	11	2	2	4	0	0	-5	-6	-13	-5	-5	-5	-5	-5	-5
			6	0	-21	-21	-21	-7	-8	-5	-9	0	0	0	-1	-1	-1	-1	-1
			7	0	-19	-15	-13	-7	-7	-6	-12	-1	-1	0	-7	-11	-6	-6	-6
			8	0	-10	-2	-15	-21	-16	-11	-4	-4	-4	-4	-4	-4	-4	-4	-4
			9	0	6	6	0	-15	-21	-21	-19	-19	-19	-19	-18	-18	-21	-21	-21
			10	0	-8	-4	-4	-4	-4	-4	-4	-4	-4	-4	-4	-4	-4	-4	-4
			11	0	0	0	0	0	-8	-11	-6	-10	-10	-10	-10	-10	-10	-10	-10
			12	0	1	-3	-3	-4	-4	-4	-4	-3	-3	-3	-3	-3	0	0	0
			13	0	9	5	-11	-21	-20	-15	-9	-2	-2	-2	-2	0	-11	0	0
			14	0	-18	-7	0	0	2	-3	0	-1	-8	-3	-6	-7	-9	-5	-4
			15	0	-15	1	18	16	16	18	17	17	17	17	17	17	17	17	16
			16	0	12	0	0	0	-1	4	4	-4	1	1	1	-1	0	-1	-1
			17	0	2	20	12	0	2	0	-4	-6	-6	-7	-9	-8	-8	-8	-8
			18	0	-3	0	-2	-2	-4	-4	-4	-7	0	0	0	0	0	0	0
			19	0	17	17	14	7	5	0	0	-6	-7	-7	-9	-9	-9	-9	-9
			20	0	-21	-16	0	0	0	0	0	-1	0	0	0	0	0	0	0
			21	0	2	-7	-19	-21	-21	-21	-21	-21	-17	-12	-12	-11	-9	-9	-9
			22	0	-20	-21	-21	-21	-21	-21	-21	-15	-4	-4	-3	-4	-3	-9	-10
			23	0	-6	-5	-6	-6	-6	-6	-6	-6	-6	-6	-6	-6	-6	-7	-6
			24	0	13	0	-6	-6	-2	-5	2	-1	-8	-10	-4	-7	-6	-4	-4
			25	0	-19	-19	-19	-20	-20	-21	-21	-19	-19	-19	-19	-16	-10	0	7
			26	0	-9	-4	-5	0	2	2	-7	-1	-1	-1	-2	1	0	1	7
			27	0	-21	-21	-20	-16	-4	-2	-2	-1	-10	-12	-5	-5	-11	-11	2
			28	0	-21	-14	-5	1	2	2	2	3	-1	-4	-1	-1	-18	-21	-21
			29	0	-9	1	-1	0	-1	-1	0	-3	-11	-10	-16	-21	-21	-21	-21
			30	0	0	0	3	4	0	-1	-11	-10	-15	-15	-15	-15	-15	-15	-15
			31	0	-3	-8	-17	-13	-10	-7	-4	-4	-4	-4	-4	-4	-4	-4	0
			32	0	-14	3	-6	-10	7	-9	1	1	1	-2	-7	0	0	0	0
			33	0	-7	-3	-4	-3	-3	-4	-3	-3	-3	-3	-3	-3	-3	-3	-3
			34	0	3	3	3	3	3	3	3	3	3	3	3	3	3	3	3
			35	0	3	6	-1	-4	-7	-7	-6	-7	-7	-6	-6	-7	-7	-7	-7
			36	0	-21	-21	-21	-14	-8	-5	1	-7	-7	-6	-12	-2	-2	-3	-3
			37	0	-15	-21	-18	-14	-9	-2	-13	0	0	0	0	0	0	-13	-4
			38	0	-19	-21	-14	-14	-21	-21	-12	-3	-3	-3	-3	-3	-3	-3	-3
			39	0	-21	-21	-21	-21	-21	-21	-21	-21	-21	-21	-21	-21	-21	-21	-21
			40	0	-12	-11	-12	-12	-12	-12	-12	-12	-12	-12	-12	-12	-12	-12	-12
			41	0	-4	-4	-6	-6	-7	-13	-14	-10	-10	-10	-10	-10	-10	-10	-10
			42	0	11	7	3	-7	-7	-5	-5	-5	-5	-6	-6	-6	-6	-6	-6
			43	0	4	2	-4	-2	2	-4	-5	-7	-7	-7	-8	-8	-8	-8	-8
			44	0	9	-3	-2	-6	-5	-6	-5	-6	-6	-6	-6	-6	-6	-6	-6
			45	0	-13	-5	6	-1	-1	-1	-4	-21	-21	-18	-9	-3	-3	-3	-11
			46	0	15	4	-3	-2	-13	-20	-19	-15	-15	-16	-12	-13	-13	-13	-13
			47	0	-20	-14	-20	-21	-21	-20	-14	-13	-13	-13	-12	-13	-13	1	1
			48	0	-20	-13	-12	-7	-1	2	3	3	3	-1	-21	-14	-11	-11	-11
			49	0	-18	-13	-13	-6	-5	-6	-6	-5	-4	-5	-2	-2	-2	-2	-1
			50	0	-22	-20	-11	0	-1	-1	-1	-2	-6	-16	-9	-9	-9	-9	-9

## Sheet: Males (25)
				0	2	4	6	8	10	12	14	16	18	20	22	24	26	28	30
			1	0	-17	-17	-17	-17	-17	-19	-22	-22	-22	-22	-22	-22	-22	-22	-22
			2	0	6	10	10	10	9	7	-21	-17	0	0	0	0	0	-1	-1
			3	0	5	8	6	11	-5	-7	-7	-7	-7	-7	-6	-3	-11	-15	-16
			4	0	-10	5	-5	-8	-7	-9	-15	-5	-4	0	0	0	0	0	0
			5	0	-1	0	2	6	6	6	-5	-2	-1	-1	-1	-1	-1	-1	-1
			6	0	0	6	-14	-13	-13	-6	-4	-2	-2	-2	-8	-8	-6	-6	-8
			7	0	-7	-6	7	-18	-20	-10	-11	0	0	0	-1	-1	-1	-2	-2
			8	0	0	-1	-1	-2	-6	-6	-6	-6	-6	-6	-6	-6	-6	-6	-6
			9	0	-19	-13	-11	-21	-9	-7	-7	-7	-7	-6	-7	-7	-7	-7	-7
			10	0	-17	-19	-16	-13	-13	-13	-14	-14	-14	-14	-14	-14	-14	-14	-14
			11	0	-21	6	-17	-8	-9	-11	-5	-11	-11	-11	-11	0	2	2	-15
			12	0	2	-8	-19	-16	-13	-21	7	3	4	8	-12	-8	-4	-4	-4
			13	0	-20	-5	-10	-7	-16	-21	1	-12	-14	-1	-1	-1	-1	-1	-1
			14	0	-21	-16	-16	-6	-6	-6	-5	-6	-6	-6	-6	-6	-6	-6	-6
			15	0	-19	-20	-21	-21	-21	-21	-21	-21	-21	-21	-21	-21	-21	-21	-21
			16	0	-1	3	5	-5	-5	-5	-6	-6	-6	-6	-6	-6	-6	-6	-6
			17	0	3	-14	-12	-15	-4	-8	-7	-7	-7	-7	-7	-4	-4	-4	-4
			18	0	16	8	20	20	20	20	20	20	20	20	20	20	20	20	20
			19	0	-12	3	-6	-21	-21	-21	-21	-21	-21	-21	-21	-21	-21	-21	-21
			20	0	13	10	8	9	9	6	6	6	6	6	7	7	7	7	7
			21	0	-9	6	4	-18	-18	-8	-14	5	5	5	6	-3	-7	-1	-3
			22	0	-3	-21	-21	-2	-2	5	-1	-20	-20	-21	-21	-21	-21	-21	-21
			23	0	13	8	1	1	1	-1	-7	-6	-7	-13	-9	-9	-9	-9	-9
			24	0	0	-7	-12	-19	-19	-20	-20	-20	-21	-21	-21	-21	-21	-21	-21
			25	0	8	-11	-14	-6	-5	-18	-7	-17	-13	-14	-13	-2	-2	-2	-2
			26	0	-5	-8	-8	-16	-15	-13	-10	-10	-11	-11	-9	-7	-6	-6	-6
			27	0	-3	-6	-5	-5	-5	-5	-13	-13	-13	-13	-15	-15	-15	-15	-15
			28	0	-15	1	-7	-14	-14	-7	-7	-7	-7	-8	-11	-15	-21	-21	-21
			29	0	8	6	6	-8	-8	-21	-10	-18	-10	-10	-10	-10	-10	-10	-10
			30	0	-19	-20	-20	-21	-21	-21	-21	-21	-21	-21	-21	-21	-21	-21	-21
			31	0	-1	-10	-1	0	-7	-9	-7	-7	-7	-6	-8	-5	-5	-6	-6
			32	0	-21	-21	-17	-14	-3	-11	-1	-1	-1	0	-9	0	0	0	0
			33	0	-15	-6	-7	-6	-6	-6	-6	-6	-6	-6	-4	-6	-5	-10	-7
			34	0	-21	-21	-20	-4	-10	-4	0	-15	1	1	-7	-15	-16	-4	-4
			35	0	-21	-21	7	7	2	2	1	1	1	2	2	3	1	0	0
			36	0	-21	-21	-19	-19	-5	-1	-2	-1	-10	-13	-12	-12	-3	-2	0
			37	0	1	-3	-2	-8	-2	-2	-2	-3	-2	-3	-2	-3	-14	-9	-9
			38	0	-2	-20	-12	2	0	-3	-12	-10	-19	-21	-20	-20	-21	-21	-21
			39	0	-9	-15	-18	-16	-18	-5	-6	-15	-15	-16	-21	-21	-21	-21	-21
			40	0	-20	-21	-21	-21	-19	-16	-16	-4	-4	-4	-5	-5	-5	-5	-5
			41	0	5	9	5	6	5	-16	-19	-18	4	1	1	2	-2	-2	4
			42	0	-1	-6	-2	-1	-5	-11	-4	-4	-21	-21	-22	-21	-21	-21	-21
			43	0	-18	-17	14	-1	0	-2	-2	-2	-2	-2	-2	-7	-6	-6	-5
			44	0	-10	2	-19	-7	-8	-9	-11	-13	-6	-10	-6	-3	-7	-9	-15
			45	0	4	17	12	14	14	14	15	15	16	16	16	16	16	16	16
			46	0	-19	2	6	4	5	2	1	0	-1	-1	-1	-19	-19	-19	-19
			47	0	-19	-3	-21	-18	-16	-9	-1	-1	0	0	0	0	-4	-11	-7
			48	0	-19	2	6	4	5	2	1	0	-1	-1	-1	-19	-19	-19	-19
			49	0	-18	-17	3	-21	-20	-21	-16	-21	-7	-16	-22	-22	-22	-20	-20
			50	0	-1	-6	-9	-9	-11	-18	-8	-8	-8	-8	-8	-8	-8	-8	-8

## Sheet: Females (25)
					0	2	4	6	8	10	12	14	16	18	20	22	24	26	28	30
				1	0	-21	-3	-15	-3	-12	-11	-15	-4	0	1	4	3	0	0	0
				2	0	-10	-12	-12	-8	-6	-17	-20	-20	-16	-4	-4	-4	-1	7	3
				3	0	-21	-20	-21	-14	-5	-20	-21	-21	-21	-21	-21	-21	-21	-21	-21
				4	0	-16	-20	-21	-20	-5	-20	-21	-21	-21	-21	-21	-21	-21	-21	-2
				5	0	-20	-11	0	1	-1	0	-1	-1	-1	-1	-1	-1	-1	-1	-1
				6	0	-20	-18	-8	-3	-3	-3	-3	-3	-3	-3	-3	-4	-4	-4	-4
				7	0	0	0	3	4	7	8	6	6	9	8	7	7	9	9	-6
				8	0	12	7	8	5	4	8	7	7	8	7	3	-2	-8	8	-7
				9	0	-6	-19	-19	-19	-19	-19	-19	-19	-19	-19	-19	-19	-19	-19	-19
				10	0	-12	-15	-18	-19	-19	-19	-19	-19	-19	-19	-19	-19	-19	-19	-19
				11	0	-15	5	5	6	5	6	3	-8	-13	-10	-11	-11	-11	-11	-11
				12	0	4	-5	-1	-7	-5	0	0	0	0	0	0	0	0	0	0
				13	0	-7	-21	-20	-21	-20	-18	-6	-4	-1	-9	0	0	0	0	0
				14	0	-17	-17	1	-11	-13	-11	-8	-8	-7	-11	-18	-20	-19	-19	-19
				15	0	-13	0	-6	-21	-21	-20	-15	-21	-21	-4	-21	-21	-21	-21	-21
				16	0	-21	-17	-5	6	-18	-21	-18	-15	-3	-19	-21	-21	-21	-21	-21
				17	0	-21	-16	-11	-11	-10	-9	-10	-13	-20	-20	-20	-20	-20	-20	-20
				18	0	-21	-15	-11	-17	-17	-17	-17	-17	-17	-17	-17	-17	-17	-17	-17
				19	0	-5	-21	-7	-19	-19	-21	-21	-21	-21	-21	-21	-21	-21	-21	-21
				20	0	-20	-21	-2	-10	-17	-20	-20	-19	-19	-19	-19	-19	-19	-19	-19
				21	0	2	-6	-1	-1	-1	-1	-1	-1	-1	-1	-1	-1	-1	-1	-1
				22	0	-7	-4	-20	-20	-12	-21	-21	-21	-21	-21	-21	-21	-21	-21	-21
				23	0	3	4	-9	-11	-16	-18	-17	-17	-16	-11	-9	-21	-21	-21	-21
				24	0	-20	-13	-9	-19	-16	-18	-18	-21	-21	-21	-21	-21	-21	-21	-21
				25	0	9	8	-8	-7	-7	-11	-16	-18	-19	-20	-19	-19	-21	-21	-21
				26	0	0	-1	-1	-1	-2	-6	-1	-11	-8	-10	-5	-13	-6	-5	-5
				27	0	-20	-19	-14	-11	-10	-11	-11	-11	-11	-11	-11	-21	-21	-21	-21
				28	0	3	2	-8	-13	-5	-21	-21	-21	-21	-21	-21	-21	-21	-21	-21
				29	0	-20	6	5	8	7	6	5	1	1	-2	-17	-21	-13	-1	-1
				30	0	-19	-2	0	1	1	-1	-10	-13	-11	-14	-20	-21	-21	-21	-21
				31	0	12	-11	0	0	-1	-1	-1	-1	-1	-1	-1	-1	-1	-1	-1
				32	0	2	-20	-21	-20	-20	-20	-20	-20	-20	-9	-21	-21	-21	-21	-21
				33	0	-8	-6	-11	-10	-17	-10	-4	-8	-8	-8	-8	-8	-8	-8	-8
				34	0	-6	-6	-16	1	0	0	0	1	-2	-13	-7	-6	-6	-6	-6
				35	0	-13	-8	-9	-13	-12	-16	-17	-15	-12	-7	-7	-6	-6	-6	-6
				36	0	6	-2	-12	-4	-7	-7	-8	-11	-4	-4	-15	-5	2	0	2
				37	0	-3	-8	-13	-13	-13	-6	-8	-1	-4	-4	-3	-4	-8	-6	-10
				38	0	-21	-21	-19	-11	-13	-8	-15	-13	-8	-14	-11	-2	-13	-17	-16
				39	0	-21	-21	6	4	4	5	6	7	7	9	9	-15	-21	-21	-20
				40	0	-21	-21	-21	-9	-11	-18	-17	-17	-17	-17	-17	-17	-17	-17	-17
				41	0	-5	-4	-11	0	0	0	-1	-2	-7	-7	-11	1	-1	-13	-9
				42	0	1	0	0	0	0	0	0	0	0	0	0	0	0	0	0
				43	0	-9	-10	-21	-20	-20	-19	-15	-21	-21	-21	-21	-21	-21	-21	-21
				44	0	-16	-16	-9	-1	-13	-8	-8	-16	-18	-18	-18	-18	-18	-18	-18
				45	0	-17	-3	-5	-3	0	0	-17	-20	-21	-21	-21	-21	-21	-21	-21
				46	0	-6	0	-8	-1	-15	1	-10	-5	-2	-5	-5	-2	-2	-6	-15
				47	0	-21	-20	1	9	7	6	8	4	4	3	3	3	3	2	3
				48	0	-21	-19	0	1	-1	-1	-1	-1	-1	-12	-21	-12	-10	-20	-20
				49	0	-21	1	0	-1	-7	-21	-16	-20	-21	-21	-21	-21	-21	-21	-21
				50	0	-19	-21	-19	-8	-14	-15	-20	-21	-21	4	4	3	3	4	7
