# Supplementary material for: Temperature-dependent modulation of odor-dependent behavior in three drosophilid fly species of differing thermal preference
Source: Commun Biol. 2023 Sep 4;6:905. doi: 10.1038/s42003-023-05280-5 (PMC10477191; doi:10.1038/s42003-023-05280-5)
Supplement: Supplementary file 3 — Supplementary Data 1 [file 42003_2023_5280_MOESM3_ESM.zip › data/Supplementay Figure data/Supplementary Figure 2 data/D. virilis.xlsx]

## Sheet: Males (23)
				0	2	4	6	8	10	12	14	16	18	20	22	24	26	28	30
			1	0	3	3	3	3	2	3	3	3	3	3	3	3	3	3	3
			2	0	-3	-2	-2	-2	-2	-1	-1	-1	-1	-1	-1	-1	-1	-1	-1
			3	0	17	14	11	16	10	9	11	11	11	11	11	11	11	11	11
			4	0	22	18	22	19	15	11	11	11	11	11	11	11	11	11	11
			5	0	22	22	22	19	19	19	18	18	18	18	18	18	18	18	18
			6	0	22	22	8	6	5	9	10	5	5	5	5	5	5	5	5
			7	0	14	12	11	11	11	11	11	11	11	11	11	11	11	11	11
			8	0	-2	1	1	1	1	1	1	1	1	1	1	1	1	1	1
			9	0	9	11	12	12	12	12	12	12	12	12	12	12	12	12	12
			10	0	6	6	6	6	6	6	6	6	6	6	6	6	6	6	6
			11	0	-1	-1	0	0	0	0	0	0	0	0	0	0	0	0	0
			12	0	-3	-3	-3	-3	-3	-3	1	1	1	1	1	1	1	2	2
			13	0	7	6	5	6	6	6	6	6	6	6	6	6	6	6	6
			14	0	20	9	9	9	9	9	9	9	9	8	8	8	8	8	8
			15	0	16	4	3	3	3	3	3	3	3	3	3	3	3	3	3
			16	0	22	12	2	2	2	2	2	2	2	2	2	2	2	2	2
			17	0	4	9	6	7	7	7	7	7	7	7	7	7	7	7	7
			18	0	-4	-4	-3	-3	1	1	1	1	5	7	7	7	7	7	7
			19	0	6	5	5	5	5	5	5	5	5	5	5	5	5	5	5
			20	0	11	11	11	11	11	11	11	11	11	11	11	11	11	11	11
			21	0	11	8	9	9	9	9	9	9	9	9	9	9	9	9	9
			22	0	3	3	3	3	3	3	3	3	3	3	3	3	3	3	3
			23	0	9	7	6	7	7	7	7	7	7	7	7	7	7	7	7
			24	0	6	6	6	7	7	7	7	7	7	7	7	7	7	7	7
			25	0	16	8	9	6	6	6	6	6	6	6	6	6	6	6	6
			26	0	8	4	13	5	7	3	3	3	3	2	2	2	2	2	2
			27	0	17	6	6	6	6	6	6	6	6	6	6	6	6	6	6
			28	0	6	6	6	6	6	6	6	6	6	7	7	7	7	7	7
			29	0	3	3	3	3	3	3	3	3	3	3	3	3	3	3	3
			30	0	19	17	14	14	14	14	14	14	14	14	14	14	14	14	14
			31	0	10	7	6	4	3	3	3	3	3	3	3	3	3	3	3
			32	0	18	10	10	10	9	9	9	9	9	9	9	9	9	9	9
			33	0	22	13	5	0	3	3	3	3	3	3	3	3	3	3	3
			34	0	18	19	-2	-2	-2	-2	-2	-2	-2	-2	-2	-2	0	0	0
			35	0	16	18	9	9	8	8	8	8	8	8	8	8	8	8	8
			36	0	20	20	14	13	14	14	14	14	14	14	14	14	14	14	14
			37	0	20	20	9	9	13	13	13	13	13	13	13	13	13	13	13
			38	0	20	20	14	13	13	13	13	13	13	13	13	13	13	13	13
			39	0	20	18	13	15	9	9	9	9	9	9	9	9	9	9	9
			40	0	16	15	12	9	9	9	9	9	9	9	9	9	9	9	9
			41	0	-4	-4	-4	-4	-4	-3	-3	-3	-3	-3	-1	-1	-1	-1	-1
			42	0	-4	-3	-1	-1	0	1	1	1	1	1	1	1	1	1	1
			43	0	16	13	12	13	12	13	13	13	13	13	13	13	13	13	13
			44	0	20	22	20	20	14	11	12	12	12	12	12	12	12	12	12
			45	0	16	17	18	20	14	22	20	17	10	9	6	6	4	4	4
			46	0	7	12	12	12	14	13	13	13	15	15	15	15	15	15	15
			47	0	22	14	16	18	18	18	13	13	12	13	13	13	13	13	13
			48	0	1	3	3	2	3	3	5	8	9	10	10	10	10	10	10
			49	0	22	20	20	22	22	22	22	22	22	17	16	16	15	15	15
			50	0	18	20	20	10	10	10	10	10	10	10	10	10	10	10	10

## Sheet: Females (23)
				0	2	4	6	8	10	12	14	16	18	20	22	24	26	28	30
			1	0	-1	12	13	13	14	15	14	14	14	14	14	14	14	14	14
			2	0	7	8	9	9	9	10	10	10	10	10	10	10	10	10	10
			3	0	-3	4	6	6	10	9	9	9	9	9	8	8	8	8	8
			4	0	22	22	22	22	22	22	22	22	22	2	16	16	16	16	16
			5	0	16	15	12	12	10	8	7	5	4	3	2	2	1	1	1
			6	0	11	0	0	0	0	0	0	0	0	0	0	0	0	0	0
			7	0	15	13	15	15	15	12	12	12	12	12	12	12	12	12	12
			8	0	22	22	22	22	22	10	10	10	9	9	9	9	9	9	9
			9	0	2	2	2	2	2	2	2	2	2	2	2	2	2	2	2
			10	0	12	11	11	11	13	13	13	13	13	12	12	12	12	12	12
			11	0	11	1	4	4	4	4	4	4	4	4	4	4	4	4	4
			12	0	4	14	18	0	0	-1	-1	-1	-1	-1	-1	-1	-1	-1	-1
			13	0	-6	-6	1	2	2	2	2	2	2	2	2	2	2	2	2
			14	0	3	10	10	19	7	1	1	1	2	2	2	2	2	2	2
			15	0	22	13	6	2	1	-2	-2	-2	-1	3	5	6	8	8	8
			16	0	5	-3	-1	-1	-1	0	0	0	2	3	2	2	2	2	2
			17	0	3	4	4	4	4	4	5	5	5	5	5	5	5	5	5
			18	0	-7	0	0	0	0	0	0	0	0	0	0	0	0	0	0
			19	0	13	8	8	8	8	8	8	8	8	8	8	8	8	8	8
			20	0	5	4	5	5	5	5	5	5	5	5	5	5	5	5	5
			21	0	-1	-1	-2	-2	-2	-2	-2	-2	-2	-2	-2	-2	-2	-2	-2
			22	0	-5	9	9	8	8	8	8	8	8	8	8	8	8	8	8
			23	0	19	19	17	9	9	9	9	9	9	9	9	9	9	9	8
			24	0	19	8	6	-1	-1	-8	-4	-3	-3	-3	-1	-1	-1	-1	-1
			25	0	2	0	1	2	2	3	3	3	3	3	3	3	3	3	4
			26	0	9	13	8	8	8	8	8	8	8	8	8	8	8	8	7
			27	0	16	13	9	9	8	8	7	7	7	7	7	7	7	7	7
			28	0	20	20	20	20	20	20	20	20	20	20	20	20	20	20	20
			29	0	6	0	-1	0	0	0	0	0	0	0	0	0	0	0	0
			30	0	6	6	7	7	7	7	7	7	7	7	7	7	7	7	7
			31	0	10	6	6	6	5	5	4	4	4	4	4	4	6	6	6
			32	0	13	13	13	13	13	13	13	13	13	13	13	13	13	13	13
			33	0	-3	1	2	2	2	2	2	2	12	20	19	7	3	3	2
			34	0	3	3	8	9	8	8	8	8	8	8	8	8	8	8	8
			35	0	19	10	2	-3	-3	12	8	8	8	8	8	8	8	8	8
			36	0	-5	7	8	7	7	7	7	7	7	7	7	7	7	7	7
			37	0	-3	-1	2	0	3	1	-3	12	1	1	1	1	1	1	1
			38	0	-8	-8	-4	-2	-2	-1	1	1	1	4	4	4	4	4	4
			39	0	16	10	4	4	3	3	3	3	4	4	4	4	4	4	4
			40	0	9	10	10	9	9	8	8	8	8	8	8	9	9	9	9
			41	0	4	4	3	3	3	3	3	3	3	3	3	3	3	3	3
			42	0	9	7	5	5	4	6	5	3	5	6	6	6	5	8	8
			43	0	14	9	5	4	4	4	3	3	2	3	3	3	4	7	7
			44	0	3	2	1	2	2	4	13	12	12	12	12	12	12	12	12
			45	0	10	8	8	14	14	14	14	14	13	13	13	13	13	13	13
			46	0	13	3	12	3	9	9	9	9	10	10	10	10	9	9	9
			47	0	7	3	3	3	3	3	3	3	3	3	3	3	3	3	3
			48	0	22	22	22	20	18	13	9	8	8	8	8	8	8	8	8
			49	0	10	-3	13	-1	7	10	10	9	9	9	9	9	9	9	9
			50	0	-3	-3	-3	-3	-3	-3	-3	-3	-3	-3	-3	-3	-3	-3	-3

## Sheet: Males (20)
				0	2	4	6	8	10	12	14	16	18	20	22	24	26	28	30
			1	0	3	-2	-1	-1	-1	-1	-1	-1	-1	-1	-3	-3	-3	-3	-3
			2	0	-9	-11	-15	-15	-15	-15	-15	-15	-15	-15	-14	-14	-15	-14	-14
			3	0	-1	-4	-4	-4	-4	-4	-4	-4	-4	-4	-4	-4	-3	-3	-3
			4	0	-4	-7	-3	-3	-3	-3	-3	-3	-3	-3	-3	-3	-3	-3	-3
			5	0	-3	0	1	1	1	1	1	1	1	1	1	1	1	1	1
			6	0	1	-3	-3	-4	-4	-4	-4	-4	-4	-4	-9	-9	-9	-10	-10
			7	0	-5	-3	-2	-3	-3	-3	-3	-3	-3	-3	-5	-4	-4	-4	-4
			8	0	-6	-4	-7	-8	-8	-6	-6	-6	-6	-6	-5	-5	-5	-5	-5
			9	0	-10	-9	-8	-9	-9	-9	-9	-9	-9	-9	-8	-8	-8	-8	-8
			10	0	-17	-8	-2	-2	3	3	3	3	3	3	3	3	3	3	3
			11	0	-1	-6	-2	-1	0	-4	-4	-4	-4	-4	-4	-4	-4	-4	-4
			12	0	1	2	2	2	2	2	2	2	2	2	2	2	2	2	2
			13	0	-11	0	-18	-7	-7	-6	-6	-6	-6	-6	-6	-6	-6	-6	-6
			14	0	-10	-6	-7	-8	-8	-9	-9	-9	-9	-9	-9	-9	-9	-9	-9
			15	0	-12	-11	-11	-11	-11	-11	-11	-11	-11	-11	-11	-11	-11	-11	-11
			16	0	3	-7	-7	-7	-7	-7	-7	-7	-7	-7	-7	-7	-7	-7	-7
			17	0	-5	-6	-6	-6	-6	-6	-6	-6	-6	-6	-6	-6	-6	-6	-6
			18	0	-4	2	1	2	2	1	1	1	1	1	1	1	1	1	1
			19	0	-19	-7	-2	-8	-7	-7	-7	-7	-7	-7	-7	-7	-7	-7	-7
			20	0	-13	-11	-10	-10	-10	-10	-10	-10	-10	-10	-10	-10	-10	-10	-10
			21	0	-10	-7	-7	-7	-7	-7	-7	-7	-7	-7	-7	-7	-7	-7	-7
			22	0	1	1	1	1	1	1	1	1	1	1	1	1	1	1	1
			23	0	-8	-8	-8	-8	-8	-8	-8	-8	-8	-8	-8	-8	-8	-8	-8
			24	0	-7	-20	-8	-8	-5	-4	-3	-3	-3	-3	-3	-3	-3	-3	-3
			25	0	-1	-20	-13	-19	-9	-18	-16	-16	-8	-8	-8	-8	-8	-8	-8
			26	0	-1	-1	-1	-1	-1	-1	-1	-11	-11	-11	-11	-11	-11	-11	-11
			27	0	-5	-4	-5	-5	-5	-4	-4	-4	-4	-4	-4	-4	-4	-4	-4
			28	0	-1	-2	-15	-10	-9	-10	-10	-10	-10	-10	-10	-10	-10	-10	-10
			29	0	-5	-3	-3	-3	-3	-4	-4	-4	-4	-4	-4	-4	-4	-4	-4
			30	0	-9	-7	-5	-5	-5	-5	-5	-5	-5	-5	-5	-5	-5	-5	-5
			31	0	-2	-1	-3	-2	-2	-2	-2	-2	-2	-2	-2	-2	-2	-2	-2
			32	0	-17	-11	-8	-21	-21	-21	-21	-21	-21	-21	-21	-21	-21	-21	-21
			33	0	-7	-4	-10	-11	-2	-4	-2	-2	-2	-2	-2	-2	-2	-2	-2
			34	0	-4	-2	-2	-2	-2	-2	-2	-2	-2	-2	-2	-2	-2	-2	-2
			35	0	-2	-1	-3	-2	-3	-3	-3	-3	-3	-3	-3	-3	-3	-3	-3
			36	0	-4	-4	-4	-4	-4	-4	-4	-4	-4	-4	-4	-4	-4	-4	-4
			37	0	7	-6	0	0	1	1	1	1	1	1	1	1	1	1	1
			38	0	6	2	2	2	1	0	0	0	0	0	0	0	0	0	0
			39	0	-19	-19	-20	-10	-20	-20	-17	-17	-17	-17	-17	-17	-17	-17	-17
			40	0	-7	-10	-8	-10	-10	-10	-10	-10	-10	-10	-10	-10	-10	-10	-10
			41	0	-6	-6	-6	-6	-6	-6	-6	-6	-6	-6	-6	-6	-6	-6	-6
			42	0	-5	-9	-9	-2	-2	-2	-2	-2	-2	-2	-2	-2	-2	-2	-2
			43	0	-11	-10	-15	-12	-12	-6	-21	-11	-3	-3	-3	-3	-3	-3	-3
			44	0	0	-4	-4	-3	-3	-3	-3	-3	-3	-3	-3	-3	-3	-3	-3
			45	0	-7	-5	-9	-7	-6	-6	-6	-6	-6	-6	-6	-6	-6	-6	-6
			46	0	2	3	1	1	1	1	1	1	1	1	1	1	1	1	1
			47	0	-4	-3	-4	-3	-4	-4	-4	-3	-3	-3	-3	-3	-3	-3	-3
			48	0	-1	-1	-1	-1	-1	-1	-1	-1	-1	-1	-1	-1	-1	-1	-1
			49	0	-18	-20	-19	-19	-16	-19	-12	-8	-7	-7	-7	-7	-7	-7	-7
			50	0	-5	-6	-10	-7	-7	-7	-7	-7	-7	-7	-7	-7	-7	-7	-7

## Sheet: Females (20)
				0	2	4	6	8	10	12	14	16	18	20	22	24	26	28	30
			1	0	3	3	3	3	3	3	3	3	3	3	3	3	3	3	3
			2	0	-13	-10	-7	-5	-5	-5	-5	-5	-5	-5	-5	-5	-5	-5	-5
			3	0	-5	-3	-5	-6	-7	-8	-8	-2	-7	-1	2	-9	-11	-1	-16
			4	0	-8	-8	-8	-8	-8	-8	-8	-8	-8	-8	-8	-8	-8	-8	-8
			5	0	-20	-14	-10	-10	-10	-10	-9	-10	-9	-9	-9	-9	-9	-9	-9
			6	0	-10	-8	-8	-8	-8	-8	-8	-8	-8	-8	-8	-8	-8	-8	-8
			7	0	-17	-11	-11	-9	-9	-9	-8	-8	-7	-7	-7	-7	-7	-7	-7
			8	0	-19	-19	-19	-19	-19	-19	-19	-19	-19	-19	-19	-19	-19	-19	-19
			9	0	3	3	-7	-13	8	-10	8	-13	-12	-12	-12	-12	-12	-12	-12
			10	0	-10	-8	-8	-8	-8	-8	-7	-7	-7	-7	-7	-7	-7	-7	-7
			11	0	-8	-10	-14	-11	-6	-5	-5	-5	-5	-5	-5	-5	-5	-5	-5
			12	0	-11	-12	-8	-5	-5	-5	-5	-5	-5	-5	-5	-5	-5	-5	-5
			13	0	-22	-22	-12	-21	-21	-15	-2	-2	0	0	0	0	0	0	0
			14	0	-22	-4	-3	-4	-3	-4	-2	-2	-2	-2	-2	-2	-2	-2	-2
			15	0	-13	-11	-11	-11	-11	-11	-11	-11	-11	-11	-11	-11	-11	-11	-11
			16	0	-7	-4	-15	-7	-6	-6	-6	-6	-6	-6	-6	-6	-6	-6	-6
			17	0	-22	-6	5	6	6	6	6	6	6	6	6	6	6	6	6
			18	0	-22	-13	-10	-10	-11	-11	-11	-11	-11	-11	-11	-11	-11	-11	-11
			19	0	-18	-15	-2	-2	-2	-2	-2	-2	-2	-2	-2	-2	-2	-2	-2
			20	0	-10	-8	-8	-8	-7	-7	-7	-7	-7	-7	-7	-7	-7	-7	-7
			21	0	8	-6	-6	-6	-6	-6	-6	-6	-6	-6	-6	-6	-6	-6	-6
			22	0	-1	-6	-6	-6	-6	-6	-6	-7	-7	-7	-7	-7	-7	-7	-7
			23	0	-1	8	-15	-2	-2	-3	-3	-3	-3	-3	-3	-3	-3	-3	-3
			24	0	-3	3	-1	-4	-3	-3	-3	-3	-3	-3	-3	-3	-3	-3	-3
			25	0	5	5	5	5	5	5	5	5	5	5	5	5	4	4	4
			26	0	-4	-4	-4	-4	-4	-4	-4	-4	-4	-4	-4	-4	-4	-4	-4
			27	0	-6	0	0	0	0	0	0	0	0	0	0	0	0	0	0
			28	0	-6	1	1	1	1	1	1	1	1	1	1	1	1	1	1
			29	0	-1	0	0	0	0	0	0	0	0	0	0	0	0	0	0
			30	0	1	1	1	1	1	1	1	1	1	1	1	1	1	1	1
			31	0	6	-1	-5	-15	2	6	4	-13	-1	2	-14	-8	-8	-8	-8
			32	0	-3	-3	-3	-3	-3	-3	-3	-3	-3	-3	-3	-3	-3	-3	-3
			33	0	-1	-1	-1	-1	-1	-1	-1	-1	-1	-1	-2	-2	-2	-2	-2
			34	0	-6	-6	-6	-6	-6	-6	-6	-6	-6	-6	-6	-6	-6	-6	-6
			35	0	-15	7	1	1	5	5	5	5	5	5	5	5	5	5	5
			36	0	-6	-5	-4	-4	-4	-4	-4	-4	-4	-4	-4	-4	-4	-4	-4
			37	0	1	1	1	1	1	1	1	1	1	1	1	1	1	1	1
			38	0	-17	-17	-17	-16	-16	-16	-16	-16	-16	-16	-16	-16	-16	-16	-16
			39	0	12	8	8	8	2	2	2	2	2	2	2	2	2	2	2
			40	0	-14	-13	-13	-13	-13	-13	-13	-13	-13	-13	-13	-13	-13	-13	-13
			41	0	-6	-6	-6	-6	-6	-6	-6	-6	-6	-6	-6	-6	-6	-6	-6
			42	0	-9	-8	-3	-3	-3	-3	-3	-3	-3	-3	-3	-3	-3	-3	-3
			43	0	-2	5	8	8	5	5	5	5	5	5	5	5	5	5	5
			44	0	2	-5	-4	-4	-4	-4	-4	-4	-4	-4	-4	-4	-4	-4	-4
			45	0	-5	-4	-5	-5	-5	-4	-4	-4	-4	-4	-4	-4	-4	-4	-4
			46	0	-6	-5	-7	-4	-2	-2	-2	-2	-2	-2	-2	-2	-2	-2	-2
			47	0	-8	-8	-8	-8	-8	-8	-8	-8	-8	-8	-8	-8	-8	-8	-8
			48	0	-12	-11	-11	-11	-11	-11	-11	-11	-11	-11	-11	-11	-11	-11	-11
			49	0	5	6	5	-5	0	3	3	3	3	3	3	3	3	3	3
			50	0	-20	-6	-5	-4	-4	-4	-4	-4	-4	-4	-4	-4	-4	-4	-4

## Sheet: Males (25)
					0	2	4	6	8	10	12	14	16	18	20	22	24	26	28	30
				1	0	-13	-13	-12	-4	-12	-3	4	-17	-22	-17	-17	-17	-17	-17	-17
				2	0	-10	-3	-3	-3	-3	-3	-3	-3	-3	-3	-3	-3	-3	-3	-3
				3	0	-22	-18	-12	-21	-21	-13	-8	8	-7	-7	-7	-7	-7	-7	-7
				4	0	-15	-15	-14	-13	-16	-11	-11	-11	-11	-11	-11	-11	-11	-11	-11
				5	0	-22	-21	-21	-20	-19	-11	-22	-22	-22	-22	-22	-22	-22	-22	-22
				6	0	-13	-10	-10	-10	-10	-10	-10	-10	-10	-10	-10	-10	-10	-10	-10
				7	0	-22	-19	-19	-17	-17	-17	-17	-17	-17	-17	-17	-17	-17	-17	-17
				8	0	-7	-7	-7	-7	-7	-7	-7	-7	-7	-7	-7	-7	-7	-7	-7
				9	0	-19	-19	-19	-19	-19	-21	-21	-21	-21	-21	-21	-21	-21	-21	-21
				10	0	-19	-18	-19	-19	-19	-20	-20	-20	-20	-20	-20	-20	-20	-20	-20
				11	0	-3	-3	-3	-3	-3	-3	-3	-3	-3	-3	-3	-3	-3	-3	-3
				12	0	-2	-6	1	1	1	1	1	1	1	1	1	1	1	1	1
				13	0	-6	-7	-7	-7	-7	-7	-7	-7	-7	-7	-7	-7	-7	-7	-7
				14	0	1	-1	-1	-1	-1	-1	-1	-1	-1	-1	-1	-1	-1	-1	-1
				15	0	-18	-16	-14	-14	-14	-14	-14	-18	-18	-18	-18	-18	-18	-18	-18
				16	0	4	3	4	4	4	4	4	4	4	4	4	4	4	4	4
				17	0	0	0	0	0	0	0	0	0	0	0	0	0	0	0	0
				18	0	-20	-20	-18	-18	-18	-18	-18	-18	-18	-18	-18	-18	-18	-18	-18
				19	0	-18	-21	-21	-20	-20	-20	-20	-20	-20	-20	-20	-20	-20	-20	-20
				20	0	-7	-8	-6	-6	-6	-6	-6	-6	-6	-6	-6	-6	-6	-6	-6
				21	0	-5	-10	-1	-1	-1	-1	-1	-1	-1	-1	-1	-1	-1	-1	-1
				22	0	-2	-1	-7	1	1	1	1	1	1	1	1	1	1	1	1
				23	0	9	2	0	0	0	0	0	0	0	0	0	0	0	0	0
				24	0	-2	-1	-1	-1	-1	-1	-1	-1	-1	-1	-1	-1	-1	-1	-1
				25	0	1	-6	-6	-6	-6	-6	-6	-6	-6	-6	-6	-6	-6	-6	-6
				26	0	11	1	1	1	1	1	1	1	1	1	1	1	1	1	1
				27	0	-12	-7	-7	-2	-2	-2	-2	-2	-2	-2	-2	-2	-2	-2	-2
				28	0	-8	-4	2	2	2	2	2	2	2	2	2	2	2	2	2
				29	0	8	6	-8	-20	-10	-10	-10	-10	-10	-10	-10	-10	-10	-10	-10
				30	0	-1	7	9	9	9	9	9	9	9	9	9	9	9	9	9
				31	0	2	2	2	2	2	2	2	2	2	2	2	2	2	2	2
				32	0	-12	-9	-9	-9	-9	-9	-9	-9	-9	-9	-9	-9	-9	-9	-9
				33	0	3	-1	1	1	1	1	1	1	1	1	1	1	1	1	1
				34	0	-16	-9	-9	-9	-9	-9	-9	-9	-9	-9	-9	-9	-9	-9	-9
				35	0	7	5	1	-1	-1	-1	-2	-2	-2	-2	-2	-2	-2	-2	-2
				36	0	-12	-10	-11	-11	-11	-11	-11	-11	-11	-11	-11	-11	-11	-11	-11
				37	0	3	-5	-5	-4	-4	-4	-4	-4	-4	-4	-4	-4	-4	-4	-4
				38	0	6	5	5	1	1	1	2	2	2	2	2	2	2	2	2
				39	0	-2	1	1	1	1	1	1	1	1	1	1	1	1	1	1
				40	0	-10	1	1	0	0	0	0	0	0	0	0	0	0	0	0
				41	0	-4	-10	-9	2	2	2	2	2	2	2	2	2	2	2	2
				42	0	-1	-22	-19	-11	-19	-9	-9	-9	-9	-9	-9	-9	-9	-9	-9
				43	0	-12	-12	-8	-8	-8	-8	-8	-8	-8	-8	-8	-8	-8	-8	-8
				44	0	0	1	1	1	1	1	1	1	1	1	1	1	1	1	1
				45	0	-2	-3	-2	-2	-2	-2	-2	-2	-2	-2	-2	-2	-2	-2	-2
				46	0	-9	-8	-8	-8	-8	-8	-8	-8	-8	-8	-8	-8	-8	-8	-8
				47	0	-17	-9	-9	-9	-11	-11	-11	-11	-8	-8	-8	-8	-8	-8	-8
				48	0	-4	-10	-10	-11	-11	-11	-11	-11	-11	-11	-11	-11	-11	-11	-11
				49	0	2	-1	-13	-8	-8	-8	-8	-8	-8	-8	-8	-8	-8	-8	-8
				50	0	1	-1	1	1	1	1	1	1	1	1	1	1	1	1	1

## Sheet: Females (25)
					0	2	4	6	8	10	12	14	16	18	20	22	24	26	28	30
				1	0	-20	-11	-6	-20	-20	-7	-12	-20	-20	-20	-18	-18	-10	-9	-4
				2	0	-8	-13	-5	-4	-6	-6	-6	-6	-6	-6	-6	-6	-6	-6	-6
				3	0	-13	-13	-13	-13	-15	-20	-15	-15	-15	-15	-15	-15	-15	-15	-15
				4	0	6	3	2	2	2	2	2	2	2	3	3	3	3	3	3
				5	0	13	-2	3	3	3	3	3	3	3	3	3	3	3	3	3
				6	0	-1	-2	-2	-1	-1	-1	-1	-1	-1	-1	-1	-1	-1	-1	-1
				7	0	-3	-1	-1	-1	-1	-1	-1	-1	-1	-1	-1	-1	-1	-1	-1
				8	0	-1	-1	-1	-1	-1	-1	-1	-1	-1	-1	-1	-1	-1	-1	-1
				9	0	-19	-9	-9	-9	-9	-9	-9	-9	-9	-9	-9	-9	-9	-9	-9
				10	0	-20	-20	-20	-20	-20	-20	-20	-20	-20	-20	-20	-20	-20	-20	-20
				11	0	-2	5	9	8	7	7	7	7	7	6	6	6	6	6	6
				12	0	7	8	9	8	7	7	7	7	7	6	6	6	6	6	6
				13	0	-1	6	4	-1	-1	-1	-1	-1	-1	-1	-1	-1	-1	-1	-1
				14	0	-2	-8	-4	8	2	2	2	2	2	2	2	2	2	2	2
				15	0	-8	-5	-2	-3	-8	-5	-5	-5	-5	-5	-5	-5	-5	-5	-5
				16	0	-5	-4	1	2	1	0	2	2	2	2	2	2	2	2	2
				17	0	9	6	3	3	8	3	3	3	3	3	3	3	3	3	3
				18	0	9	9	9	9	9	9	9	9	9	9	9	9	9	9	9
				19	0	-12	-12	-12	-12	-12	-12	-12	-12	-12	-12	-12	-12	-12	-12	-12
				20	0	-13	-10	-10	-9	-9	-9	-9	-9	-9	-9	-9	-9	-9	-9	-9
				21	0	-6	0	1	-2	-2	-2	-2	-2	-2	-2	-2	-2	-2	-2	-2
				22	0	-5	0	-4	3	3	3	3	3	3	3	3	3	3	3	3
				23	0	-8	-15	-15	-15	-15	-15	-15	-15	-20	-20	-20	-20	-20	-20	-20
				24	0	10	-2	-4	8	8	3	8	-1	0	3	3	3	3	3	3
				25	0	-4	0	-18	-18	-11	4	9	2	-8	4	4	4	4	4	4
				26	0	8	8	8	8	8	8	8	8	8	5	5	5	5	5	5
				27	0	7	7	7	9	8	8	8	8	8	8	8	8	8	8	8
				28	0	16	15	14	14	13	12	12	13	10	10	10	10	10	10	10
				29	0	-13	-4	-20	-19	-16	-20	-20	-20	-20	-19	-19	-19	-19	-19	-19
				30	0	4	4	4	4	4	4	3	-6	-6	-6	-6	-6	-6	-6	-6
				31	0	5	-3	-2	-20	-10	-10	-10	-10	-10	-10	-10	-10	-10	-10	-10
				32	0	-5	-5	-3	-1	-1	-1	-1	-1	-1	-1	-1	-1	-1	-1	-1
				33	0	-3	-3	-3	-3	-3	-3	-3	-3	-3	-3	-3	-3	-3	-3	-3
				34	0	-20	-1	-1	-1	-1	-1	-1	-1	-1	-1	-1	-1	-1	-1	-1
				35	0	8	1	-3	1	1	1	1	1	1	1	1	1	1	1	1
				36	0	-3	-3	6	-3	-3	-3	-3	-3	-3	-3	-3	-3	-3	-3	-3
				37	0	5	5	5	5	5	5	5	5	5	5	5	5	5	5	5
				38	0	-4	-4	-4	-4	-4	-4	-4	-4	-4	-4	-4	-4	-4	-4	-4
				39	0	-20	-20	-20	-2	-2	-2	-2	-2	-2	-2	-2	-2	-2	-2	-2
				40	0	-10	-11	-14	-10	-10	-10	-10	-10	-10	-10	-10	-10	-10	-10	-10
				41	0	-20	-20	-20	-20	-20	-18	-3	-1	-1	-1	0	-1	-1	-1	-1
				42	0	-10	-9	-18	-20	-8	-12	-20	-7	-7	-10	0	-2	-1	-1	-1
				43	0	-14	-14	-14	-14	-14	-14	-14	-14	-14	-14	-14	-14	-14	-14	-14
				44	0	-20	-16	-1	-1	-1	-1	-1	-6	-5	-11	1	1	1	1	1
				45	0	7	6	5	6	5	5	5	3	3	3	3	3	3	3	3
				46	0	7	6	6	7	6	6	6	7	7	6	6	7	7	7	7
				47	0	-6	7	1	1	1	1	1	1	1	1	1	1	1	1	1
				48	0	-20	-20	-5	-5	-5	-5	-5	-5	-5	-5	-5	-5	-5	-5	-5
				49	0	-20	-6	-6	-6	-6	-6	-6	-6	-6	-6	-6	-6	-6	-6	-6
				50	0	-18	-18	-20	-20	-20	-20	-20	-20	-20	-20	-20	-20	-20	-20	-20
																				S
