# Supplementary material for: Temperature-dependent modulation of odor-dependent behavior in three drosophilid fly species of differing thermal preference
Source: Commun Biol. 2023 Sep 4;6:905. doi: 10.1038/s42003-023-05280-5 (PMC10477191; doi:10.1038/s42003-023-05280-5)
Supplement: Supplementary file 3 — Supplementary Data 1 [file 42003_2023_5280_MOESM3_ESM.zip › data/Supplementay Figure data/Supplementary Figure 2 data/D.novamexicana.xlsx]

## Sheet: FemalesT (25)
						0	2	4	6	8	10	12	14	16	18	20	22	24	26	28	30
					1	0	1	1	1	1	1	1	1	1	1	1	1	1	1	1	1
					2	0	-13	-13	-13	-17	-3	-16	-4	-4	-4	-5	-5	-5	-5	-5	-5
					3	0	-10	-4	-3	-3	-3	-3	-3	-3	-3	-3	-3	-3	-3	-3	-3
					4	0	-4	-6	-6	-6	-6	-6	-6	-6	-6	-6	-6	-6	-6	-6	-6
					5	0	-22	-10	-7	-5	-5	-4	-4	-4	-4	-4	-4	-4	-4	-4	-4
					7	0	-18	-18	-4	-4	-4	-4	-7	-5	-5	-5	-5	-5	-5	-5	-5
					8	0	18	20	16	14	16	12	10	12	10	10	10	10	10	10	10
					9	0	-4	-4	-4	-4	-4	-4	-4	-4	-4	-4	-4	-4	-4	-4	-4
					11	0	-4	-4	-4	-4	-4	-4	-4	-4	-4	-4	-4	-4	-4	-4	-4
					13	0	7	4	4	4	4	4	4	4	4	4	4	4	4	4	4
					14	0	11	9	9	9	9	9	9	9	9	9	9	9	9	9	9
					15	0	9	9	17	-1	-1	-1	-1	-1	-1	-1	-1	-1	-1	-1	-1
					17	0	0	4	4	4	4	4	4	4	4	4	4	4	4	4	4
					21	0	-1	-1	-1	-1	-1	-1	-1	-1	15	15	15	15	15	15	15
					23	0	16	16	2	2	2	2	2	2	2	2	2	2	2	2	2
					24	0	-22	-9	-9	-9	-9	-9	-9	-9	-9	-9	-9	-9	-9	-9	-9
					25	0	-19	-9	-10	-10	-10	-3	-3	0	0	0	0	0	0	0	0
					26	0	-12	-12	-8	-8	-8	-8	-8	-8	-8	-8	-8	-8	-8	-8	-8
					27	0	-10	1	1	1	1	1	1	1	1	1	1	1	1	1	1
					28	0	11	11	11	11	11	11	11	11	11	11	11	11	11	11	11
					29	0	-2	-2	-2	-2	-2	-2	-2	-2	-2	-2	-2	-2	-11	-11	-11
					30	0	-22	-14	-4	-4	0	0	0	0	0	0	0	0	0	0	0
					31	0	-17	-10	-10	-10	-4	-4	-4	-4	-1	-1	-1	-1	-1	-1	-1
					32	0	-22	-22	-22	22	0	0	0	0	0	0	0	0	0	0	0
					33	0	18	18	18	15	5	12	14	13	14	15	15	16	15	15	15
					34	0	-9	1	1	1	1	1	1	1	8	10	10	10	10	10	10
					35	0	2	1	0	0	1	1	1	1	1	-1	-1	-1	-1	-1	-1
					36	0	-3	-1	-1	0	0	0	0	0	0	0	0	12	12	12	12
					37	0	22	22	22	0	0	0	0	0	0	0	0	0	0	0	0
					38	0	-22	-22	-22	0	0	0	0	0	0	0	0	0	0	0	0
					39	0	-14	-14	-14	-8	-8	-8	-8	-8	-8	-8	-9	-7	-9	-6	-6
					40	0	6	12	12	6	6	6	6	6	6	11	11	11	11	11	11
					41	0	9	8	7	8	8	8	8	8	8	8	8	8	8	8	8
					42	0	-1	-1	-1	1	1	1	1	1	1	1	1	1	1	1	1
					43	0	14	14	13	13	13	13	13	13	13	13	13	13	13	13	13
					44	0	15	22	22	0	0	0	0	0	0	0	0	0	0	0	0
					45	0	-3	-3	-3	-3	-3	-3	-3	-3	-3	-3	-3	-3	1	1	1
					46	0	-1	9	9	9	9	9	9	9	9	9	9	9	9	9	9
					47	0	8	8	8	8	8	8	8	8	8	8	8	8	8	8	8
					48	0	16	16	0	0	0	0	0	0	0	0	0	0	0	0	0
					49	0	-1	1	1	5	16	9	15	15	15	15	15	15	15	15	15
					50	0	-6	0	1	1	1	1	-1	-1	-1	-1	-1	-1	-1	-1	5

## Sheet: MalesT(25)
					0	2	4	6	8	10	12	14	16	18	20	22	24	26	28	30
				1	0	-1	-2	-2	-2	-2	-2	-2	-2	-2	-2	-2	-2	-2	-2	-2
				2	0	-2	-22	0	0	0	0	0	0	0	0	0	0	0	0	0
				3	0	-4	-8	-12	-12	-12	-12	-12	-12	-12	-12	-12	-12	-12	-12	-12
				4	0	-7	-7	-9	-9	-7	-4	-4	-4	-4	-4	-4	-4	-4	-4	-4
				5	0	1	1	0	0	0	0	0	0	0	0	0	0	0	0	0
				6	0	-22	0	0	0	0	0	0	0	0	0	0	0	0	0	0
				7	0	1	1	1	1	1	1	1	1	1	1	1	1	1	1	1
				8	0	-7	-8	-10	-10	-10	-6	-6	-14	-16	-16	-16	-16	-16	-16	-16
				9	0	3	2	-6	-15	-17	-11	-12	-22	0	0	0	0	0	0	0
				11	0	-3	-1	-1	-1	-1	-1	-1	-1	-1	-1	-1	-1	-1	-1	-1
				12	0	13	18	9	9	9	9	9	9	9	9	9	9	9	9	9
				13	0	-11	0	-3	-3	-3	-3	-3	-3	-3	-3	-3	-3	-3	-3	-3
				14	0	-17	-3	2	2	2	2	2	2	2	2	2	2	2	2	2
				15	0	-7	1	1	1	1	1	1	1	0	0	0	0	0	0	0
				16	0	-22	-22	-17	-2	-2	-2	-2	-2	-2	-2	-2	-2	-2	-2	-2
				17	0	6	13	11	9	9	9	9	8	6	6	6	4	4	4	4
				18	0	0	0	0	0	0	0	0	0	1	1	-1	-1	-1	-1	-1
				19	0	-22	13	-6	-6	-6	-6	-6	-6	-6	-6	-6	6	6	6	6
				20	0	13	13	13	13	13	13	13	-3	-3	-3	-3	-3	-3	-3	-3
				21	0	2	2	2	2	2	2	2	2	2	2	2	2	2	2	2
				23	0	-8	-5	-8	-5	-10	-4	-8	-8	-10	-10	-10	-10	-10	-10	-10
				24	0	-13	-1	-1	-1	-1	-1	-1	-1	-1	-1	-1	-1	-1	-1	-1
				25	0	8	2	2	2	2	2	2	2	2	2	2	2	2	2	2
				26	0	-5	-5	-5	-5	-5	-5	-1	-1	-1	-1	-1	-1	-1	-1	-1
				28	0	-4	-17	-16	-6	-3	-3	-2	-6	-6	-6	-6	-6	-6	-6	-6
				29	0	-4	-4	-4	-4	-4	-4	-4	-4	-4	-4	-4	-4	-4	-4	-4
				30	0	6	6	-1	-1	-1	-1	-1	-14	-14	-10	-10	-10	-10	-10	-10
				31	0	-5	-7	-7	-7	-7	-7	-7	-7	-7	-7	-7	-7	-7	-7	-7
				32	0	-2	-7	-1	-1	-2	-2	-2	-2	-2	-2	-2	-2	-2	-2	-2
				33	0	-3	-3	-3	-3	-3	-3	-3	-3	-3	-3	-3	-3	-3	-3	-3
				34	0	0	0	0	0	0	0	0	0	0	0	0	0	-1	-1	-1
				36	0	3	2	1	-1	-1	-1	-1	-1	-1	-1	-1	-1	-1	-1	-1
				37	0	-8	-8	-8	-8	-8	-8	-8	-8	-8	-8	-8	-8	-8	-8	-8
				38	0	2	0	0	0	0	0	0	0	0	0	0	0	0	0	0
				39	0	-11	15	4	6	13	13	13	13	13	13	13	13	13	13	13
				40	0	-6	-6	-6	-6	-6	-6	-6	-6	-9	-9	-14	-14	-14	-14	-14
				41	0	-3	-3	-3	-3	-3	-5	-5	-5	-5	-5	-5	-5	-5	-5	-5
				42	0	-2	-2	-2	-2	-2	-2	-2	-2	-2	-6	-6	-6	-6	-6	-6
				43	0	1	-11	-7	-9	-2	-2	-2	-2	-6	-6	-6	-6	-6	-6	-6
				44	0	-22	-22	0	0	0	0	0	0	0	0	0	0	0	0	0
				45	0	-10	-2	-12	-13	-16	-10	-10	-10	-10	-10	-10	-10	-10	-10	-10
				46	0	-16	-5	-9	-18	-20	-20	-1	-1	-1	-1	-1	-1	-1	-1	-1
				47	0	1	-5	7	-13	-9	-11	-5	-4	-12	-10	-10	-10	-10	-10	-10
				48	0	-22	-17	-15	-11	-9	-9	-9	-11	-11	-11	-11	-11	-11	-11	-11
				49	0	-22	-5	-3	-17	-10	-11	-11	-11	-11	-11	-11	-11	-11	-11	-11
				50	0	9	2	2	2	-11	-10	-10	-10	-10	-10	-9	-9	-9	-9	-9

## Sheet: Males (20)
				0	2	4	6	8	10	12	14	16	18	20	22	24	26	28	30
			1	0	-21	-21	-3	-2	-2	-2	-2	-22	-22	-9	1	1	1	1	1
			2	0	-3	20	20	1	1	1	1	1	1	0	0	0	0	0	0
			3	0	5	-5	-12	-1	1	1	0	-17	-12	-4	-4	-2	-1	-1	-1
			4	0	-8	-20	-20	3	-2	0	0	0	0	0	0	0	0	0	0
			5	0	2	6	9	7	5	5	5	5	5	5	5	5	5	5	5
			6	0	2	2	2	2	2	2	2	2	2	2	2	2	2	2	2
			7	0	2	1	1	1	1	1	1	2	2	1	2	2	2	2	2
			8	0	-11	10	3	3	3	2	-1	6	6	6	6	6	6	6	6
			9	0	-1	3	2	3	3	2	3	2	2	2	2	2	2	2	2
			11	0	13	8	5	6	6	6	6	6	6	6	6	6	6	6	6
			12	0	-9	-13	8	-9	9	9	9	2	2	2	2	2	2	2	2
			13	0	-5	4	1	0	-8	-1	6	1	2	2	-5	-3	-3	-3	-3
			14	0	14	11	7	7	7	7	7	7	7	7	7	7	7	7	7
			15	0	-18	3	-3	-1	-1	-1	-1	-1	-1	-1	-1	-1	-1	-1	-1
			16	0	2	3	2	3	3	3	3	3	3	3	3	3	3	3	0
			17	0	9	9	4	5	5	3	-17	-2	-2	-2	-2	-2	-2	-2	-2
			18	0	-22	-22	-22	1	1	1	1	1	1	1	1	1	1	1	1
			19	0	6	6	0	0	1	1	1	1	1	1	1	1	1	1	1
			20	0	20	11	11	9	9	9	9	9	9	9	9	9	9	9	9
			21	0	7	7	7	7	7	7	7	7	7	7	7	7	7	7	7
			23	0	-9	-9	-10	-9	-9	-10	-10	-9	-9	-9	-9	-9	-9	-9	-9
			24	0	8	8	0	0	0	0	0	0	0	0	0	0	0	0	0
			25	0	3	6	5	5	-1	-1	-1	-1	-1	-1	-6	-6	-6	-6	-6
			26	0	-11	2	2	-1	0	0	-15	-15	-4	-4	-4	-4	-4	-4	-4
			27	0	-12	-12	-12	-12	-12	-11	-11	-12	-11	-11	-11	-11	-11	-11	-11
			28	0	-2	0	0	0	0	0	0	0	0	0	0	0	0	0	0
			29	0	-11	-7	-3	-3	-19	-17	-16	-16	-16	-16	-16	-16	-16	-16	-16
			30	0	10	4	4	4	4	4	4	4	4	4	4	4	4	4	4
			31	0	9	1	-3	4	-1	-1	-1	-1	-1	-1	-1	-1	-1	-1	-1
			32	0	-5	9	1	1	2	2	2	2	2	2	2	2	2	2	2
			33	0	-13	-13	-13	-13	-13	-13	-13	-13	-13	-13	-13	-13	-13	-14	-14
			34	0	-11	-17	-3	1	-12	1	1	1	1	1	1	1	-10	-3	-3
			35	0	-22	-1	0	0	0	0	0	0	0	0	0	0	0	0	0
			36	0	0	-1	-1	-1	-1	-2	-2	-2	-2	-1	-1	-1	-1	-1	-1
			37	0	0	0	0	0	1	0	-3	0	-3	-1	-1	-1	-1	-11	-4
			38	0	0	0	-10	-5	-6	-9	-4	-4	-4	-4	-4	-4	-4	-5	-5
			39	0	-9	-9	-9	-9	-9	-9	-9	-9	-9	-9	-9	-9	-9	-9	-9
			41	0	-5	6	6	7	0	-2	-2	0	0	0	0	0	0	0	0
			42	0	-14	0	0	0	0	0	0	0	0	0	0	0	0	0	0
			43	0	11	-6	-10	-10	-10	-10	-10	-10	-10	-10	-10	-10	-10	-10	-10
			44	0	9	4	-1	0	1	2	2	-12	-12	-5	-5	-5	-5	-5	-5
			45	0	10	10	5	6	6	6	6	6	6	6	6	6	6	6	6
			46	0	18	19	20	20	20	20	20	20	20	20	20	20	20	20	20
			47	0	8	8	5	4	0	0	0	0	0	0	0	0	0	0	0
			48	0	0	-9	7	6	6	6	-2	-2	-2	-2	-2	-2	-2	-2	-2
			49	0	4	4	4	5	5	5	5	5	5	5	5	5	5	5	5
			50	0	-3	-3	-3	-3	-3	-3	-3	-3	-3	-3	-3	-3	-3	-3	-3

## Sheet: Females (20)
					0	2	4	6	8	10	12	14	16	18	20	22	24	26	28	30
				1	0	22	22	22	22	22	22	22	22	22	22	22	22	22	22	22
				2	0	-2	-1	-1	-1	-1	-1	-1	-1	-1	-1	-1	-1	-1	-1	-1
				3	0	-3	-1	-1	-1	-1	-2	-2	-2	-2	-2	-2	-2	-2	-2	-2
				4	0	13	12	12	12	12	11	13	12	9	9	9	9	9	9	9
				5	0	9	9	9	8	8	8	8	8	8	8	8	8	8	8	8
				6	0	10	10	9	9	9	9	9	9	9	9	9	9	9	9	9
				7	0	4	22	22	22	22	22	22	2	2	2	2	2	2	2	2
				8	0	-10	-6	-8	-8	-8	-8	-9	-9	-9	-9	-9	-9	-9	-9	-9
				9	0	-9	-9	-9	-9	-9	7	-4	-3	-2	-2	-17	-7	-2	-2	-2
				10	0	16	16	16	13	13	14	14	14	14	14	14	14	14	14	14
				11	0	2	2	-10	3	0	-7	-7	-7	-7	-7	-7	-7	-7	-7	-7
				12	0	20	19	19	19	19	19	19	19	19	19	19	19	19	19	19
				13	0	-3	-2	0	0	0	0	0	0	0	0	0	0	0	0	0
				14	0	8	3	-4	-3	-3	-3	-3	-3	-3	-3	-3	-3	-3	-3	-3
				15	0	5	5	5	5	5	5	6	6	6	6	6	6	6	6	6
				16	0	9	4	2	3	3	3	3	3	3	3	3	3	3	3	3
				17	0	14	14	13	9	9	9	9	9	9	9	9	9	9	9	9
				18	0	0	1	-15	4	4	4	4	8	0	20	20	20	20	20	20
				19	0	0	0	8	8	8	8	8	8	8	6	6	6	6	6	6
				20	0	6	-2	-4	-4	16	7	7	7	7	7	7	7	7	7	7
				21	0	-4	-4	-4	-4	-4	-4	-4	-4	-4	-4	-4	-4	-4	-4	-4
				22	0	-2	-2	-2	-2	-2	-2	-2	-2	-2	-2	-2	-2	-2	-2	-2
				23	0	-9	-8	-4	-4	-4	-4	-4	-4	-4	-4	-4	-4	-4	-4	-4
				24	0	-4	-4	-4	-4	-4	-4	-4	-4	-4	-4	-4	-4	-4	-4	-4
				25	0	-1	-1	-1	-1	-1	-1	-1	-1	-1	-1	-1	-1	-1	-1	-1
				26	0	1	1	1	1	1	1	1	1	1	2	2	2	2	2	2
				27	0	-15	-2	-2	-2	-2	-2	-2	-2	-2	-2	-2	-2	-2	-2	-2
				28	0	-1	3	3	3	3	3	-3	-3	-3	-3	-3	-3	-3	-3	-3
				29	0	18	18	18	18	18	18	18	18	18	8	8	8	0	20	0
				30	0	19	19	18	18	18	18	18	18	18	17	17	17	17	17	17
				31	0	-7	5	5	4	4	4	4	4	4	4	4	4	4	4	4
				32	0	5	5	5	5	5	5	5	5	5	5	5	5	5	5	5
				33	0	1	1	1	18	20	20	20	20	20	20	20	20	20	20	20
				34	0	18	9	1	0	-2	3	6	6	2	2	2	2	2	2	2
				35	0	-3	-11	-12	5	-4	-4	-8	4	1	1	1	1	1	1	1
				36	0	7	4	11	-5	-3	-1	-1	-1	-1	-1	-1	-1	-1	-1	-1
				37	0	-1	1	1	1	-3	1	1	1	1	1	1	1	1	1	1
				38	0	-1	0	-5	6	5	0	-9	-1	-10	-10	-10	-10	-10	-10	-10
				39	0	8	9	9	-2	0	0	-1	16	-5	-5	-5	-5	-5	-5	-5
				40	0	7	7	8	7	7	7	6	6	6	6	6	6	6	6	6
				41	0	20	20	20	20	20	20	20	20	20	20	20	20	20	20	20
				42	0	-12	-14	-3	-3	20	-1	7	0	0	0	0	-15	-3	-5	-1
				43	0	-13	9	6	-1	-1	-1	-2	1	-1	-1	-1	-1	-1	-1	-1
				44	0	11	20	19	20	20	5	3	3	1	-1	15	11	3	5	4
				45	0	-10	-7	5	5	5	7	16	-5	-6	-6	-4	-4	-4	-5	2
				46	0	-12	-3	1	1	1	1	1	1	1	1	1	1	2	1	1
				47	0	0	1	-4	20	20	20	20	20	20	20	20	20	20	20	20
				48	0	-20	9	5	5	6	5	20	7	7	0	-7	20	20	20	20
				49	0	3	20	15	15	15	14	14	14	14	14	15	14	14	14	14
				50	0	8	8	8	8	8	8	8	8	13	13	9	9	9	9	9

## Sheet: Males (23)
							0	2	4	6	8	10	12	14	16	18	20	22	24	26	28	30
						1	0	-11	-11	-4	-4	-4	-4	-4	-4	-4	-4	-4	-4	-4	-4	-4
						2	0	-2	-2	-2	-2	-2	-2	-2	-2	-2	-2	-2	-2	-2	-2	-2
						3	0	8	7	7	7	7	7	7	7	7	13	13	9	8	8	8
						4	0	-16	-14	20	20	20	20	20	20	20	20	20	20	20	20	20
						5	0	11	11	12	11	11	11	11	0	0	0	0	0	0	0	0
						6	0	-19	-2	-2	-2	-2	-2	-2	-2	-2	-2	-2	-2	-2	-2	-2
						7	0	-1	-2	-2	-2	-2	-2	-2	-2	-2	-2	-2	-2	-5	-4	-4
						8	0	9	9	9	9	9	9	9	2	2	2	2	2	2	2	2
						9	0	-13	-20	-20	-20	-4	-4	-4	-4	-4	-4	-4	-4	-4	-4	-4
						10	0	5	10	10	10	10	10	10	10	10	10	10	10	10	10	10
						11	0	-1	-1	-1	-1	-1	-1	-1	-1	-1	-1	-1	-2	-2	-8	-8
						12	0	-2	-7	-3	-3	-6	-4	-4	-4	-4	-4	-4	-4	-4	-4	-4
						13	0	-20	-16	5	5	5	5	5	5	5	5	5	5	5	5	5
						14	0	-2	-12	9	9	9	9	9	9	9	9	9	9	9	9	9
						15	0	-20	20	20	20	20	19	14	13	10	10	10	10	10	10	10
						16	0	11	11	1	1	1	1	1	1	1	1	1	1	1	1	1
						17	0	-12	-3	-3	-3	-2	-2	-3	13	13	13	13	13	13	13	13
						18	0	5	5	5	5	5	5	5	5	5	5	5	5	5	5	5
						19	0	-15	-8	20	19	20	20	20	20	20	20	20	20	20	20	20
						20	0	9	10	14	0	0	0	0	0	0	0	0	0	0	0	0
						21	0	13	17	20	20	20	20	20	20	20	20	20	20	20	20	20
						22	0	0	10	10	10	10	10	10	10	10	10	10	10	10	10	10
						23	0	2	16	-20	-20	-3	-3	-3	-3	-3	-3	-3	-3	-3	-3	-3
						24	0	18	3	15	20	20	20	20	20	20	20	20	20	20	20	20
						25	0	-14	-19	-16	-3	-1	-6	-6	-6	-6	-6	-6	-6	-6	-6	-6
						26	0	4	4	4	4	4	4	4	4	4	4	4	4	4	4	4
						27	0	2	-4	-14	-13	14	14	6	8	8	8	8	8	8	8	8
						28	0	10	-7	-2	-2	-3	-3	-3	-3	-3	-3	-3	-9	-8	-8	-8
						29	0	-11	-2	-20	-13	-2	-2	-2	-2	-2	-2	-2	-2	-2	-2	-2
						30	0	3	3	3	3	3	3	3	0	0	0	0	0	0	0	0
						31	0	-5	-5	-1	-1	-1	-1	-1	-1	-1	-1	-1	-1	-1	-1	-1
						32	0	2	11	18	20	20	20	20	20	20	20	20	20	20	20	20
						33	0	18	18	18	18	18	18	18	18	18	18	18	18	18	18	18
						34	0	18	18	18	18	18	18	18	18	18	18	18	18	18	18	18
						35	0	20	20	20	20	20	20	20	20	20	20	20	20	20	20	20
						36	0	19	19	19	18	20	20	20	20	20	20	20	20	20	20	20
						37	0	4	13	20	20	20	20	20	20	20	20	20	20	20	20	20
						38	0	17	20	20	20	20	20	20	20	20	20	20	20	20	20	20
						39	0	2	-20	-6	-6	-6	-6	-6	13	13	13	13	13	13	13	13
						40	0	2	-5	-1	-1	-1	-1	-1	-1	-1	-1	-1	-1	-1	-1	-1
						41	0	-1	-16	-7	-9	10	10	10	10	10	10	10	10	10	10	10
						42	0	0	0	0	-1	-1	-1	-1	-1	-1	-1	-1	-1	-1	-1	-1
						43	0	-17	-15	-15	10	10	10	10	10	10	10	10	10	10	10	10
						44	0	1	1	-1	-1	1	1	1	1	1	1	1	1	1	1	1
						46	0	-15	15	15	15	15	15	15	15	15	15	15	15	15	15	15
						47	0	0	0	0	0	0	0	0	0	0	0	0	0	0	0	0
						48	0	3	-1	-1	-4	-4	-4	-4	-4	-4	-4	-4	-4	-4	-4	-4
						49	0	-5	-14	13	13	13	13	13	13	13	13	13	13	13	13	13
						50	0	-20	-1	-1	-1	-1	-1	-1	-1	-1	-1	-1	-1	-1	-1	-1

## Sheet: Females (23)
						0	2	4	6	8	10	12	14	16	18	20	22	24	26	28	30
					1	0	6	0	-2	-2	-2	-2	-2	-2	-2	-2	-2	-2	-2	-2	-2
					2	0	8	5	20	20	20	20	20	20	20	20	20	20	20	20	20
					3	0	-5	-14	-17	-2	1	1	1	1	1	1	1	1	1	1	1
					4	0	-12	20	20	20	20	20	20	20	20	20	20	20	20	20	20
					5	0	-13	-3	-12	12	12	12	5	6	6	6	6	6	9	9	9
					6	0	-14	-15	-14	-15	-11	-8	-6	-6	-6	-6	-7	-7	-7	-7	-7
					7	0	-2	-1	-1	-1	-8	-11	-7	-7	-7	-7	-7	-7	-7	-7	-7
					8	0	-7	-7	-7	-15	-4	-4	-4	-6	-6	-6	-6	-6	-6	-6	-6
					9	0	-6	-6	-6	-6	-6	-6	-6	-5	-5	-5	-5	-5	-5	-5	-5
					10	0	-14	-14	14	14	14	14	14	14	14	14	14	14	14	14	14
					11	0	4	12	6	3	3	3	3	3	3	3	3	3	3	3	3
					12	0	-4	-2	-9	-14	-6	-6	-6	-6	-6	-6	-6	-6	-6	-6	-6
					13	0	7	3	3	3	3	3	3	3	3	3	3	3	3	3	3
					14	0	9	6	-1	-1	-1	-1	-1	-1	-1	-1	-1	-1	-1	-1	-1
					15	0	-16	20	20	20	20	20	20	20	20	20	20	20	20	20	20
					16	0	6	5	5	5	5	5	5	5	5	5	5	14	14	14	14
					17	0	-4	11	8	8	8	8	8	2	2	2	2	2	2	2	2
					18	0	20	7	2	2	2	2	2	2	2	2	2	2	2	2	2
					19	0	-11	0	0	0	0	19	19	19	19	19	19	19	19	19	19
					20	0	8	10	10	1	1	1	1	1	1	1	1	1	1	1	1
					21	0	-1	-1	-1	-1	-1	-1	-1	-1	-1	-1	-1	-1	-1	-1	-1
					22	0	8	-14	-1	-2	-2	-2	-2	-2	-2	-2	-2	-2	-2	-2	-2
					23	0	7	6	-2	17	17	14	10	8	8	7	7	7	7	7	7
					24	0	5	5	5	5	0	1	3	6	4	9	9	9	9	9	9
					25	0	-18	-20	-20	-20	0	0	0	0	0	0	0	0	0	0	0
					26	0	-20	-20	-20	-7	2	2	2	2	2	2	2	2	2	2	2
					27	0	17	7	1	1	1	1	1	0	1	1	1	1	1	1	1
					28	0	-16	-12	20	20	20	20	20	20	20	20	20	20	20	20	20
					29	0	11	11	11	11	1	1	1	1	0	0	0	0	0	0	0
					30	0	12	12	12	12	1	1	1	0	9	9	9	9	9	9	9
					31	0	17	-2	-2	-2	-2	-2	-2	-2	-2	-2	-2	-2	-2	-2	-2
					32	0	-6	1	-11	-1	-1	0	0	0	2	-5	-5	-5	-5	-5	-5
					33	0	8	-15	-13	-9	-7	-6	6	6	6	6	6	6	6	6	6
					34	0	-6	20	20	20	20	20	20	20	20	20	20	20	20	20	20
					35	0	3	2	3	3	3	12	15	8	8	8	8	8	8	8	8
					36	0	16	12	12	-9	-3	-4	-4	-4	-4	-4	-4	-4	-4	-4	-4
					37	0	12	4	4	4	4	4	4	4	4	4	4	14	12	12	12
					38	0	14	12	12	12	8	7	7	7	7	7	1	1	1	1	1
					39	0	19	16	11	10	9	6	6	6	6	6	6	6	6	6	6
					40	0	6	6	1	1	1	1	1	1	1	1	1	1	1	1	1
					41	0	-17	-20	-16	-6	-2	-2	-2	-2	-2	-2	-2	-2	-2	-2	-2
					42	0	-6	-20	-15	-11	-8	-5	-5	-5	-5	-5	-5	-5	-5	-5	-5
					43	0	-2	4	-4	-4	-4	-4	-4	-4	-4	-4	-4	-4	-4	-4	-4
					44	0	-13	7	7	5	15	15	9	9	9	9	9	9	9	9	9
					45	0	-20	19	19	19	16	18	20	20	20	20	20	20	20	20	20
					46	0	-14	19	19	19	19	19	19	19	19	19	19	19	19	19	19
					47	0	9	9	2	2	3	2	2	2	2	2	2	2	2	2	2
					48	0	-1	-20	-17	-17	-4	-2	-2	-2	-2	-2	-2	-2	-2	-2	-2
					49	0	16	18	20	15	20	12	14	5	5	0	-6	-6	-6	-6	-6
					50	0	-1	-1	-1	-1	-1	-1	-1	-1	-1	-1	-1	-1	-1	-1	-1
