# Supplementary material for: Temperature-dependent modulation of odor-dependent behavior in three drosophilid fly species of differing thermal preference
Source: Commun Biol. 2023 Sep 4;6:905. doi: 10.1038/s42003-023-05280-5 (PMC10477191; doi:10.1038/s42003-023-05280-5)
Supplement: Supplementary file 3 — Supplementary Data 1 [file 42003_2023_5280_MOESM3_ESM.zip › data/Supplementay Figure data/Supplementary Figure 2 data/Grad temp.xlsx]

## Sheet: Sheet1
		position	1	2	3	4	5	6	7	8	9	10
		-22	16.3	14.7	14.9	13.2	13.3	12.7	13	12	13.9	14.3		13.83
		-22	16.4	14.3	14.2	13.2	12.6	12.4	12.1	12.5	13.7	13.2		13.46
		-21	17.3	16.3	14.6	12.9	12.4	11.7	11.2	11.6	12.4	12.7		13.31
		-21	17.4	15.9	14.2	13	12.3	11.8	11	11.4	12.5	13.1		13.26
		-20	15.4	15	15	13.2	12.6	12.3	11.5	11.6	13.2	12.4		13.22
		-20	15.8	15.2	14.2	13.2	12.4	12.5	11.8	11.7	12.9	12.6		13.23
		-19	16.5	15.5	15.3	14.5	14.4	13.3	12.1	12.1	13.9	13.8		14.14
		-19	16.9	15.4	14.7	13.1	13.2	13.3	12.1	11.8	13.2	13.4		13.71
		-18	18.3	17.1	16.7	15.1	15.1	14.8	12.7	13.1	14.4	15.2		15.25
		-18	17.8	16.9	16.6	15.2	14.3	14.8	13.8	13.2	14.9	14.7		15.22
		-17	17.6	17.2	17.1	15.3	15.7	15.6	14.4	14.7	15.3	15.8		15.87
		-17	17.8	16.8	16.6	15.7	15.6	14.9	14.8	14.8	15.3	15.2		15.75
		-16	18.2	18.1	17.8	16.7	16.4	16.3	15.6	15.3	15.7	15.9		16.6
		-16	18.2	18	17.6	16.7	16.4	15.7	15.4	14.9	15.6	15.7		16.42
		-15	18.9	19.1	18.1	17.4	17.1	17.1	15.9	16.5	17	17		17.41
		-15	19.1	18.6	17.7	17.1	17.2	16.2	16.3	16.2	16.4	16.8		17.16
		-14	19.7	19.1	18.6	18.2	17.8	17.2	17.3	17.3	17.3	17.8		18.03
		-14	19.4	19	18.3	17.8	17.7	17.6	16.8	17	17.5	17.7		17.88
		-13	20.3	20	19.4	19.3	18.7	18.3	17.6	18.1	18.6	18.4		18.87
		-13	20.6	20.3	19.8	19.4	18.6	18.5	17.5	17.2	18.5	18.3		18.87
		-12	21.3	20.2	19.4	18.8	18.1	19.1	18.2	17.9	18.6	19		19.06
		-12	21.1	20.8	20.3	19.3	18.7	18.7	18.7	18.4	18.7	19.3		19.4
		-11	21.7	20.9	20.6	19.9	19.5	18.9	18.4	18.6	18.7	19.1		19.63
		-11	21.7	20.8	20.3	19.3	18.7	18.7	18.7	18.4	18.7	19.3		19.46
		-10	22.4	21.8	21.2	20.6	19.9	19.5	19.3	19.2	19.5	19.9		20.33
		-10	22.2	21.4	21	20.1	19.5	19.2	19.1	19.1	19.4	19.7	1	20.07
		-9	22.3	22.1	21.7	21.3	20.7	20.3	20.3	20.1	20.4	20.7		20.99
		-9	22.4	21.7	21.1	20.7	20.4	20.2	20.1	19.6	19.9	20.4		20.65
		-8	22.6	22.4	22.2	21.8	21.2	21.2	20.8	20.7	20.9	21.2		21.5
		-8	22.7	22.6	22	21.4	20.7	20.8	20.8	20.9	21.2	21.6		21.47
		-7	23.2	23	22.4	21.8	21.6	21.4	21.3	21.6	21.4	21.8		21.95
		-7	23.4	23.1	22.7	22.1	21.9	21.6	21.2	21.3	21.6	22		22.09
		-6	23.9	23.6	23.2	23	22.7	22.4	22.2	22	22.2	22.3		22.75
		-6	24	23.4	23.2	22.8	22.6	22.6	22.3	22.2	22.4	22.6		22.81
		-5	23.9	23.9	23.8	23.7	23.5	23.1	22.8	22.9	23	23.2		23.38
		-5	24.2	24.1	24	23.6	23.5	23.2	22.7	22.6	22.7	23		23.36
		-4	25	24.8	24.3	23.9	23.7	23.4	22.9	22.9	23	23.1		23.7
		-4	25.2	24.9	24.6	24.1	23.8	23.5	23	23.2	23.3	23.3		23.89
		-3	24.6	24.5	24.3	24.1	23.7	23.7	23.2	23.1	23.2	23.7		23.81
		-3	24.8	24.7	24.5	24.3	24.1	23.9	23.7	23.4	23.4	23.7		24.05
		-2	25.6	25.4	24.9	24.1	24	23.8	23.6	23.4	23.6	23.8		24.22
		-2	25.8	25.6	25.1	24.6	24.3	23.9	23.7	23.5	23.8	23.8		24.41
		-1	25.7	25.7	25.6	25.3	25.1	24.8	24.6	24.4	24.6	24.6		25.04
		-1	25.8	25.8	25.7	25.3	25.1	24.8	24.7	24.6	24.6	24.8		25.12
		0	26.1	26.1	26	25.8	25.6	25.2	24.8	24.8	24.9	24.9		25.42
		0	26.2	26.2	25.8	25.4	25.4	25.1	24.9	24.8	24.8	24.8		25.34
		1	25.7	25.9	25.9	26.4	26.2	25.7	25.7	25.7	25.7	25.6		25.85
		1	26.1	26.2	26.2	26	25.9	26.2	25.6	25.5	25.5	25.4		25.86
		2	26.6	26.7	26.8	26.6	26.4	26.2	26	25.8	25.9	25.9		26.29
		2	26.6	26.7	26.7	26.7	26.3	26	25.8	25.8	25.9	25.9		26.24
		3	26.8	26.9	26.8	26.7	26.7	26.6	26.3	26.1	26.2	26.1		26.52
		3	26.7	27	26.9	26.8	26.8	26.4	26.2	26.1	26.1	26.1		26.51
		4	27.1	27.1	27.1	26.9	26.8	26.7	26.6	26.6	26.6	26.6		26.81
		4	27.2	27.1	27.1	27.1	26.9	26.7	26.6	26.4	26.3	26.3		26.77
		5	27.2	27.7	27.5	27.3	27.2	26.9	26.8	26.8	26.7	26.7		27.08
		5	27.4	27.3	27.3	27.2	27.2	26.8	26.8	26.5	26.5	26.5		26.95
		6	27.7	27.9	27.9	27.9	27.9	27.8	27.8	27.7	27.6	27.6		27.78
		6	27.7	27.8	27.8	27.8	27.8	27.7	27.7	27.5	27.3	27.3		27.64
		7	27.9	28.2	28.3	28.2	28.2	28.1	28	27.9	27.9	27.9		28.06
		7	28.1	28.2	28.2	28.2	28.2	28.1	27.8	28.2	27.7	24.6		27.73
		8	28.5	28.7	28.8	28.7	28.8	28.6	28.4	28.4	28.2	28.2		28.53
		8	28.4	28.6	28.8	28.6	28.5	28.6	28.3	28.3	28.1	28.1		28.43
		9	29.1	29.4	29.4	29.3	29.1	29.1	28.7	28.7	28.7	28.4		28.99
		9	28.1	29.2	29.2	29.1	28.9	28.1	28.5	28.5	28.4	28.3		28.63
		10	29.7	29.8	29.9	29.9	29.5	29.3	29.5	29.2	29.3	29.2		29.53
		10	29.5	29.6	29.6	29.6	26.5	29.1	29.2	29.1	29.1	29.1		29.04
		11	29.6	30.2	30.3	30.2	30.1	30	30.2	30.2	29.9	29.7		30.04
		11	29.6	30.3	30.3	30.2	30	29.9	29.7	29.9	29.6	29.8		29.93
		12	30.1	30.7	30.7	31.1	31	30.6	30.4	30.6	30.4	30.1		30.57
		12	30	30.8	30.8	30.9	31.2	30.3	30.1	30.3	30.2	29.9		30.45
		13	31.4	31.8	31.9	31.9	31.8	31.1	31.2	30.9	30.9	30.7		31.36
		13	31.2	32	31.8	31.7	31.3	31	30.8	30.9	30.9	30.7		31.23
		14	32.3	32.8	32.6	31.9	32.3	31.7	31.9	32	31.8	31.5		32.08
		14	31.7	32.5	32.3	31.9	31.8	32.3	32.7	31.7	31.8	32.4		32.11
		15	32.2	32.6	32.5	32.7	32.5	32.4	32.3	32.2	32.2	31.9		32.35
		15	32.4	32.5	32.5	32.8	32.7	32.4	32.3	32.3	32.1	32.2		32.42
		16	33.2	33.2	33.3	33.3	33.2	32.9	32.7	33	33.1	32.3		33.02
		16	33.3	33.3	33.6	33.7	33.2	33.1	32.9	33.2	32.8	32.3		33.14
		17	33.6	33.9	34.1	34.2	34	34	33.3	33.9	33.1	33.2		33.73
		17	33.5	34.1	34.1	34.2	34.2	34.2	33.9	33.8	33.1	33.2		33.83
		18	33.7	34.6	34.4	34.5	34.1	34.1	33.8	34	33.7	33.8		34.07
		18	33.8	34.7	34.6	34.2	34.2	34.4	33.7	33.9	33.7	33.9		34.11
		19	34.8	35.2	34.8	35	35	34.5	34.2	34.8	34.3	34.4		34.7
		19	34.8	35.4	35.1	35.3	34.6	34.6	34.2	35.1	34.3	34.8		34.82
		20	35	35.4	35.1	35.1	35.1	34.6	34.7	35.1	34.2	34.4		34.87
		20	35.1	35.5	34.8	35.1	34.8	35.1	34.8	35.2	34.2	35		34.96
		21	35.2	35.3	35.1	35.4	35.2	35.2	35	35.4	35.3	35.5		35.26
		22	35.6	35.4	35.5	35.8	35.9	35.6	35.7	35.34	35.8	35.5		35.614
