# Supplementary material for: Temperature-dependent modulation of odor-dependent behavior in three drosophilid fly species of differing thermal preference
Source: Commun Biol. 2023 Sep 4;6:905. doi: 10.1038/s42003-023-05280-5 (PMC10477191; doi:10.1038/s42003-023-05280-5)
Supplement: Supplementary file 3 — Supplementary Data 1 [file 42003_2023_5280_MOESM3_ESM.zip › data/Supplementay Figure data/Supplementary Figure 3.xlsx]

## Sheet: D. ezoana
Temperature	Species	Sex	Temp
Temp20	Ezoana	Male	12.6
Temp20	Ezoana	Male	22.6
Temp20	Ezoana	Male	26.1
Temp20	Ezoana	Male	22.3
Temp20	Ezoana	Male	24.7
Temp20	Ezoana	Male	26.1
Temp20	Ezoana	Male	17.6
Temp20	Ezoana	Male	23.5
Temp20	Ezoana	Male	21.4
Temp20	Ezoana	Male	26.1
Temp20	Ezoana	Male	20.6
Temp20	Ezoana	Male	19.7
Temp20	Ezoana	Male	21.9
Temp20	Ezoana	Male	25.1
Temp20	Ezoana	Male	26.8
Temp20	Ezoana	Male	24.8
Temp20	Ezoana	Male	17.5
Temp20	Ezoana	Male	24.9
Temp20	Ezoana	Male	23.8
Temp20	Ezoana	Male	25.6
Temp20	Ezoana	Male	24.3
Temp20	Ezoana	Male	14.3
Temp20	Ezoana	Male	19.1
Temp20	Ezoana	Male	24.1
Temp20	Ezoana	Male	19.1
Temp20	Ezoana	Male	13.2
Temp20	Ezoana	Male	21.9
Temp20	Ezoana	Male	24.5
Temp20	Ezoana	Male	23.6
Temp20	Ezoana	Male	22.8
Temp20	Ezoana	Male	22.4
Temp20	Ezoana	Male	18
Temp20	Ezoana	Male	21.5
Temp20	Ezoana	Male	21.2
Temp20	Ezoana	Male	22.2
Temp20	Ezoana	Male	12.8
Temp20	Ezoana	Male	22.6
Temp20	Ezoana	Male	20.3
Temp20	Ezoana	Male	23.7
Temp20	Ezoana	Male	24.9
Temp20	Ezoana	Male	24.9
Temp20	Ezoana	Male	19.3
Temp20	Ezoana	Male	21.3
Temp20	Ezoana	Male	22.8
Temp20	Ezoana	Male	20.6
Temp20	Ezoana	Male	21.4
Temp20	Ezoana	Male	22.7
Temp20	Ezoana	Male	22.5
Temp20	Ezoana	Male	19.9
Temp20	Ezoana	Male	20.4
Temp20	Ezoana	Female	18.8
Temp20	Ezoana	Female	23.7
Temp20	Ezoana	Female	18.8
Temp20	Ezoana	Female	20.2
Temp20	Ezoana	Female	22.8
Temp20	Ezoana	Female	21
Temp20	Ezoana	Female	21.2
Temp20	Ezoana	Female	12.7
Temp20	Ezoana	Female	23.6
Temp20	Ezoana	Female	13.1
Temp20	Ezoana	Female	23.3
Temp20	Ezoana	Female	13.2
Temp20	Ezoana	Female	21.3
Temp20	Ezoana	Female	19.2
Temp20	Ezoana	Female	16.2
Temp20	Ezoana	Female	19.5
Temp20	Ezoana	Female	13.1
Temp20	Ezoana	Female	22.6
Temp20	Ezoana	Female	16.1
Temp20	Ezoana	Female	13.3
Temp20	Ezoana	Female	17.2
Temp20	Ezoana	Female	20
Temp20	Ezoana	Female	19.4
Temp20	Ezoana	Female	13.5
Temp20	Ezoana	Female	25.4
Temp20	Ezoana	Female	21.4
Temp20	Ezoana	Female	19.7
Temp20	Ezoana	Female	21.9
Temp20	Ezoana	Female	14.3
Temp20	Ezoana	Female	14
Temp20	Ezoana	Female	24.6
Temp20	Ezoana	Female	26.1
Temp20	Ezoana	Female	21.1
Temp20	Ezoana	Female	21.6
Temp20	Ezoana	Female	23.4
Temp20	Ezoana	Female	14.2
Temp20	Ezoana	Female	13.3
Temp20	Ezoana	Female	23.3
Temp20	Ezoana	Female	28.2
Temp20	Ezoana	Female	16.2
Temp20	Ezoana	Female	15.6
Temp20	Ezoana	Female	22.2
Temp20	Ezoana	Female	20.7
Temp20	Ezoana	Female	15.2
Temp20	Ezoana	Female	22.6
Temp20	Ezoana	Female	21.7
Temp20	Ezoana	Female	18.3
Temp20	Ezoana	Female	18.6
Temp20	Ezoana	Female	23.2
Temp20	Ezoana	Female	14.1
Temp23	Ezoana	Male	25.2
Temp23	Ezoana	Male	24.2
Temp23	Ezoana	Male	19.5
Temp23	Ezoana	Male	24
Temp23	Ezoana	Male	23.4
Temp23	Ezoana	Male	23.6
Temp23	Ezoana	Male	13.7
Temp23	Ezoana	Male	24.3
Temp23	Ezoana	Male	24.7
Temp23	Ezoana	Male	20.6
Temp23	Ezoana	Male	23.8
Temp23	Ezoana	Male	21.8
Temp23	Ezoana	Male	22.8
Temp23	Ezoana	Male	21.8
Temp23	Ezoana	Male	22.8
Temp23	Ezoana	Male	21.1
Temp23	Ezoana	Male	24.1
Temp23	Ezoana	Male	21.1
Temp23	Ezoana	Male	24.5
Temp23	Ezoana	Male	24.2
Temp23	Ezoana	Male	23.8
Temp23	Ezoana	Male	23.4
Temp23	Ezoana	Male	22.3
Temp23	Ezoana	Male	22
Temp23	Ezoana	Male	23.8
Temp23	Ezoana	Male	24.2
Temp23	Ezoana	Male	20
Temp23	Ezoana	Male	22.7
Temp23	Ezoana	Male	20.3
Temp23	Ezoana	Male	24.3
Temp23	Ezoana	Male	22.1
Temp23	Ezoana	Male	22.4
Temp23	Ezoana	Male	23.4
Temp23	Ezoana	Male	22.3
Temp23	Ezoana	Male	22.1
Temp23	Ezoana	Male	24.6
Temp23	Ezoana	Male	21.6
Temp23	Ezoana	Male	22.2
Temp23	Ezoana	Male	22.8
Temp23	Ezoana	Male	24.8
Temp23	Ezoana	Male	20.3
Temp23	Ezoana	Male	18.7
Temp23	Ezoana	Male	21.7
Temp23	Ezoana	Male	24.3
Temp23	Ezoana	Male	24.4
Temp23	Ezoana	Male	23.9
Temp23	Ezoana	Male	24.1
Temp23	Ezoana	Male	24.6
Temp23	Ezoana	Male	24
Temp23	Ezoana	Male	23.9
Temp23	Ezoana	Female	20.8
Temp23	Ezoana	Female	22.1
Temp23	Ezoana	Female	24.4
Temp23	Ezoana	Female	21.1
Temp23	Ezoana	Female	22.3
Temp23	Ezoana	Female	24.5
Temp23	Ezoana	Female	22.3
Temp23	Ezoana	Female	22.9
Temp23	Ezoana	Female	14.2
Temp23	Ezoana	Female	22.4
Temp23	Ezoana	Female	19.7
Temp23	Ezoana	Female	23.4
Temp23	Ezoana	Female	15.1
Temp23	Ezoana	Female	22.4
Temp23	Ezoana	Female	32.2
Temp23	Ezoana	Female	25.3
Temp23	Ezoana	Female	21.7
Temp23	Ezoana	Female	24.6
Temp23	Ezoana	Female	21.8
Temp23	Ezoana	Female	24.7
Temp23	Ezoana	Female	14.9
Temp23	Ezoana	Female	15.2
Temp23	Ezoana	Female	23.1
Temp23	Ezoana	Female	23.5
Temp23	Ezoana	Female	14.6
Temp23	Ezoana	Female	24.4
Temp23	Ezoana	Female	20.9
Temp23	Ezoana	Female	13.9
Temp23	Ezoana	Female	14.2
Temp23	Ezoana	Female	19.5
Temp23	Ezoana	Female	24
Temp23	Ezoana	Female	25.2
Temp23	Ezoana	Female	24.2
Temp23	Ezoana	Female	26
Temp23	Ezoana	Female	17.9
Temp23	Ezoana	Female	13.2
Temp23	Ezoana	Female	19.7
Temp23	Ezoana	Female	18.8
Temp23	Ezoana	Female	16.2
Temp23	Ezoana	Female	21.1
Temp23	Ezoana	Female	21.4
Temp23	Ezoana	Female	23.4
Temp23	Ezoana	Female	21.6
Temp23	Ezoana	Female	22.8
Temp23	Ezoana	Female	19.8
Temp23	Ezoana	Female	19.6
Temp23	Ezoana	Female	19.8
Temp23	Ezoana	Female	20.7
Temp23	Ezoana	Female	23.1
Temp23	Ezoana	Female	22.5
Temp25	Ezoana	Male	14.3
Temp25	Ezoana	Male	25.7
Temp25	Ezoana	Male	23.1
Temp25	Ezoana	Male	25.2
Temp25	Ezoana	Male	25.4
Temp25	Ezoana	Male	22.8
Temp25	Ezoana	Male	24.9
Temp25	Ezoana	Male	23.8
Temp25	Ezoana	Male	23.6
Temp25	Ezoana	Male	21.4
Temp25	Ezoana	Male	21
Temp25	Ezoana	Male	24.2
Temp25	Ezoana	Male	25.2
Temp25	Ezoana	Male	23.3
Temp25	Ezoana	Male	14.2
Temp25	Ezoana	Male	23.6
Temp25	Ezoana	Male	22.7
Temp25	Ezoana	Male	18.7
Temp25	Ezoana	Male	15.8
Temp25	Ezoana	Male	27.8
Temp25	Ezoana	Male	24.7
Temp25	Ezoana	Male	16.9
Temp25	Ezoana	Male	21.8
Temp25	Ezoana	Male	15.7
Temp25	Ezoana	Male	24.8
Temp25	Ezoana	Male	20.6
Temp25	Ezoana	Male	18.6
Temp25	Ezoana	Male	15.4
Temp25	Ezoana	Male	22.3
Temp25	Ezoana	Male	16.2
Temp25	Ezoana	Male	23.7
Temp25	Ezoana	Male	25.65
Temp25	Ezoana	Male	23.4
Temp25	Ezoana	Male	24.1
Temp25	Ezoana	Male	25.2
Temp25	Ezoana	Male	21.5
Temp25	Ezoana	Male	15.3
Temp25	Ezoana	Male	14.8
Temp25	Ezoana	Male	24.4
Temp25	Ezoana	Male	25
Temp25	Ezoana	Male	14.8
Temp25	Ezoana	Male	23.6
Temp25	Ezoana	Male	23.5
Temp25	Ezoana	Male	17.5
Temp25	Ezoana	Male	20.7
Temp25	Ezoana	Male	21.6
Temp25	Ezoana	Male	22.7
Temp25	Ezoana	Male	16.8
Temp25	Ezoana	Male	15.7
Temp25	Ezoana	Male	21.5
Temp25	Ezoana	Female	14.7
Temp25	Ezoana	Female	16.2
Temp25	Ezoana	Female	23.4
Temp25	Ezoana	Female	22.5
Temp25	Ezoana	Female	25.2
Temp25	Ezoana	Female	18.7
Temp25	Ezoana	Female	24.3
Temp25	Ezoana	Female	17.6
Temp25	Ezoana	Female	21.2
Temp25	Ezoana	Female	20.3
Temp25	Ezoana	Female	21.2
Temp25	Ezoana	Female	25.7
Temp25	Ezoana	Female	18.5
Temp25	Ezoana	Female	13.6
Temp25	Ezoana	Female	14.2
Temp25	Ezoana	Female	14.8
Temp25	Ezoana	Female	13.2
Temp25	Ezoana	Female	26.2
Temp25	Ezoana	Female	14.2
Temp25	Ezoana	Female	27.3
Temp25	Ezoana	Female	25.3
Temp25	Ezoana	Female	15.6
Temp25	Ezoana	Female	13.8
Temp25	Ezoana	Female	14.7
Temp25	Ezoana	Female	16.6
Temp25	Ezoana	Female	22.6
Temp25	Ezoana	Female	21.2
Temp25	Ezoana	Female	15.1
Temp25	Ezoana	Female	24.7
Temp25	Ezoana	Female	17.6
Temp25	Ezoana	Female	25.6
Temp25	Ezoana	Female	15.4
Temp25	Ezoana	Female	21.9
Temp25	Ezoana	Female	22.9
Temp25	Ezoana	Female	23.1
Temp25	Ezoana	Female	23.3
Temp25	Ezoana	Female	21.2
Temp25	Ezoana	Female	18.7
Temp25	Ezoana	Female	15.3
Temp25	Ezoana	Female	28.3
Temp25	Ezoana	Female	25.3
Temp25	Ezoana	Female	24.2
Temp25	Ezoana	Female	14.9
Temp25	Ezoana	Female	27.2
Temp25	Ezoana	Female	15.3
Temp25	Ezoana	Female	23.9
Temp25	Ezoana	Female	26.2
Temp25	Ezoana	Female	16.8
Temp25	Ezoana	Female	14.3
Temp25	Ezoana	Female	26.2

## Sheet: D. novamexicana
Temperature	Species	Sex	Temp
Temp20	Novamexicana	Male	26
Temp20	Novamexicana	Male	26
Temp20	Novamexicana	Male	25.4
Temp20	Novamexicana	Male	25.6
Temp20	Novamexicana	Male	26.3
Temp20	Novamexicana	Male	26.2
Temp20	Novamexicana	Male	25.3
Temp20	Novamexicana	Male	27.9
Temp20	Novamexicana	Male	25.8
Temp20	Novamexicana	Male	26.9
Temp20	Novamexicana	Male	25.7
Temp20	Novamexicana	Male	26.3
Temp20	Novamexicana	Male	26
Temp20	Novamexicana	Male	24.5
Temp20	Novamexicana	Male	26.3
Temp20	Novamexicana	Male	25.2
Temp20	Novamexicana	Male	28.4
Temp20	Novamexicana	Male	24.9
Temp20	Novamexicana	Male	26.3
Temp20	Novamexicana	Male	27
Temp20	Novamexicana	Male	26.7
Temp20	Novamexicana	Male	18.8
Temp20	Novamexicana	Male	25.5
Temp20	Novamexicana	Male	20.4
Temp20	Novamexicana	Male	22.9
Temp20	Novamexicana	Male	24.9
Temp20	Novamexicana	Male	25.2
Temp20	Novamexicana	Male	20.5
Temp20	Novamexicana	Male	23.8
Temp20	Novamexicana	Male	26.9
Temp20	Novamexicana	Male	25.8
Temp20	Novamexicana	Male	26.7
Temp20	Novamexicana	Male	19.6
Temp20	Novamexicana	Male	25.9
Temp20	Novamexicana	Male	25.2
Temp20	Novamexicana	Male	24.9
Temp20	Novamexicana	Male	24.8
Temp20	Novamexicana	Male	23.6
Temp20	Novamexicana	Male	21.6
Temp20	Novamexicana	Male	35.2
Temp20	Novamexicana	Male	25.1
Temp20	Novamexicana	Male	25.6
Temp20	Novamexicana	Male	21.4
Temp20	Novamexicana	Male	23.7
Temp20	Novamexicana	Male	27.9
Temp20	Novamexicana	Male	25.3
Temp20	Novamexicana	Male	38.2
Temp20	Novamexicana	Male	24.6
Temp20	Novamexicana	Male	26.7
Temp20	Novamexicana	Male	24.4
Temp20	Novamexicana	Female	32.9
Temp20	Novamexicana	Female	25.3
Temp20	Novamexicana	Female	23.7
Temp20	Novamexicana	Female	26.8
Temp20	Novamexicana	Female	28.7
Temp20	Novamexicana	Female	28.8
Temp20	Novamexicana	Female	30.4
Temp20	Novamexicana	Female	25.5
Temp20	Novamexicana	Female	25.2
Temp20	Novamexicana	Female	27.4
Temp20	Novamexicana	Female	25.6
Temp20	Novamexicana	Female	27.9
Temp20	Novamexicana	Female	26.4
Temp20	Novamexicana	Female	29.3
Temp20	Novamexicana	Female	26.4
Temp20	Novamexicana	Female	26.9
Temp20	Novamexicana	Female	24.4
Temp20	Novamexicana	Female	25.5
Temp20	Novamexicana	Female	35.7
Temp20	Novamexicana	Female	27.6
Temp20	Novamexicana	Female	17.6
Temp20	Novamexicana	Female	21.8
Temp20	Novamexicana	Female	24.5
Temp20	Novamexicana	Female	25
Temp20	Novamexicana	Female	26.4
Temp20	Novamexicana	Female	25.3
Temp20	Novamexicana	Female	24.5
Temp20	Novamexicana	Female	24.5
Temp20	Novamexicana	Female	25.2
Temp20	Novamexicana	Female	24.4
Temp20	Novamexicana	Female	27.7
Temp20	Novamexicana	Female	27.9
Temp20	Novamexicana	Female	22.7
Temp20	Novamexicana	Female	28.2
Temp20	Novamexicana	Female	25.3
Temp20	Novamexicana	Female	25
Temp20	Novamexicana	Female	25.3
Temp20	Novamexicana	Female	21.9
Temp20	Novamexicana	Female	24.6
Temp20	Novamexicana	Female	27.4
Temp20	Novamexicana	Female	35.6
Temp20	Novamexicana	Female	25.3
Temp20	Novamexicana	Female	26.5
Temp20	Novamexicana	Female	26.9
Temp20	Novamexicana	Female	23.4
Temp20	Novamexicana	Female	26.4
Temp20	Novamexicana	Female	25.3
Temp20	Novamexicana	Female	25.3
Temp20	Novamexicana	Female	19.3
Temp20	Novamexicana	Female	22.1
Temp23	Novamexicana	Male	24.2
Temp23	Novamexicana	Male	25
Temp23	Novamexicana	Male	29.3
Temp23	Novamexicana	Male	14.2
Temp23	Novamexicana	Male	25.3
Temp23	Novamexicana	Male	24.9
Temp23	Novamexicana	Male	24.9
Temp23	Novamexicana	Male	26.2
Temp23	Novamexicana	Male	24.2
Temp23	Novamexicana	Male	20.1
Temp23	Novamexicana	Male	25.8
Temp23	Novamexicana	Male	24.6
Temp23	Novamexicana	Male	24
Temp23	Novamexicana	Male	22.1
Temp23	Novamexicana	Male	21.9
Temp23	Novamexicana	Male	25.9
Temp23	Novamexicana	Male	24.6
Temp23	Novamexicana	Male	27.4
Temp23	Novamexicana	Male	14.3
Temp23	Novamexicana	Male	25.7
Temp23	Novamexicana	Male	13.9
Temp23	Novamexicana	Male	21.5
Temp23	Novamexicana	Male	25.1
Temp23	Novamexicana	Male	13.5
Temp23	Novamexicana	Male	23.5
Temp23	Novamexicana	Male	26.7
Temp23	Novamexicana	Male	23.9
Temp23	Novamexicana	Male	24.3
Temp23	Novamexicana	Male	25
Temp23	Novamexicana	Male	25.7
Temp23	Novamexicana	Male	24.9
Temp23	Novamexicana	Male	27.2
Temp23	Novamexicana	Male	28.4
Temp23	Novamexicana	Male	26.2
Temp23	Novamexicana	Male	22.3
Temp23	Novamexicana	Male	25.6
Temp23	Novamexicana	Male	26.2
Temp23	Novamexicana	Male	25.7
Temp23	Novamexicana	Male	24.6
Temp23	Novamexicana	Male	25.6
Temp23	Novamexicana	Male	22.6
Temp23	Novamexicana	Male	25.7
Temp23	Novamexicana	Male	22.3
Temp23	Novamexicana	Male	25.7
Temp23	Novamexicana	Male	14.2
Temp23	Novamexicana	Male	18.4
Temp23	Novamexicana	Male	15.2
Temp23	Novamexicana	Male	16.6
Temp23	Novamexicana	Male	24.1
Temp23	Novamexicana	Male	25.2
Temp23	Novamexicana	Female	19.4
Temp23	Novamexicana	Female	24.3
Temp23	Novamexicana	Female	23.8
Temp23	Novamexicana	Female	23.4
Temp23	Novamexicana	Female	23.1
Temp23	Novamexicana	Female	23.3
Temp23	Novamexicana	Female	25.1
Temp23	Novamexicana	Female	26.2
Temp23	Novamexicana	Female	27.3
Temp23	Novamexicana	Female	24.8
Temp23	Novamexicana	Female	26.4
Temp23	Novamexicana	Female	23.5
Temp23	Novamexicana	Female	26.4
Temp23	Novamexicana	Female	25.3
Temp23	Novamexicana	Female	13.9
Temp23	Novamexicana	Female	27.6
Temp23	Novamexicana	Female	25.7
Temp23	Novamexicana	Female	25.2
Temp23	Novamexicana	Female	24.6
Temp23	Novamexicana	Female	24.8
Temp23	Novamexicana	Female	24.9
Temp23	Novamexicana	Female	24.9
Temp23	Novamexicana	Female	27.1
Temp23	Novamexicana	Female	19.6
Temp23	Novamexicana	Female	13.7
Temp23	Novamexicana	Female	25.6
Temp23	Novamexicana	Female	25.3
Temp23	Novamexicana	Female	14.2
Temp23	Novamexicana	Female	24.7
Temp23	Novamexicana	Female	24.6
Temp23	Novamexicana	Female	25.1
Temp23	Novamexicana	Female	25.8
Temp23	Novamexicana	Female	24
Temp23	Novamexicana	Female	13.2
Temp23	Novamexicana	Female	22.4
Temp23	Novamexicana	Female	24.2
Temp23	Novamexicana	Female	26.4
Temp23	Novamexicana	Female	27.6
Temp23	Novamexicana	Female	26.6
Temp23	Novamexicana	Female	25
Temp23	Novamexicana	Female	25.1
Temp23	Novamexicana	Female	24.3
Temp23	Novamexicana	Female	24.5
Temp23	Novamexicana	Female	22.4
Temp23	Novamexicana	Female	14.2
Temp23	Novamexicana	Female	25.2
Temp23	Novamexicana	Female	27.9
Temp23	Novamexicana	Female	25.1
Temp23	Novamexicana	Female	26.6
Temp23	Novamexicana	Female	21.8
Temp25	Novamexicana	Male	15.3
Temp25	Novamexicana	Male	15.8
Temp25	Novamexicana	Male	21.6
Temp25	Novamexicana	Male	24.5
Temp25	Novamexicana	Male	26.6
Temp25	Novamexicana	Male	26.2
Temp25	Novamexicana	Male	26
Temp25	Novamexicana	Male	14.8
Temp25	Novamexicana	Male	26.8
Temp25	Novamexicana	Male	25.7
Temp25	Novamexicana	Male	28.7
Temp25	Novamexicana	Male	25.7
Temp25	Novamexicana	Male	26.7
Temp25	Novamexicana	Male	30.4
Temp25	Novamexicana	Male	26.2
Temp25	Novamexicana	Male	26.5
Temp25	Novamexicana	Male	26.9
Temp25	Novamexicana	Male	24.8
Temp25	Novamexicana	Male	35
Temp25	Novamexicana	Male	36.9
Temp25	Novamexicana	Male	26.5
Temp25	Novamexicana	Male	27.5
Temp25	Novamexicana	Male	26.5
Temp25	Novamexicana	Male	13.1
Temp25	Novamexicana	Male	28.6
Temp25	Novamexicana	Male	26.2
Temp25	Novamexicana	Male	27.4
Temp25	Novamexicana	Male	26.5
Temp25	Novamexicana	Male	20.1
Temp25	Novamexicana	Male	27.9
Temp25	Novamexicana	Male	27
Temp25	Novamexicana	Male	25.4
Temp25	Novamexicana	Male	27.6
Temp25	Novamexicana	Male	27.2
Temp25	Novamexicana	Male	27.8
Temp25	Novamexicana	Male	26.6
Temp25	Novamexicana	Male	27.5
Temp25	Novamexicana	Male	26.4
Temp25	Novamexicana	Male	25
Temp25	Novamexicana	Male	23.8
Temp25	Novamexicana	Male	25
Temp25	Novamexicana	Male	25.1
Temp25	Novamexicana	Male	22.8
Temp25	Novamexicana	Male	24.3
Temp25	Novamexicana	Male	21.4
Temp25	Novamexicana	Male	26.1
Temp25	Novamexicana	Male	21.1
Temp25	Novamexicana	Male	27.8
Temp25	Novamexicana	Male	26.7
Temp25	Novamexicana	Male	28.9
Temp25	Novamexicana	Female	22.1
Temp25	Novamexicana	Female	25.2
Temp25	Novamexicana	Female	30.5
Temp25	Novamexicana	Female	24.3
Temp25	Novamexicana	Female	27.8
Temp25	Novamexicana	Female	24.8
Temp25	Novamexicana	Female	26.9
Temp25	Novamexicana	Female	23.1
Temp25	Novamexicana	Female	24.8
Temp25	Novamexicana	Female	24.7
Temp25	Novamexicana	Female	26.7
Temp25	Novamexicana	Female	27.2
Temp25	Novamexicana	Female	28.3
Temp25	Novamexicana	Female	26.8
Temp25	Novamexicana	Female	26.3
Temp25	Novamexicana	Female	26.7
Temp25	Novamexicana	Female	28
Temp25	Novamexicana	Female	23.5
Temp25	Novamexicana	Female	26.3
Temp25	Novamexicana	Female	27.7
Temp25	Novamexicana	Female	28.9
Temp25	Novamexicana	Female	26.3
Temp25	Novamexicana	Female	28.5
Temp25	Novamexicana	Female	28.3
Temp25	Novamexicana	Female	27.9
Temp25	Novamexicana	Female	30.7
Temp25	Novamexicana	Female	28.4
Temp25	Novamexicana	Female	27.3
Temp25	Novamexicana	Female	25.9
Temp25	Novamexicana	Female	26.7
Temp25	Novamexicana	Female	27.8
Temp25	Novamexicana	Female	31.4
Temp25	Novamexicana	Female	29.7
Temp25	Novamexicana	Female	23.2
Temp25	Novamexicana	Female	27.8
Temp25	Novamexicana	Female	27.7
Temp25	Novamexicana	Female	24.3
Temp25	Novamexicana	Female	29.8
Temp25	Novamexicana	Female	27.8
Temp25	Novamexicana	Female	27.9
Temp25	Novamexicana	Female	27.5
Temp25	Novamexicana	Female	22.2
Temp25	Novamexicana	Female	23.2
Temp25	Novamexicana	Female	22.1
Temp25	Novamexicana	Female	20.3
Temp25	Novamexicana	Female	20.3
Temp25	Novamexicana	Female	19.1
Temp25	Novamexicana	Female	26.8
Temp25	Novamexicana	Female	23.9
Temp25	Novamexicana	Female	22.9

## Sheet: D. virilis
Temperature	Species	Sex	Temp
Temp20	Virilis	Male	24.5
Temp20	Virilis	Male	19.4
Temp20	Virilis	Male	23.5
Temp20	Virilis	Male	24.6
Temp20	Virilis	Male	26.3
Temp20	Virilis	Male	21.8
Temp20	Virilis	Male	23.7
Temp20	Virilis	Male	23.4
Temp20	Virilis	Male	23.1
Temp20	Virilis	Male	26.6
Temp20	Virilis	Male	24.7
Temp20	Virilis	Male	26.5
Temp20	Virilis	Male	23.8
Temp20	Virilis	Male	21.3
Temp20	Virilis	Male	20.4
Temp20	Virilis	Male	22.22
Temp20	Virilis	Male	23
Temp20	Virilis	Male	24.4
Temp20	Virilis	Male	23.2
Temp20	Virilis	Male	21.8
Temp20	Virilis	Male	23.2
Temp20	Virilis	Male	23.9
Temp20	Virilis	Male	21.1
Temp20	Virilis	Male	23.3
Temp20	Virilis	Male	24.7
Temp20	Virilis	Male	22.3
Temp20	Virilis	Male	23.7
Temp20	Virilis	Male	22.8
Temp20	Virilis	Male	24.7
Temp20	Virilis	Male	22.9
Temp20	Virilis	Male	25
Temp20	Virilis	Male	15.3
Temp20	Virilis	Male	24.6
Temp20	Virilis	Male	24.4
Temp20	Virilis	Male	24.7
Temp20	Virilis	Male	23.6
Temp20	Virilis	Male	24.4
Temp20	Virilis	Male	24.8
Temp20	Virilis	Male	20
Temp20	Virilis	Male	22.2
Temp20	Virilis	Male	23.7
Temp20	Virilis	Male	24.6
Temp20	Virilis	Male	24.8
Temp20	Virilis	Male	24.4
Temp20	Virilis	Male	23
Temp20	Virilis	Male	25.4
Temp20	Virilis	Male	23.9
Temp20	Virilis	Male	24.7
Temp20	Virilis	Male	23.4
Temp20	Virilis	Male	23.1
Temp20	Virilis	Female	26.8
Temp20	Virilis	Female	24.4
Temp20	Virilis	Female	23.1
Temp20	Virilis	Female	22.3
Temp20	Virilis	Female	21.9
Temp20	Virilis	Female	22.4
Temp20	Virilis	Female	23
Temp20	Virilis	Female	15.6
Temp20	Virilis	Female	20.9
Temp20	Virilis	Female	22.7
Temp20	Virilis	Female	24.1
Temp20	Virilis	Female	23.8
Temp20	Virilis	Female	25.2
Temp20	Virilis	Female	24.1
Temp20	Virilis	Female	20.7
Temp20	Virilis	Female	23.1
Temp20	Virilis	Female	27.1
Temp20	Virilis	Female	20.9
Temp20	Virilis	Female	24.4
Temp20	Virilis	Female	23.2
Temp20	Virilis	Female	23.7
Temp20	Virilis	Female	23.6
Temp20	Virilis	Female	24.1
Temp20	Virilis	Female	24.3
Temp20	Virilis	Female	26.9
Temp20	Virilis	Female	23.9
Temp20	Virilis	Female	25.1
Temp20	Virilis	Female	25.4
Temp20	Virilis	Female	25.7
Temp20	Virilis	Female	25.9
Temp20	Virilis	Female	23
Temp20	Virilis	Female	24.6
Temp20	Virilis	Female	25.2
Temp20	Virilis	Female	23.3
Temp20	Virilis	Female	27.2
Temp20	Virilis	Female	23.9
Temp20	Virilis	Female	25.5
Temp20	Virilis	Female	19.1
Temp20	Virilis	Female	24.7
Temp20	Virilis	Female	21.1
Temp20	Virilis	Female	24
Temp20	Virilis	Female	24.6
Temp20	Virilis	Female	27.8
Temp20	Virilis	Female	24.3
Temp20	Virilis	Female	23.7
Temp20	Virilis	Female	24.7
Temp20	Virilis	Female	22.3
Temp20	Virilis	Female	21.3
Temp20	Virilis	Female	26.1
Temp20	Virilis	Female	24.4
Temp23	Virilis	Male	24.2
Temp23	Virilis	Male	16.6
Temp23	Virilis	Male	26.3
Temp23	Virilis	Male	21.7
Temp23	Virilis	Male	24.4
Temp23	Virilis	Male	20.3
Temp23	Virilis	Male	23.4
Temp23	Virilis	Male	24
Temp23	Virilis	Male	27.2
Temp23	Virilis	Male	25.7
Temp23	Virilis	Male	23
Temp23	Virilis	Male	25.2
Temp23	Virilis	Male	24.7
Temp23	Virilis	Male	23.7
Temp23	Virilis	Male	26.4
Temp23	Virilis	Male	26.1
Temp23	Virilis	Male	22.8
Temp23	Virilis	Male	23.9
Temp23	Virilis	Male	25.9
Temp23	Virilis	Male	26.4
Temp23	Virilis	Male	21.4
Temp23	Virilis	Male	26
Temp23	Virilis	Male	24.4
Temp23	Virilis	Male	24.7
Temp23	Virilis	Male	24.4
Temp23	Virilis	Male	24.4
Temp23	Virilis	Male	24.2
Temp23	Virilis	Male	23.9
Temp23	Virilis	Male	25.1
Temp23	Virilis	Male	23.4
Temp23	Virilis	Male	24.6
Temp23	Virilis	Male	23.8
Temp23	Virilis	Male	20.6
Temp23	Virilis	Male	22.8
Temp23	Virilis	Male	20.8
Temp23	Virilis	Male	22.8
Temp23	Virilis	Male	27.5
Temp23	Virilis	Male	25.8
Temp23	Virilis	Male	21.8
Temp23	Virilis	Male	26.2
Temp23	Virilis	Male	24.3
Temp23	Virilis	Male	19.2
Temp23	Virilis	Male	22.3
Temp23	Virilis	Male	20.2
Temp23	Virilis	Male	18.3
Temp23	Virilis	Male	17.8
Temp23	Virilis	Male	25.1
Temp23	Virilis	Male	21.8
Temp23	Virilis	Male	26.1
Temp23	Virilis	Male	27.2
Temp23	Virilis	Female	20.6
Temp23	Virilis	Female	26.4
Temp23	Virilis	Female	24.8
Temp23	Virilis	Female	18.6
Temp23	Virilis	Female	26.8
Temp23	Virilis	Female	21.6
Temp23	Virilis	Female	17.5
Temp23	Virilis	Female	24.1
Temp23	Virilis	Female	23.1
Temp23	Virilis	Female	17.5
Temp23	Virilis	Female	25.2
Temp23	Virilis	Female	23.8
Temp23	Virilis	Female	18.3
Temp23	Virilis	Female	23.7
Temp23	Virilis	Female	23.2
Temp23	Virilis	Female	25.2
Temp23	Virilis	Female	18.6
Temp23	Virilis	Female	25.4
Temp23	Virilis	Female	24.5
Temp23	Virilis	Female	26.8
Temp23	Virilis	Female	25.1
Temp23	Virilis	Female	27.4
Temp23	Virilis	Female	24.5
Temp23	Virilis	Female	23.4
Temp23	Virilis	Female	25.4
Temp23	Virilis	Female	27.7
Temp23	Virilis	Female	23.3
Temp23	Virilis	Female	23.1
Temp23	Virilis	Female	27.4
Temp23	Virilis	Female	23.1
Temp23	Virilis	Female	25.3
Temp23	Virilis	Female	26.8
Temp23	Virilis	Female	26.3
Temp23	Virilis	Female	28.3
Temp23	Virilis	Female	24.8
Temp23	Virilis	Female	23.8
Temp23	Virilis	Female	24.1
Temp23	Virilis	Female	20.6
Temp23	Virilis	Female	24.4
Temp23	Virilis	Female	18.8
Temp23	Virilis	Female	28.3
Temp23	Virilis	Female	20.6
Temp23	Virilis	Female	24.1
Temp23	Virilis	Female	26.9
Temp23	Virilis	Female	23.3
Temp23	Virilis	Female	20.8
Temp23	Virilis	Female	21.5
Temp23	Virilis	Female	26.4
Temp23	Virilis	Female	25.5
Temp23	Virilis	Female	26.1
Temp25	Virilis	Male	17.8
Temp25	Virilis	Male	15.7
Temp25	Virilis	Male	22.9
Temp25	Virilis	Male	17.4
Temp25	Virilis	Male	21.7
Temp25	Virilis	Male	15.2
Temp25	Virilis	Male	21.3
Temp25	Virilis	Male	22.8
Temp25	Virilis	Male	24.1
Temp25	Virilis	Male	17.3
Temp25	Virilis	Male	25.4
Temp25	Virilis	Male	26.3
Temp25	Virilis	Male	23.7
Temp25	Virilis	Male	25.6
Temp25	Virilis	Male	20.3
Temp25	Virilis	Male	26.5
Temp25	Virilis	Male	25.6
Temp25	Virilis	Male	16.7
Temp25	Virilis	Male	16.4
Temp25	Virilis	Male	23.3
Temp25	Virilis	Male	25.7
Temp25	Virilis	Male	26.6
Temp25	Virilis	Male	25.9
Temp25	Virilis	Male	25.3
Temp25	Virilis	Male	23.7
Temp25	Virilis	Male	25.7
Temp25	Virilis	Male	24.7
Temp25	Virilis	Male	26.3
Temp25	Virilis	Male	21.3
Temp25	Virilis	Male	28.4
Temp25	Virilis	Male	27.1
Temp25	Virilis	Male	23.3
Temp25	Virilis	Male	27
Temp25	Virilis	Male	22.6
Temp25	Virilis	Male	24.9
Temp25	Virilis	Male	21.4
Temp25	Virilis	Male	24.3
Temp25	Virilis	Male	26.3
Temp25	Virilis	Male	26
Temp25	Virilis	Male	25.8
Temp25	Virilis	Male	27.2
Temp25	Virilis	Male	22.4
Temp25	Virilis	Male	23.1
Temp25	Virilis	Male	25.8
Temp25	Virilis	Male	24.7
Temp25	Virilis	Male	22.6
Temp25	Virilis	Male	22.2
Temp25	Virilis	Male	21.7
Temp25	Virilis	Male	23.3
Temp25	Virilis	Male	26
Temp25	Virilis	Female	18.7
Temp25	Virilis	Female	23.3
Temp25	Virilis	Female	18.6
Temp25	Virilis	Female	23.1
Temp25	Virilis	Female	27.1
Temp25	Virilis	Female	25.3
Temp25	Virilis	Female	25.2
Temp25	Virilis	Female	25.1
Temp25	Virilis	Female	23.2
Temp25	Virilis	Female	24.1
Temp25	Virilis	Female	28.8
Temp25	Virilis	Female	25.6
Temp25	Virilis	Female	25.5
Temp25	Virilis	Female	26.5
Temp25	Virilis	Female	24
Temp25	Virilis	Female	26.1
Temp25	Virilis	Female	26.5
Temp25	Virilis	Female	29.2
Temp25	Virilis	Female	21.5
Temp25	Virilis	Female	22.8
Temp25	Virilis	Female	24.9
Temp25	Virilis	Female	27.2
Temp25	Virilis	Female	19.3
Temp25	Virilis	Female	26.4
Temp25	Virilis	Female	27.2
Temp25	Virilis	Female	27.2
Temp25	Virilis	Female	28.3
Temp25	Virilis	Female	25.8
Temp25	Virilis	Female	17.4
Temp25	Virilis	Female	23.1
Temp25	Virilis	Female	22.9
Temp25	Virilis	Female	25.1
Temp25	Virilis	Female	24.3
Temp25	Virilis	Female	24.8
Temp25	Virilis	Female	25.9
Temp25	Virilis	Female	24.6
Temp25	Virilis	Female	27.3
Temp25	Virilis	Female	24.4
Temp25	Virilis	Female	25.2
Temp25	Virilis	Female	25.2
Temp25	Virilis	Female	22.1
Temp25	Virilis	Female	25.8
Temp25	Virilis	Female	23.2
Temp25	Virilis	Female	18.6
Temp25	Virilis	Female	23.3
Temp25	Virilis	Female	27.2
Temp25	Virilis	Female	21.8
Temp25	Virilis	Female	26.1
Temp25	Virilis	Female	23.9
Temp25	Virilis	Female	23.6
