# Supplementary material for: Temperature-dependent modulation of odor-dependent behavior in three drosophilid fly species of differing thermal preference
Source: Commun Biol. 2023 Sep 4;6:905. doi: 10.1038/s42003-023-05280-5 (PMC10477191; doi:10.1038/s42003-023-05280-5)
Supplement: Supplementary file 3 — Supplementary Data 1 [file 42003_2023_5280_MOESM3_ESM.zip › data/Supplementay Figure data/Supplementary Figure 4/Supplementary Figure 4a. D. ezoana.xlsx]

## Sheet: Sheet1
	Cmp	ab1	ab1	ab1	ab1	ab1	ab1	ab1	ab1	ab1	ab1	ab1	ab1	ab1	ab1	ab1	ab1	ab2	ab2	ab2	ab2	ab2	ab2	ab2	ab2	ab2	ab2	ab2	ab2	ab2	ab2	ab2	ab2	ab2	ab2	ab2	ab2	ab2	ab2	ab2	ab2	ab2	ab2	ab3	ab3	ab3	ab3	ab3	ab3
Ethyl acetate	a1	72	61	6	53	24	9	34	124	112	50	70	55	35	85	89	23	0	0	0	0	0	0	0	0	0	0	0	0	0	0	0	0	0	0	0	0	0	0	0	0	0	0	49	63	94	76	25	88
Ethyl lactate	a2	-47	76	20	84	144	133	66	30	27	6	136	98	51	93	127	81	0	0	0	0	0	0	0	0	0	0	0	0	0	0	0	0	0	0	0	0	0	0	0	0	0	0	90	90	138	135	142	133
Methyl salicylate	a3	-17	55	11	106	64	72	67	44	34	67	78	24	21	77	96	34	0	0	0	0	0	0	0	0	0	0	0	0	0	0	0	0	0	0	0	0	0	0	0	0	0	0	72	57	110	80	78	72
Methyl acetate	a4	0	0	0	0	0	0	0	0	0	0	0	0	0	0	0	0	0	0	0	0	0	0	0	0	0	0	0	0	0	0	0	0	0	0	0	0	0	0	0	0	0	0	0	0	0	0	0	0
Ethyl-3-hydroxybutyrate	a5	0	0	0	0	0	0	0	0	0	0	0	0	0	0	0	0	112	47	88	31	44	46	12	48	19	27	17	75	84	107	80	101	79	22	91	71	88	125	44	54	32	40	104	88	156	187	181	131
ethyl hexanoate	a6	0	0	0	0	0	0	0	0	0	0	0	0	0	0	0	0	0	0	0	0	0	0	0	0	0	0	0	0	0	0	0	0	0	0	0	0	0	0	0	0	0	0	132	149	155	141	110	136
2-heptanone	a7	0	0	0	0	0	0	0	0	0	0	0	0	0	0	0	0	0	0	0	0	0	0	0	0	0	0	0	0	0	0	0	0	0	0	0	0	0	0	0	0	0	0	78	80	62	108	78	112
E2-hexanal	a8	59	84	-9	79	18	11	79	26	73	69	70	41	46	110	70	28	0	0	0	0	0	0	0	0	0	0	0	0	0	0	0	0	0	0	0	0	0	0	0	0	0	0	0	0	0	0	0	0
geosmin	a9	0	0	0	0	0	0	0	0	0	0	0	0	0	0	0	0	0	0	0	0	0	0	0	0	0	0	0	0	0	0	0	0	0	0	0	0	0	0	0	0	0	0	0	0	0	0	0	0
geranyl acetate	a10	0	0	0	0	0	0	0	0	0	0	0	0	0	0	0	0	0	0	0	0	0	0	0	0	0	0	0	0	0	0	0	0	0	0	0	0	0	0	0	0	0	0	0	0	0	0	0	0
pentyl acetate	a11	17	82	1	71	36	21	53	171	97	88	63	19	40	101	97	44	0	0	0	0	0	0	0	0	0	0	0	0	0	0	0	0	0	0	0	0	0	0	0	0	0	0	121	70	101	161	138	140
1-octen-3-ol	a12	0	0	0	0	0	0	0	0	0	0	0	0	0	0	0	0	0	0	0	0	0	0	0	0	0	0	0	0	0	0	0	0	0	0	0	0	0	0	0	0	0	0	0	0	0	0	0	0
guiacol	a13	0	0	0	0	0	0	0	0	0	0	0	0	0	0	0	0	0	0	0	0	0	0	0	0	0	0	0	0	0	0	0	0	0	0	0	0	0	0	0	0	0	0	0	0	0	0	0	0
ethyl benzoate	a14	0	0	0	0	0	0	0	0	0	0	0	0	0	0	0	0	76	60	70	34	53	28	54	54	36	45	50	58	79	113	56	114	55	40	80	91	99	164	68	58	90	81	78	31	89	101	73	91
Ethyl crotonate	a15	0	0	0	0	0	0	0	0	0	0	0	0	0	0	0	0	58	17	63	16	57	73	39	61	42	36	5	66	60	23	-9	131	90	39	81	79	62	108	135	151	43	72	0	0	0	0	0	0
acetoin	a16	9	49	18	114	158	82	85	95	52	42	164	150	59	83	88	31	0	0	0	0	0	0	0	0	0	0	0	0	0	0	0	0	0	0	0	0	0	0	0	0	0	0	125	120	203	154	172	180
linalool	a17	0	0	0	0	0	0	0	0	0	0	0	0	0	0	0	0	0	0	0	0	0	0	0	0	0	0	0	0	0	0	0	0	0	0	0	0	0	0	0	0	0	0	0	0	0	0	0	0
2 phenyalcohol	a18	0	0	0	0	0	0	0	0	0	0	0	0	0	0	0	0	0	0	0	0	0	0	0	0	0	0	0	0	0	0	0	0	0	0	0	0	0	0	0	0	0	0	0	0	0	0	0	0
benzyl butyrate	a19	0	0	0	0	0	0	0	0	0	0	0	0	0	0	0	0	31	31	54	34	92	33	-12	37	56	3	67	12	15	101	54	29	102	8	75	25	95	72	22	52	36	11	0	0	0	0	0	0
2-butanone	a20	0	0	0	0	0	0	0	0	0	0	0	0	0	0	0	0	0	0	0	0	0	0	0	0	0	0	0	0	0	0	0	0	0	0	0	0	0	0	0	0	0	0	0	0	0	0	0	0
ethyl butanoate	a21	0	0	0	0	0	0	0	0	0	0	0	0	0	0	0	0	0	0	0	0	0	0	0	0	0	0	0	0	0	0	0	0	0	0	0	0	0	0	0	0	0	0	0	0	0	0	0	0
isopropyl benzoate	a22	0	0	0	0	0	0	0	0	0	0	0	0	0	0	0	0	68	50	76	38	73	46	101	101	46	44	27	100	107	165	41	138	113	56	73	169	78	138	178	153	125	67	54	31	37	72	26	75
Dimethyl disulphide	a23	0	0	0	0	0	0	0	0	0	0	0	0	0	0	0	0	0	0	0	0	0	0	0	0	0	0	0	0	0	0	0	0	0	0	0	0	0	0	0	0	0	0	0	0	0	0	0	0
acetone	a24	63	73	16	56	94	46	104	49	79	104	85	68	65	70	65	36	44	36	31	13	49	58	80	75	72	37	32	78	79	85	43	169	73	81	47	87	81	65	125	143	106	127	42	85	43	90	103	28
methyl benzoate	a25	0	0	0	0	0	0	0	0	0	0	0	0	0	0	0	0	37	39	53	5	41	33	55	40	32	46	10	94	67	79	42	33	15	33	77	87	74	88	122	170	28	54	0	0	0	0	0	0
6-methyl-5-helpten-2-one	a26	0	0	0	0	0	0	0	0	0	0	0	0	0	0	0	0	0	0	0	0	0	0	0	0	0	0	0	0	0	0	0	0	0	0	0	0	0	0	0	0	0	0	0	0	0	0	0	0
Hexyl acetate	a27	0	0	0	0	0	0	0	0	0	0	0	0	0	0	0	0	0	0	0	0	0	0	0	0	0	0	0	0	0	0	0	0	0	0	0	0	0	0	0	0	0	0	94	58	96	172	161	140
Isopentyl propionate	a28	0	0	0	0	0	0	0	0	0	0	0	0	0	0	0	0	0	0	0	0	0	0	0	0	0	0	0	0	0	0	0	0	0	0	0	0	0	0	0	0	0	0	0	0	0	0	0	0
2-nonanol	a29	0	0	0	0	0	0	0	0	0	0	0	0	0	0	0	0	0	0	0	0	0	0	0	0	0	0	0	0	0	0	0	0	0	0	0	0	0	0	0	0	0	0	71	43	64	25	68	82
Isopentyl alcohol	a30	0	0	0	0	0	0	0	0	0	0	0	0	0	0	0	0	0	0	0	0	0	0	0	0	0	0	0	0	0	0	0	0	0	0	0	0	0	0	0	0	0	0	0	0	0	0	0	0
1-hexanol	a31	0	0	0	0	0	0	0	0	0	0	0	0	0	0	0	0	0	0	0	0	0	0	0	0	0	0	0	0	0	0	0	0	0	0	0	0	0	0	0	0	0	0	57	24	84	81	49	63
2-methyl phenol	a32	0	0	0	0	0	0	0	0	0	0	0	0	0	0	0	0	0	0	0	0	0	0	0	0	0	0	0	0	0	0	0	0	0	0	0	0	0	0	0	0	0	0	0	0	0	0	0	0
2-nonanone	a33	0	0	0	0	0	0	0	0	0	0	0	0	0	0	0	0	0	0	0	0	0	0	0	0	0	0	0	0	0	0	0	0	0	0	0	0	0	0	0	0	0	0	65	34	51	124	18	99
Isopentyl acetate	a34	0	0	0	0	0	0	0	0	0	0	0	0	0	0	0	0	0	0	0	0	0	0	0	0	0	0	0	0	0	0	0	0	0	0	0	0	0	0	0	0	0	0	75	34	72	56	53	68
4-methylphenol	a35	37	54	25	72	29	15	73	53	88	71	48	79	63	77	82	24	0	0	0	0	0	0	0	0	0	0	0	0	0	0	0	0	0	0	0	0	0	0	0	0	0	0	0	0	0	0	0	0
Acetophenone	a36	0	0	0	0	0	0	0	0	0	0	0	0	0	0	0	0	0	0	0	0	0	0	0	0	0	0	0	0	0	0	0	0	0	0	0	0	0	0	0	0	0	0	0	0	0	0	0	0
propyl acetate	a37	0	0	0	0	0	0	0	0	0	0	0	0	0	0	0	0	0	0	0	0	0	0	0	0	0	0	0	0	0	0	0	0	0	0	0	0	0	0	0	0	0	0	67	17	60	84	57	81
citral	a38	0	0	0	0	0	0	0	0	0	0	0	0	0	0	0	0	0	0	0	0	0	0	0	0	0	0	0	0	0	0	0	0	0	0	0	0	0	0	0	0	0	0	72	35	50	34	73	81
2,3-Butanediol	a39	23	64	20	89	60	20	78	65	114	111	75	66	62	127	99	18	0	0	0	0	0	0	0	0	0	0	0	0	0	0	0	0	0	0	0	0	0	0	0	0	0	0	64	33	56	58	65	96
3-hexanone	a40	34	106	5	89	81	46	31	45	108	97	70	36	59	62	63	17	0	0	0	0	0	0	0	0	0	0	0	0	0	0	0	0	0	0	0	0	0	0	0	0	0	0	74	40	47	42	82	83
2-hexanone	a41	0	0	0	0	0	0	0	0	0	0	0	0	0	0	0	0	0	0	0	0	0	0	0	0	0	0	0	0	0	0	0	0	0	0	0	0	0	0	0	0	0	0	58	16	86	63	49	59
3-hexanol	a42	0	0	0	0	0	0	0	0	0	0	0	0	0	0	0	0	0	0	0	0	0	0	0	0	0	0	0	0	0	0	0	0	0	0	0	0	0	0	0	0	0	0	0	0	0	0	0	0
2-hexanol	a43	0	0	0	0	0	0	0	0	0	0	0	0	0	0	0	0	0	0	0	0	0	0	0	0	0	0	0	0	0	0	0	0	0	0	0	0	0	0	0	0	0	0	74	34	87	63	86	65
nonanal	a44	0	0	0	0	0	0	0	0	0	0	0	0	0	0	0	0	0	0	0	0	0	0	0	0	0	0	0	0	0	0	0	0	0	0	0	0	0	0	0	0	0	0	0	0	0	0	0	0
Phenol, 2,6-dimethoxy- (powder)	a45	0	0	0	0	0	0	0	0	0	0	0	0	0	0	0	0	0	0	0	0	0	0	0	0	0	0	0	0	0	0	0	0	0	0	0	0	0	0	0	0	0	0	0	0	0	0	0	0
3,4,5-Trimethoxyphenol (powder)	a46	0	0	0	0	0	0	0	0	0	0	0	0	0	0	0	0	0	0	0	0	0	0	0	0	0	0	0	0	0	0	0	0	0	0	0	0	0	0	0	0	0	0	0	0	0	0	0	0
Tetradecane	a47	0	0	0	0	0	0	0	0	0	0	0	0	0	0	0	0	0	0	0	0	0	0	0	0	0	0	0	0	0	0	0	0	0	0	0	0	0	0	0	0	0	0	0	0	0	0	0	0
9-Octadecen-1-ol, (Z)-	a48	0	0	0	0	0	0	0	0	0	0	0	0	0	0	0	0	0	0	0	0	0	0	0	0	0	0	0	0	0	0	0	0	0	0	0	0	0	0	0	0	0	0	0	0	0	0	0	0
Oleic acid	a49	0	0	0	0	0	0	0	0	0	0	0	0	0	0	0	0	32	35	57	42	35	37	24	57	23	39	-7	56	37	92	48	48	15	23	72	32	121	77	50	44	19	34	0	0	0	0	0	0
9-Octadecenoic acid (Z)-, methyl ester	a50	0	0	0	0	0	0	0	0	0	0	0	0	0	0	0	0	0	0	0	0	0	0	0	0	0	0	0	0	0	0	0	0	0	0	0	0	0	0	0	0	0	0	0	0	0	0	0	0
oleamide (DMSO)	a51	0	0	0	0	0	0	0	0	0	0	0	0	0	0	0	0	0	0	0	0	0	0	0	0	0	0	0	0	0	0	0	0	0	0	0	0	0	0	0	0	0	0	0	0	0	0	0	0
4-​Ethylguaiacol	a52	0	0	0	0	0	0	0	0	0	0	0	0	0	0	0	0	0	0	0	0	0	0	0	0	0	0	0	0	0	0	0	0	0	0	0	0	0	0	0	0	0	0	59	17	81	75	92	102
phenol	a53	0	0	0	0	0	0	0	0	0	0	0	0	0	0	0	0	0	0	0	0	0	0	0	0	0	0	0	0	0	0	0	0	0	0	0	0	0	0	0	0	0	0	0	0	0	0	0	0
Acetovanillone (powder) (DMSO)	a54	0	0	0	0	0	0	0	0	0	0	0	0	0	0	0	0	0	0	0	0	0	0	0	0	0	0	0	0	0	0	0	0	0	0	0	0	0	0	0	0	0	0	0	0	0	0	0	0
Salicylaldehyde (DMSO)	a55	0	0	0	0	0	0	0	0	0	0	0	0	0	0	0	0	0	0	0	0	0	0	0	0	0	0	0	0	0	0	0	0	0	0	0	0	0	0	0	0	0	0	0	0	0	0	0	0
hexadecanamide (powder) (DMSO)	a56	0	0	0	0	0	0	0	0	0	0	0	0	0	0	0	0	0	0	0	0	0	0	0	0	0	0	0	0	0	0	0	0	0	0	0	0	0	0	0	0	0	0	0	0	0	0	0	0
CO2	a57	135	149	35	139	135	120	106	98	139	131	178	120	142	187	135	135	0	0	0	0	0	0	0	0	0	0	0	0	0	0	0	0	0	0	0	0	0	0	0	0	0	0	0	0	0	0	0	0
[truncated: 166 more columns]
