# Supplementary material for: Temperature-dependent modulation of odor-dependent behavior in three drosophilid fly species of differing thermal preference
Source: Commun Biol. 2023 Sep 4;6:905. doi: 10.1038/s42003-023-05280-5 (PMC10477191; doi:10.1038/s42003-023-05280-5)
Supplement: Supplementary file 3 — Supplementary Data 1 [file 42003_2023_5280_MOESM3_ESM.zip › data/Supplementay Figure data/Supplementary Figure 4/Supplementary Figure 4b. D. novamexicana.xlsx]

## Sheet: Sheet1
			Compounds	ab1	ab1	ab1	ab1	ab1	ab1	ab1	ab1	ab1	ab1	ab1	ab1	ab1	ab1	ab1	ab1	ab1	ab1	ab2	ab2	ab2	ab2	ab2	ab2	ab2	ab2	ab2	ab2	ab2	ab2	ab2	ab2	ab2	ab2	ab2	ab3A	ab3A	ab3A	ab3A	ab3A	ab3A	ab3A	ab3A	ab3A	ab3A	ab3A
		Ethyl acetate	a1	33	39	56	4	55	26	-10	28	70	21	11	54	63	41	22	45	17	83	20	40	34	32	36	-6	24	30	10	-15	22	32	25	17	26	33	52	16	15	13	63	14	22	58	45	9	44	36
		Ethyl lactate	a2	95	87	91	128	93	67	46	38	56	79	97	82	95	117	78	83	55	70	36	15	41	25	23	6	9	22	4	-50	16	14	25	25	14	9	9	49	147	46	95	3	78	48	83	96	86	74
		Methyl salicylate	a3	39	58	-9	6	29	19	32	4	84	73	36	36	58	44	47	28	9	28	19	-9	56	4	-11	1	13	12	1	23	12	3	-6	24	1	22	12	35	13	25	58	7	47	37	28	18	20	28
		Methyl acetate	a4	41	42	41	44	26	41	10	-3	54	57	20	24	0	7	22	14	0	66	101	93	87	62	59	31	50	53	6	29	40	10	19	56	-2	32	78	10	-12	14	0	21	22	38	14	26	37	39
		Ethyl-3-hydroxybutyrate	a5	49	40	50	25	47	-3	25	59	46	28	50	46	101	26	89	50	35	48	77	76	46	54	14	30	2	19	52	13	22	51	7	35	21	59	58	70	27	71	101	37	89	55	50	78	46	94
		ethyl hexanoate	a6	34	35	8	23	18	29	5	-18	56	10	-6	5	93	25	82	71	45	58	13	43	32	15	23	-1	23	20	22	19	-5	10	4	62	20	49	33	65	26	69	93	13	82	61	71	80	77	61
		2-heptanone	a7	46	20	-10	8	-1	5	-19	-4	23	1	23	25	75	50	53	26	5	88	11	13	47	15	20	-11	35	-7	2	15	18	17	-12	17	10	44	16	19	28	27	75	16	53	1	26	19	34	27
		geosmin	a8	47	53	49	18	32	20	8	12	58	26	24	6	34	44	73	9	29	24	44	42	89	29	20	8	24	44	8	1	17	12	-8	46	14	93	30	23	16	53	34	5	73	40	9	33	29	54
		E2-hexanal	a9	34	21	-3	-13	-11	16	1	-16	30	3	19	1	23	38	48	0	1	55	5	19	46	11	-11	1	10	-6	-27	1	-20	-2	-8	23	9	55	1	32	-2	6	23	7	48	31	0	47	30	29
		geranyl acetate	a10	34	25	1	-6	39	22	-25	4	32	17	17	3	23	8	11	-3	-8	56	3	3	9	3	-14	-2	3	24	-10	5	40	7	4	22	10	45	44	-12	-21	26	23	-10	11	9	-3	29	27	22
		pentyl acetate	a11	48	19	28	-6	6	-8	20	-3	51	15	3	20	90	24	33	43	4	53	34	25	31	4	9	5	-25	15	12	7	29	30	1	48	9	50	62	64	78	66	90	46	33	60	43	67	63	69
		1-octen-3-ol	a12	40	11	24	-8	24	-8	-9	8	20	18	17	5	18	38	43	27	24	76	2	-26	12	-14	-17	-2	15	19	12	18	22	-9	-4	15	-4	36	-2	-3	25	17	18	21	43	16	27	20	13	57
		guiacol	a13	28	16	-5	-8	28	-1	0	-9	23	16	9	9	-1	24	35	-13	-9	70	-28	-21	24	4	1	0	6	15	3	6	-2	29	-3	32	18	16	34	46	1	11	-1	25	35	42	-13	23	18	-28
		ethyl benzoate	a14	40	-8	19	7	-8	8	-12	14	46	25	12	34	73	20	77	26	6	39	45	36	30	32	33	28	-9	29	34	5	-2	56	8	44	39	48	52	35	49	-3	73	42	77	24	26	29	13	56
		Ethyl crotonate	a15	27	-7	19	21	24	11	15	26	54	27	9	19	27	22	42	6	6	74	64	34	53	12	4	16	23	26	43	23	19	59	16	33	46	43	31	-1	19	8	27	40	42	46	6	30	0	27
		acetoin	a16	64	60	34	21	28	49	5	26	69	85	39	36	69	59	114	57	8	53	33	-2	53	-1	-22	4	13	18	1	19	-7	23	12	42	20	31	31	58	63	58	69	24	114	19	57	115	71	73
		linalool	a17	30	17	-10	12	40	15	7	5	7	18	16	24	67	13	24	1	48	54	-1	31	36	11	-12	-1	-31	-6	5	11	10	-1	17	33	21	29	17	14	1	22	67	11	24	11	1	40	16	2
		2 phenyalcohol	a18	29	19	6	-11	4	4	28	-14	43	18	5	3	37	23	26	3	36	27	-6	-4	19	-12	-16	12	2	8	-18	-6	15	-22	-12	19	11	28	8	19	-20	24	37	15	26	21	3	28	34	40
		benzyl butyrate	a19	31	-7	64	12	-5	4	34	-16	58	24	29	8	27	-1	43	4	9	65	22	3	13	5	7	7	-10	4	12	1	-24	44	2	84	48	91	18	28	35	-8	27	-11	43	15	4	49	27	34
		2-butanone	a20	19	11	12	21	6	0	40	3	54	17	25	15	49	29	27	17	1	54	15	20	32	22	-4	14	16	16	13	-21	6	26	27	21	14	45	23	36	18	24	49	22	27	-4	17	20	26	19
		ethyl butanoate	a21	35	20	59	17	10	-3	5	12	36	27	13	40	48	28	18	12	-5	61	18	46	35	8	10	16	17	29	23	15	-2	21	-7	53	27	75	34	10	14	9	48	27	18	6	12	24	23	29
		isopropyl benzoate	a22	35	-6	10	1	16	-6	4	-1	26	15	13	10	27	23	-5	36	19	57	63	51	55	43	12	12	17	12	54	60	55	73	68	97	61	105	55	34	16	12	27	39	-5	8	36	4	18	12
		Dimethyl disulphide	a23	52	14	28	12	-3	27	1	-26	41	9	15	6	32	8	37	42	7	73	81	61	69	72	25	31	18	81	8	50	50	0	36	55	30	25	57	3	-2	8	32	57	37	22	42	26	29	14
		acetone	a24	58	-15	24	20	19	22	-3	7	81	14	11	-1	74	12	29	12	-1	52	84	33	47	50	-6	-8	16	38	-3	10	41	24	20	17	14	37	50	75	-19	42	74	21	29	23	12	6	48	31
		methyl benzoate	a25	25	24	0	-7	24	-26	10	-24	41	11	-15	42	29	5	40	28	21	47	68	44	63	42	-14	-1	15	9	31	27	8	16	10	58	52	49	34	48	9	19	29	19	40	28	28	34	7	46
		6-methyl-5-helpten-2-one	a26	29	-29	2	11	-17	-4	12	8	25	19	13	8	41	45	40	-14	19	42	20	-1	51	1	-16	-5	22	16	3	12	-1	-4	13	42	26	41	10	49	3	44	41	-23	40	9	-14	23	8	32
		Hexyl acetate	a27	29	12	1	-15	28	8	-8	-5	48	4	33	10	118	19	45	53	-17	45	23	-4	48	-6	-12	12	4	8	-13	-8	2	11	17	41	12	15	20	116	132	40	118	77	45	48	53	80	73	75
		Isopentyl propionate	a28	40	14	-7	31	12	-6	20	-3	31	17	45	21	41	8	29	0	29	46	8	14	60	6	4	-7	-1	5	3	-3	-7	13	19	68	5	67	9	39	14	14	41	-10	29	-4	0	25	56	40
		2-nonanol	a29	44	7	4	21	-18	-22	-29	12	25	12	25	9	16	20	57	22	9	59	22	24	72	-8	2	10	2	23	7	5	7	11	-5	38	-9	15	17	39	33	-1	16	-11	57	12	22	21	30	39
		Isopentyl alcohol	a30	54	3	2	-1	-19	7	8	21	42	36	10	11	0	23	48	22	-14	36	48	9	68	21	-21	-39	9	37	16	-10	14	-10	7	38	9	31	28	39	13	22	0	-3	48	36	22	25	45	35
		1-hexanol	a31	52	-6	-1	11	4	24	18	-16	60	14	5	27	57	28	16	21	9	45	0	-7	29	-7	-36	16	6	21	4	15	17	20	-3	39	5	42	25	43	15	22	57	4	16	16	21	11	-14	22
		2-methyl phenol	a32	64	-19	11	-2	16	0	-15	14	29	27	32	24	30	-7	6	17	5	12	-14	4	53	-20	-30	-15	-9	-13	-14	13	1	1	-14	7	10	38	1	24	-5	19	30	-14	6	29	17	-3	18	2
		2-nonanone	a33	55	-3	-8	12	26	-23	3	19	48	23	8	21	53	29	75	23	13	64	41	14	57	0	8	3	-6	-7	-12	-10	-1	4	12	14	-2	7	10	68	44	-1	53	-6	75	9	23	34	24	48
		Isopentyl acetate	a34	50	-7	-2	-12	12	-8	14	14	38	4	19	21	66	27	43	-4	11	51	20	21	42	7	-9	5	8	5	8	15	11	5	-16	9	9	20	-2	10	36	22	66	22	43	20	-4	31	13	54
		4-methylphenol	a35	52	3	-1	18	33	12	19	15	62	26	13	24	11	25	19	22	17	45	-1	-22	37	14	-15	-14	28	-10	0	-13	3	0	-20	47	2	30	26	34	4	15	11	-6	19	-2	22	13	20	22
		Acetophenone	a36	55	19	-10	15	14	-2	-22	15	38	13	9	-9	37	1	20	-1	26	71	48	1	58	-9	-14	-9	-25	14	-2	16	-15	-1	-12	12	11	0	17	23	15	-9	37	28	20	12	-1	39	34	20
		propyl acetate	a37	47	-10	21	-6	10	12	42	3	46	37	33	28	32	27	11	11	5	40	12	19	51	11	-7	21	-12	19	16	38	-5	-3	-12	21	10	55	22	41	37	17	32	29	11	-5	11	25	17	36
		citral	a38	45	-15	12	0	-2	30	12	4	52	24	-1	15	38	13	23	48	12	18	24	-11	53	0	4	-3	-12	30	16	4	-22	8	-15	5	6	-4	2	18	21	55	38	-13	23	21	48	-4	27	13
		2,3-Butanediol	a39	102	3	15	30	27	13	1	42	56	39	31	13	50	21	46	11	-7	104	34	1	42	6	-2	-5	5	3	16	32	14	34	-2	5	0	19	33	80	27	81	50	4	46	16	11	30	40	62
		3-hexanone	a40	75	8	4	28	55	32	5	8	78	41	32	55	27	19	22	15	1	34	34	-14	52	5	2	-3	9	19	8	-25	3	6	6	62	13	17	14	71	23	5	27	5	22	-1	15	23	32	51
		2-hexanone	a41	58	-4	-7	9	13	28	14	-2	80	5	28	13	41	13	59	19	6	53	15	-12	54	11	5	-9	13	12	3	14	32	-11	-15	46	-9	8	5	20	0	22	41	5	59	-1	19	9	13	24
		3-hexanol	a42	44	-7	12	19	25	3	-2	6	41	30	4	19	23	35	31	42	21	54	37	9	49	2	7	-11	-14	7	8	2	14	47	-22	49	8	18	7	45	39	36	23	35	31	-2	42	17	39	34
		2-hexanol	a43	59	11	22	13	13	2	19	25	61	24	18	8	32	25	24	30	22	21	33	0	45	0	0	-8	6	-11	-2	-3	6	12	24	15	12	36	14	24	8	38	32	21	24	14	30	6	30	39
		nonanal	a44	34	1	15	8	17	5	13	-13	60	27	25	19	37	19	18	11	1	58	6	-8	49	5	1	-14	-8	25	3	1	22	13	1	27	13	17	6	52	52	1	37	10	18	23	11	22	35	21
		Tetradecane	a45	22	-7	5	26	-8	0	10	-19	46	34	36	22	14	-8	20	14	4	52	27	-20	51	-11	-1	21	-10	12	8	9	-10	-8	14	13	-1	26	10	25	23	49	14	-25	20	20	14	9	23	25
		9-Octadecen-1-ol, (Z)-	a46	29	7	28	20	11	3	2	9	64	32	29	23	47	1	14	22	1	39	17	18	87	-6	14	-7	-12	-18	7	17	18	-11	-15	4	-12	23	20	46	33	12	47	13	14	17	22	9	40	34
		Oleic acid	a47	27	12	19	28	30	6	15	-18	27	27	47	23	48	28	14	31	-9	29	26	6	64	10	-11	35	3	16	4	26	22	33	4	48	10	60	10	19	27	43	48	37	14	-7	31	17	37	20
		9-Octadecenoic acid (Z)-, methyl ester	a48	19	6	1	34	17	-1	-11	16	26	23	16	21	13	19	35	9	12	40	4	10	43	4	16	-13	-3	16	-3	4	13	14	3	18	1	26	13	41	30	28	13	4	35	-19	9	-1	55	61
		4-​Ethylguaiacol	a49	32	3	-11	14	-1	-38	4	-14	29	-16	13	17	13	7	35	7	22	23	27	-1	43	16	-10	14	11	17	10	0	-4	12	9	-44	8	-15	-10	45	28	17	13	3	35	44	7	27	19	21
		phenol	a50	29	-8	-6	4	22	11	-4	4	14	1	11	8	22	10	33	18	15	15	31	-6	55	-1	11	-9	-1	4	7	8	-11	-9	31	14	8	35	3	16	52	37	22	13	33	19	18	8	22	3
		Phenol, 2,6-dimethoxy-	a51	46	-2	47	0	25	2	-4	12	29	27	35	40	12	17	23	37	15	49	41	44	58	1	5	8	-17	13	1	4	-12	32	6	6	6	26	20	45	29	18	12	13	23	31	37	20	26	66
		3,4,5-Trimethoxyphenol	a52	51	-20	-5	8	15	-3	15	2	16	21	36	21	9	5	11	-14	-13	47	8	19	69	9	-3	-7	-30	27	-15	12	18	-3	-3	26	-16	24	4	16	67	36	9	26	11	20	-14	-11	31	24
		oleamide	a53	57	26	7	25	13	8	23	1	10	37	31	19	-5	1	4	-37	5	43	3	31	118	14	14	-18	11	16	-12	16	40	7	10	92	17	50	16	15	-23	14	-5	16	4	-12	-37	2	34	16
		Acetovanillone	a54	32	3	11	14	-19	47	3	-4	2	36	12	7	-18	11	-4	-14	5	51	26	27	105	8	-5	-11	16	23	-12	17	8	3	23	63	16	25	10	16	6	-27	-18	27	-4	9	-14	14	42	5
		Salicylaldehyde	a55	63	21	7	5	17	25	-11	7	41	20	18	32	0	23	41	-28	-5	26	51	42	100	3	-3	1	7	29	-20	3	21	2	-3	50	19	7	6	12	-2	-4	0	17	41	-1	-28	-9	31	18
		hexadecanamide	a56	43	8	-24	40	-3	14	14	-8	13	46	18	34	-8	-10	14	10	0	-2	27	44	94	-22	-8	-7	13	42	-13	-5	-7	27	10	61	5	47	20	37	5	11	-8	39	14	24	10	16	-2	24
		CO2	a57	42	46	32	25	35	29	43	33	39	28	28	28	21	31	39	37	38	9	43	1	25	-4	-17	-25	6	-2	-6	9	6	17	8	-4	10	-7	8	-1	40	-7	25	-7	12	-2	-8	4	29	-5
[truncated: 76 more columns]

## Sheet: Heatmap data
				Compounds	ab1	ab1	ab1	ab1	ab1	ab1	ab1	ab1	ab1	ab1	ab1	ab1	ab1	ab1	ab1	ab1	ab1	ab1	ab2	ab2	ab2	ab2	ab2	ab2	ab2	ab2	ab2	ab2	ab2	ab2	ab2	ab2	ab2	ab2	ab2	ab3	ab3	ab3	ab3	ab3	ab3	ab3	ab3	ab3	ab3
		Ethyl acetate		a1	0	0	0	0	0	0	0	0	0	0	0	0	0	0	0	0	0	0	0	0	0	0	0	0	0	0	0	0	0	0	0	0	0	0	0	0	0	0	0	0	0	0	0	0	0
		Ethyl lactate		a2	95	87	91	128	93	67	46	38	56	79	97	82	95	117	78	83	55	70	0	0	0	0	0	0	0	0	0	0	0	0	0	0	0	0	0	0	0	0	0	0	0	0	0	0	0
		Methyl salicylate		a3	0	0	0	0	0	0	0	0	0	0	0	0	0	0	0	0	0	0	0	0	0	0	0	0	0	0	0	0	0	0	0	0	0	0	0	0	0	0	0	0	0	0	0	0	0
		Methyl acetate		a4	0	0	0	0	0	0	0	0	0	0	0	0	0	0	0	0	0	0	101	93	87	62	59	31	50	53	6	29	40	10	19	56	-2	32	78	0	0	0	0	0	0	0	0	0	0
		Ethyl-3-hydroxybutyrate		a5	0	0	0	0	0	0	0	0	0	0	0	0	0	0	0	0	0	0	77	76	46	54	14	30	2	19	52	13	22	51	7	35	21	59	58	70	27	71	101	37	89	55	50	78	46
		ethyl hexanoate		a6	0	0	0	0	0	0	0	0	0	0	0	0	0	0	0	0	0	0	0	0	0	0	0	0	0	0	0	0	0	0	0	0	0	0	0	65	26	69	93	13	82	61	71	80	77
		2-heptanone		a7	0	0	0	0	0	0	0	0	0	0	0	0	0	0	0	0	0	0	0	0	0	0	0	0	0	0	0	0	0	0	0	0	0	0	0	0	0	0	0	0	0	0	0	0	0
		geosmin		a8	0	0	0	0	0	0	0	0	0	0	0	0	0	0	0	0	0	0	0	0	0	0	0	0	0	0	0	0	0	0	0	0	0	0	0	0	0	0	0	0	0	0	0	0	0
		E2-hexanal		a9	0	0	0	0	0	0	0	0	0	0	0	0	0	0	0	0	0	0	0	0	0	0	0	0	0	0	0	0	0	0	0	0	0	0	0	0	0	0	0	0	0	0	0	0	0
		geranyl acetate		a10	0	0	0	0	0	0	0	0	0	0	0	0	0	0	0	0	0	0	0	0	0	0	0	0	0	0	0	0	0	0	0	0	0	0	0	0	0	0	0	0	0	0	0	0	0
		pentyl acetate		a11	0	0	0	0	0	0	0	0	0	0	0	0	0	0	0	0	0	0	0	0	0	0	0	0	0	0	0	0	0	0	0	0	0	0	0	64	78	66	90	46	33	60	43	67	63
		1-octen-3-ol		a12	0	0	0	0	0	0	0	0	0	0	0	0	0	0	0	0	0	0	0	0	0	0	0	0	0	0	0	0	0	0	0	0	0	0	0	0	0	0	0	0	0	0	0	0	0
		guiacol		a13	0	0	0	0	0	0	0	0	0	0	0	0	0	0	0	0	0	0	0	0	0	0	0	0	0	0	0	0	0	0	0	0	0	0	0	0	0	0	0	0	0	0	0	0	0
		ethyl benzoate		a14	0	0	0	0	0	0	0	0	0	0	0	0	0	0	0	0	0	0	0	0	0	0	0	0	0	0	0	0	0	0	0	0	0	0	0	0	0	0	0	0	0	0	0	0	0
		Ethyl crotonate		a15	0	0	0	0	0	0	0	0	0	0	0	0	0	0	0	0	0	0	64	34	53	12	4	16	23	26	43	23	19	59	16	33	46	43	31	0	0	0	0	0	0	0	0	0	0
		acetoin		a16	64	60	34	21	28	49	5	26	69	85	39	36	69	59	114	57	8	53	0	0	0	0	0	0	0	0	0	0	0	0	0	0	0	0	0	58	63	58	69	24	114	19	57	115	71
		linalool		a17	0	0	0	0	0	0	0	0	0	0	0	0	0	0	0	0	0	0	0	0	0	0	0	0	0	0	0	0	0	0	0	0	0	0	0	0	0	0	0	0	0	0	0	0	0
		2 phenyalcohol		a18	0	0	0	0	0	0	0	0	0	0	0	0	0	0	0	0	0	0	0	0	0	0	0	0	0	0	0	0	0	0	0	0	0	0	0	0	0	0	0	0	0	0	0	0	0
		benzyl butyrate		a19	0	0	0	0	0	0	0	0	0	0	0	0	0	0	0	0	0	0	0	0	0	0	0	0	0	0	0	0	0	0	0	0	0	0	0	0	0	0	0	0	0	0	0	0	0
		2-butanone		a20	0	0	0	0	0	0	0	0	0	0	0	0	0	0	0	0	0	0	0	0	0	0	0	0	0	0	0	0	0	0	0	0	0	0	0	0	0	0	0	0	0	0	0	0	0
		ethyl butanoate		a21	0	0	0	0	0	0	0	0	0	0	0	0	0	0	0	0	0	0	0	0	0	0	0	0	0	0	0	0	0	0	0	0	0	0	0	0	0	0	0	0	0	0	0	0	0
		isopropyl benzoate		a22	0	0	0	0	0	0	0	0	0	0	0	0	0	0	0	0	0	0	63	51	55	43	12	12	17	12	54	60	55	73	68	97	61	105	55	0	0	0	0	0	0	0	0	0	0
		Dimethyl disulphide		a23	0	0	0	0	0	0	0	0	0	0	0	0	0	0	0	0	0	0	81	61	69	72	25	31	18	81	8	50	50	0	36	55	30	25	57	0	0	0	0	0	0	0	0	0	0
		acetone		a24	0	0	0	0	0	0	0	0	0	0	0	0	0	0	0	0	0	0	84	33	0	0	0	0	0	0	0	0	0	0	0	0	0	0	0	0	0	0	0	0	0	0	0	0	0
		methyl benzoate		a25	0	0	0	0	0	0	0	0	0	0	0	0	0	0	0	0	0	0	0	0	0	0	0	0	0	0	0	0	0	0	0	0	0	0	0	0	0	0	0	0	0	0	0	0	0
		6-methyl-5-helpten-2-one		a26	0	0	0	0	0	0	0	0	0	0	0	0	0	0	0	0	0	0	0	0	0	0	0	0	0	0	0	0	0	0	0	0	0	0	0	0	0	0	0	0	0	0	0	0	0
		Hexyl acetate		a27	0	0	0	0	0	0	0	0	0	0	0	0	0	0	0	0	0	0	0	0	0	0	0	0	0	0	0	0	0	0	0	0	0	0	0	116	132	40	118	77	45	48	53	80	73
		Isopentyl propionate		a28	0	0	0	0	0	0	0	0	0	0	0	0	0	0	0	0	0	0	0	0	0	0	0	0	0	0	0	0	0	0	0	0	0	0	0	0	0	0	0	0	0	0	0	0	0
		2-nonanol		a29	0	0	0	0	0	0	0	0	0	0	0	0	0	0	0	0	0	0	0	0	0	0	0	0	0	0	0	0	0	0	0	0	0	0	0	0	0	0	0	0	0	0	0	0	0
		Isopentyl alcohol		a30	0	0	0	0	0	0	0	0	0	0	0	0	0	0	0	0	0	0	0	0	0	0	0	0	0	0	0	0	0	0	0	0	0	0	0	0	0	0	0	0	0	0	0	0	0
		1-hexanol		a31	0	0	0	0	0	0	0	0	0	0	0	0	0	0	0	0	0	0	0	0	0	0	0	0	0	0	0	0	0	0	0	0	0	0	0	0	0	0	0	0	0	0	0	0	0
		2-methyl phenol		a32	0	0	0	0	0	0	0	0	0	0	0	0	0	0	0	0	0	0	0	0	0	0	0	0	0	0	0	0	0	0	0	0	0	0	0	0	0	0	0	0	0	0	0	0	0
		2-nonanone		a33	0	0	0	0	0	0	0	0	0	0	0	0	0	0	0	0	0	0	0	0	0	0	0	0	0	0	0	0	0	0	0	0	0	0	0	0	0	0	0	0	0	0	0	0	0
		Isopentyl acetate		a34	0	0	0	0	0	0	0	0	0	0	0	0	0	0	0	0	0	0	0	0	0	0	0	0	0	0	0	0	0	0	0	0	0	0	0	0	0	0	0	0	0	0	0	0	0
		4-methylphenol		a35	0	0	0	0	0	0	0	0	0	0	0	0	0	0	0	0	0	0	0	0	0	0	0	0	0	0	0	0	0	0	0	0	0	0	0	0	0	0	0	0	0	0	0	0	0
		Acetophenone		a36	0	0	0	0	0	0	0	0	0	0	0	0	0	0	0	0	0	0	0	0	0	0	0	0	0	0	0	0	0	0	0	0	0	0	0	0	0	0	0	0	0	0	0	0	0
		propyl acetate		a37	0	0	0	0	0	0	0	0	0	0	0	0	0	0	0	0	0	0	0	0	0	0	0	0	0	0	0	0	0	0	0	0	0	0	0	0	0	0	0	0	0	0	0	0	0
		citral		a38	0	0	0	0	0	0	0	0	0	0	0	0	0	0	0	0	0	0	0	0	0	0	0	0	0	0	0	0	0	0	0	0	0	0	0	0	0	0	0	0	0	0	0	0	0
		2,3-Butanediol		a39	102	3	15	30	27	13	1	42	56	39	31	13	50	21	46	11	-7	104	34	0	0	0	0	0	0	0	0	0	0	0	0	0	0	0	0	0	0	0	0	0	0	0	0	0	0
		3-hexanone		a40	0	0	0	0	0	0	0	0	0	0	0	0	0	0	0	0	0	0	0	0	0	0	0	0	0	0	0	0	0	0	0	0	0	0	0	0	0	0	0	0	0	0	0	0	0
		2-hexanone		a41	0	0	0	0	0	0	0	0	0	0	0	0	0	0	0	0	0	0	0	0	0	0	0	0	0	0	0	0	0	0	0	0	0	0	0	0	0	0	0	0	0	0	0	0	0
		3-hexanol		a42	0	0	0	0	0	0	0	0	0	0	0	0	0	0	0	0	0	0	0	0	0	0	0	0	0	0	0	0	0	0	0	0	0	0	0	0	0	0	0	0	0	0	0	0	0
		2-hexanol		a43	0	0	0	0	0	0	0	0	0	0	0	0	0	0	0	0	0	0	0	0	0	0	0	0	0	0	0	0	0	0	0	0	0	0	0	0	0	0	0	0	0	0	0	0	0
		nonanal		a44	0	0	0	0	0	0	0	0	0	0	0	0	0	0	0	0	0	0	0	0	0	0	0	0	0	0	0	0	0	0	0	0	0	0	0	0	0	0	0	0	0	0	0	0	0
		Tetradecane		a45	0	0	0	0	0	0	0	0	0	0	0	0	0	0	0	0	0	0	0	0	0	0	0	0	0	0	0	0	0	0	0	0	0	0	0	0	0	0	0	0	0	0	0	0	0
		9-Octadecen-1-ol, (Z)-		a46	0	0	0	0	0	0	0	0	0	0	0	0	0	0	0	0	0	0	0	0	0	0	0	0	0	0	0	0	0	0	0	0	0	0	0	0	0	0	0	0	0	0	0	0	0
		Oleic acid		a47	0	0	0	0	0	0	0	0	0	0	0	0	0	0	0	0	0	0	0	0	0	0	0	0	0	0	0	0	0	0	0	0	0	0	0	0	0	0	0	0	0	0	0	0	0
		9-Octadecenoic acid (Z)-, methyl ester		a48	0	0	0	0	0	0	0	0	0	0	0	0	0	0	0	0	0	0	0	0	0	0	0	0	0	0	0	0	0	0	0	0	0	0	0	0	0	0	0	0	0	0	0	0	0
		4-​Ethylguaiacol		a49	0	0	0	0	0	0	0	0	0	0	0	0	0	0	0	0	0	0	0	0	0	0	0	0	0	0	0	0	0	0	0	0	0	0	0	0	0	0	0	0	0	0	0	0	0
		phenol		a50	0	0	0	0	0	0	0	0	0	0	0	0	0	0	0	0	0	0	0	0	0	0	0	0	0	0	0	0	0	0	0	0	0	0	0	0	0	0	0	0	0	0	0	0	0
		Phenol, 2,6-dimethoxy-		a51	0	0	0	0	0	0	0	0	0	0	0	0	0	0	0	0	0	0	0	0	0	0	0	0	0	0	0	0	0	0	0	0	0	0	0	0	0	0	0	0	0	0	0	0	0
		3,4,5-Trimethoxyphenol		a52	0	0	0	0	0	0	0	0	0	0	0	0	0	0	0	0	0	0	0	0	0	0	0	0	0	0	0	0	0	0	0	0	0	0	0	0	0	0	0	0	0	0	0	0	0
		oleamide		a53	0	0	0	0	0	0	0	0	0	0	0	0	0	0	0	0	0	0	0	0	0	0	0	0	0	0	0	0	0	0	0	0	0	0	0	0	0	0	0	0	0	0	0	0	0
		Acetovanillone		a54	0	0	0	0	0	0	0	0	0	0	0	0	0	0	0	0	0	0	0	0	0	0	0	0	0	0	0	0	0	0	0	0	0	0	0	0	0	0	0	0	0	0	0	0	0
		Salicylaldehyde		a55	0	0	0	0	0	0	0	0	0	0	0	0	0	0	0	0	0	0	0	0	0	0	0	0	0	0	0	0	0	0	0	0	0	0	0	0	0	0	0	0	0	0	0	0	0
		hexadecanamide		a56	0	0	0	0	0	0	0	0	0	0	0	0	0	0	0	0	0	0	0	0	0	0	0	0	0	0	0	0	0	0	0	0	0	0	0	0	0	0	0	0	0	0	0	0	0
		CO2		a57	42	46	32	25	35	29	43	33	39	28	28	28	21	31	39	37	38	9	0	0	0	0	0	0	0	0	0	0	0	0	0	0	0	0	0	0	0	0	0	0	0	0	0	0	0
[truncated: 77 more columns]
