# Supplementary material for: Temperature-dependent modulation of odor-dependent behavior in three drosophilid fly species of differing thermal preference
Source: Commun Biol. 2023 Sep 4;6:905. doi: 10.1038/s42003-023-05280-5 (PMC10477191; doi:10.1038/s42003-023-05280-5)
Supplement: Supplementary file 3 — Supplementary Data 1 [file 42003_2023_5280_MOESM3_ESM.zip › data/Supplementay Figure data/Supplementary figures 5 and 6 data.xlsx]

## Sheet: Guaiacol
		Temp	Time	Area
		Temp18	1hr	445451932
		Temp18	1hr	505594168
		Temp18	1hr	491070425
		Temp18	4hr	711180847
		Temp18	4hr	635742156
		Temp18	4hr	566307290
		Temp18	12hr	689838564
		Temp18	12hr	692925615
		Temp18	12hr	500046796
		Temp18	24hr	554058235
		Temp18	24hr	531448670
		Temp18	24hr	543820464
		Temp25	1hr	406083045
		Temp25	1hr	569415410
		Temp25	1hr	501481586
		Temp25	4hr	675828042
		Temp25	4hr	639907289
		Temp25	4hr	657867665
		Temp25	12hr	516438203
		Temp25	12hr	505623485
		Temp25	12hr	851988301
		Temp25	24hr	676776916
		Temp25	24hr	546507208
		Temp25	24hr	616960517
		Temp30	1hr	497025122
		Temp30	1hr	463171147
		Temp30	1hr	312272955
		Temp30	4hr	762919334
		Temp30	4hr	676058669
		Temp30	4hr	589198005
		Temp30	12hr	561250383
		Temp30	12hr	679315567
		Temp30	12hr	566468412
		Temp30	24hr	583088263
		Temp30	24hr	645681029
		Temp30	24hr	708273795

## Sheet: Guaiacol graph
Row Labels	StdDev of Area
12hr	1.1833e+08
18	1.10478e+08
25	1.96926e+08
30	6.67097e+07
1hr	7.3113e+07				1hr	4hr	12hr	24hr
18	3.13823e+07			18	4.80706e+08	637743431	6.27604e+08	623109123
25	8.20501e+07			25	4.92327e+08	6.57868e+08	6.24683e+08	6.13415e+08
30	9.83613e+07			30	424156408	6.76059e+08	6.02345e+08	645681029
24hr	6.43244e+07
18	1.13216e+07
25	6.52072e+07
30	6.25928e+07
4hr	5.96226e+07
18	7.24575e+07
25	1.79604e+07
30	8.68607e+07				1hr	4hr	12hr	24hr
Grand Total	1.07363e+08		18	3.13823e+07	7.24575e+07	1.10478e+08	1.13216e+07
			25	8.20501e+07	1.79604e+07	1.96926e+08	6.52072e+07
			30	9.83613e+07	8.68607e+07	6.67097e+07	6.25928e+07
			18	1.04608e+07	2.41525e+07	3.68261e+07	3.77385e+06
			25	2.735e+07	5.98679e+06	6.5642e+07	2.17357e+07
			30	3.27871e+07	2.89536e+07	2.22366e+07	2.08643e+07

## Sheet: Methylsalicylate
		Temp	Time	Area
		18	1hr	613901717
		18	1hr	531024526
		18	1hr	626998433
		18	4hr	891890280
		18	4hr	898969672
		18	4hr	977522399
		18	12hr	662897974
		18	12hr	950990857
		18	12hr	796022061
		18	24hr	311384593
		18	24hr	448220817
		18	24hr	340410020
		25	1hr	716076708
		25	1hr	792190877
		25	1hr	898695947
		25	4hr	933328544
		25	4hr	880386632
		25	4hr	946655783
		25	12hr	779181305
		25	12hr	825704626
		25	12hr	674075308
		25	24hr	564296689
		25	24hr	490344278
		25	24hr	615944107
		30	1hr	614858285
		30	1hr	707967981
		30	1hr	738031149
		30	4hr	978378480
		30	4hr	880194391
		30	4hr	963649489
		30	12hr	890499990
		30	12hr	665423230
		30	12hr	889685108
		30	24hr	451869342
		30	24hr	521450577
		30	24hr	386637743

## Sheet: Methylsalicyalte graph
Row Labels	StdDev of Area
12hr	1.07488e+08
18	1.44184e+08
25	7.76779e+07
30	1.29714e+08
1hr	1.10617e+08					1hr	4hr	12hr	24hr
18	5.20435e+07				18	5.90642e+08	922794117	8.03304e+08	366671810
25	9.17301e+07				25	8.02321e+08	920123653	7.59654e+08	5.56862e+08
30	6.42194e+07				30	6.86952e+08	9.40741e+08	815202776	4.53319e+08
24hr	1.01155e+08
18	7.20992e+07
25	6.31291e+07
30	6.74181e+07
4hr	4.083e+07				18	1.73478e+07	1.58427e+07	4.80615e+07	2.40331e+07
18	4.75281e+07				25	3.05767e+07	1.16842e+07	2.58926e+07	2.1043e+07
25	3.50525e+07				30	2.14065e+07	1.76498e+07	4.32378e+07	2.24727e+07
30	5.29494e+07
Grand Total	1.9579e+08
